# Supplementary material for: Automated and optimally FRET-assisted structural modeling
Source: Nat Commun. 2020 Oct 26;11:5394. doi: 10.1038/s41467-020-19023-1 (PMC7589535; doi:10.1038/s41467-020-19023-1)
Supplement: Supplementary file 4 — Source Data [file 41467_2020_19023_MOESM4_ESM.xlsx]

## Sheet: README
This document contains the source data for the Figures and supplementary figures shown in the article "Automated and optimally FRET-assisted structural modeling" by Mykola Dimura, Thomas-O. Peulen, Hugo Sanabria, Dmitro Rodnin, Katherina Hemmen, Christian A. Hanke, Claus A.M. Seidel, Holger Gohlke, Nat. Communications (2020)
Each sheet contains data for one panel in the corresponfing Figure (Fig) or Supplementary Figure (SF)
First row in each sheet contains the data description (legend)

## Sheet: Fig2d
	<<RMSD>>
# pairs	NMSim ensemble	CASP ensemble	Guided NMSim
1	11.9667	20.9592	10.6885
2	9.65886	17.0512	9.31165
3	8.35816	13.8716	7.52596
4	7.3372	10.8842	6.84702
5	6.3571	8.04766	5.99945
6	5.54248	5.43056	5.20143
7	4.87182	3.49703	4.75524
8	4.27092	2.15642	4.3289
9	3.76535	2.0073	4.00151
10	3.35422	1.9038	3.74085
11	3.05379		3.48397
12	2.78941		3.27045
13	2.57765		3.08577
14	2.43061		2.95943
15	2.3102		2.858
16	2.20249		2.79098
17	2.11803		2.72574
18	2.04281		2.61176
19	1.9726		2.44407
20			2.27568
21			2.23174
22			2.14518
23			2.10256

## Sheet: Fig2e
RMSD	chi2n 10 FRET pairs	RMSD	chi2n 5 FRET pairs
20.5	39.4	20.5	38.2
22	33.4	22	42.2
23.8	29.7	23.8	33.3
20.5	33	20.5	44.7
22.1	17.2	22.1	25.7
21.3	27.1	21.3	43.9
14	21.6	14	21.9
20.2	41.2	20.2	45.8
11.8	3.8	11.8	3.6
19.8	32.4	19.8	41.8
20.5	26.4	20.5	42.1
19.6	34.8	19.6	46.3
20.2	30.9	20.2	44.8
19.5	33.3	19.5	46
19.5	15.6	19.5	30.5
18.4	33.2	18.4	41.8
19.6	14.8	19.6	30.5
19.2	9.8	19.2	12.9
20	21.3	20	98.9
23.6	48.8	23.6	94.4
23.8	50.9	23.8	57.3
21.2	22.3	21.2	26.4
17.6	21.1	17.6	21.4
22	31.4	22	29.6
21.1	28.7	21.1	12
24.4	38.4	24.4	74.1
22	31.6	22	41.4
22	20.6	22	42.3
15.3	13.4	15.3	4.9
14.1	30.7	14.1	48.1
14.9	14.6	14.9	25
13.8	21.2	13.8	3.4
15.5	25.3	15.5	29.8
19.4	21	19.4	17.5
21.8	29.3	21.8	48.2
19.5	23.7	19.5	12.2
20.4	20.1	20.4	48.2
19	36.9	19	47.8
22	13	22	8
22	21.2	22	12.9
21.9	26.3	21.9	9.7
22.3	12.4	22.3	8.4
20.9	26.6	20.9	7.5
21.6	17.9	21.6	8.8
21.7	22.4	21.7	14.5
21.3	13.1	21.3	8.9
21.2	23.6	21.2	18.2
22.1	8.7	22.1	8.7
21.1	15.1	21.1	8.7
21.9	17.9	21.9	7.5
22.5	20.2	22.5	7.5
20.9	14.9	20.9	7.1
21.4	22.1	21.4	10.7
20.9	12.4	20.9	6.8
22.1	16.2	22.1	8.5
22.9	21	22.9	9.1
21	14.7	21	10.4
20.1	16.7	20.1	6.4
23.5	36.4	23.5	69.4
21.2	28.3	21.2	34.3
21.3	29.3	21.3	35.9
21.3	22.4	21.3	23.2
21.2	24.2	21.2	25
21.2	24.6	21.2	26.7
20.6	26.2	20.6	20.3
18.4	22.6	18.4	33.7
22.9	22.6	22.9	36.3
19.4	41.1	19.4	51.3
19.1	7.4	19.1	5.4
21.5	15.3	21.5	14.3
20.7	14.1	20.7	11.5
31.6	50	31.6	72.3
30.7	37.3	30.7	60.6
31.1	46.8	31.1	78.2
30.2	39	30.2	59.5
18.6	21.3	18.6	3.3
21.3	18	21.3	16.6
20.3	40.1	20.3	65.9
19.2	16.2	19.2	20
17.3	23.9	17.3	30.8
22	20.7	22	43.6
21.2	28.6	21.2	57.1
24.3	16.5	24.3	9.3
18.5	26.4	18.5	31.3
21.1	40.6	21.1	64.4
18.1	23.1	18.1	14.8
18.2	24.6	18.2	25.6
20.2	32.6	20.2	52.8
19.3	11.5	19.3	12.8
19.6	13.2	19.6	11.8
17.7	45.4	17.7	97.1
18.4	16.1	18.4	20.4
		47.8	136.2
19.7	18.1	19.7	47.9
18.2	30	18.2	46.1
19.1	15.8	19.1	6.4
18.5	18.5	18.5	16.7
20.3	32.6	20.3	58.3
16.8	16.9	16.8	24.7
17.3	17	17.3	29.9
16.4	18.4	16.4	24.3
17.3	13.4	17.3	14.5
16.7	22	16.7	36.2
18.8	10.7	18.8	29.8
18.1	20.3	18.1	36.1
17.9	10.5	17.9	2.4
18.5	22	18.5	3.9
17.7	32.2	17.7	63.5
18.5	19.5	18.5	32.9
17.9	24	17.9	27.6
17.4	8.3	17.4	10
16.8	15.8	16.8	22
16	14.5	16	9.4
16.4	20.8	16.4	20.9
17	20.3	17	9.3
25.8	28.1	25.8	48.8
26.2	42.1	26.2	62.9
23.9	35.9	23.9	44.3
20.9	26.2	20.9	31.8
18.7	13.9	18.7	11.9
20.8	32.8	20.8	43.6
19.8	23.7	19.8	49.8
17	12.3	17	22.8
18.4	21.3	18.4	18.5
19.7	21.2	19.7	40
19.2	20.8	19.2	38.1
22	17.4	22	19.5
18.8	38.8	18.8	37.6
19.2	28.4	19.2	36.2
18	36.2	18	39.8
19.3	18.7	19.3	23.2
16.1	11.4	16.1	12.3
17.9	19.7	17.9	31
18	28.8	18	51.2
20.6	59.3	20.6	84.5
19.3	13.4	19.3	24.2
19.7	13.9	19.7	25.3
20.3	15	20.3	25.4
21.5	23.8	21.5	43.8
		45.8	89.2
		43.5	89.3
		45.1	96.9
		49.9	86.9
		51.6	98.8
23.1	45.3	23.1	54.5
19.1	10.3	19.1	27.3
24.3	31.1	24.3	48
20.6	19.9	20.6	25
23.2	29.4	23.2	57.9
25.4	38.2	25.4	59
21.8	6.2	21.8	11
23.9	27	23.9	44.2
27	45.6	27	49.5
24.5	21.9	24.5	38.9
20.9	31	20.9	37.6
12	18	12	23.7
11.6	15.6	11.6	18.6
11.9	16.9	11.9	21.3
11.8	18	11.8	20.6
15.2	30.4	15.2	35.9
18.5	26.4	18.5	44.1
18.5	26.4	18.5	43.1
19.1	35.3	19.1	55.3
21.2	34.3	21.2	32.2
19.5	19.7	19.5	31
23.8	17	23.8	20.8
23.1	29.1	23.1	37.4
22.7	27.9	22.7	31.8
22.9	25.1	22.9	29.4
24.1	22.9	24.1	26.2
19.1	48.2	19.1	68.5
20.9	9.4	20.9	7.2
20	46.3	20	61.1
17.4	9.2	17.4	10.4
18.9	26.5	18.9	20.7
18.7	8.4	18.7	13.3
17.9	10.2	17.9	13
19	21.2	19	33
17.9	20.8	17.9	34.1
19.5	14.9	19.5	23.2
3.7	2.9	3.7	3.5
5.5	1.3	5.5	1.6
4.3	2.5	4.3	1.9
7.6	4.7	7.6	8.5
7.7	9.7	7.7	15.4
17.1	17.5	17.1	37.1
13.5	25.7	13.5	31.7
18.3	37.2	18.3	61.7
18.4	7.7	18.4	5.2
7	3.9	7	3.2
13.5	7.8	13.5	3.4
20.2	30.7	20.2	34.8
19.8	22.4	19.8	38.4
20.1	28	20.1	45.3
19.9	15.2	19.9	10.7
20.6	23.9	20.6	14.2
19.8	30.4	19.8	76
20.4	16	20.4	20.4
22.9	17.7	22.9	34.7
17.9	33.5	17.9	24.5
16.4	10.9	16.4	14.3
18.5	34.4	18.5	54.9
22.2	43.9	22.2	83.2
23.3	35.1	23.3	63.7
15.1	27	15.1	36.6
22	32.4	22	59.7
11.9	20.2	11.9	27.5
18	34.5	18	38.4
19.2	58.5	19.2	151.3
20.6	14	20.6	21
20.2	36	20.2	37.5
19.3	15.1	19.3	4.7
19.6	28.7	19.6	29.6
22.6	43.9	22.6	68.5
20.3	40.3	20.3	56.3
20.8	27	20.8	37.9
21.9	20.8	21.9	30.9
19.2	47.3	19.2	62.2
20.6	30.6	20.6	44.6
20.3	27.7	20.3	53.1
17.6	24.6	17.6	21.7
19.6	22.6	19.6	32.9
18.5	26	18.5	43.3
19	32.4	19	56.3
21.2	34.3	21.2	33.2
19.2	19.5	19.2	29.2
15.9	4.1	15.9	2.3
14.4	4.8	14.4	3.5
16.1	11.3	16.1	18.4
16.8	17.8	16.8	6.8
15.1	13.8	15.1	18.8
21.3	34	21.3	56.1
20.7	21.1	20.7	36.7
22.9	20.8	22.9	27.9
22.1	20.5	22.1	30.7
21.4	43.5	21.4	42
18.5	12.6	18.5	15.8
19.5	24.6	19.5	36.6
16.4	32.7	16.4	49.5
15.1	32.7	15.1	35.5
17.3	21.7	17.3	23.9
19	29.3	19	45.5
23.1	39.5	23.1	54.5
19.1	21.1	19.1	21.4
19.3	29	19.3	31.5
19.1	28.7	19.1	53.7
21	21	21	45.8
18.6	24.4	18.6	48.7
18	35.9	18	39.4
16.1	10.4	16.1	12.6
18.1	22.8	18.1	13.9
20.6	18	20.6	19.2
20.1	11.4	20.1	16.7
19.6	14.6	19.6	15
19.8	19.6	19.8	19.3
19.3	13.7	19.3	25.6
19.8	33.7	19.8	34.9
19.4	45.6	19.4	66.2
18.7	42	18.7	73.2
15.8	35.9	15.8	84.9
19.1	48.7	19.1	70.6
22.6	44.7	22.6	69.4
20.3	39.5	20.3	57.5
20.7	24	20.7	36.3
21.9	20.8	21.9	31.1
19.2	47.9	19.2	61.2
19.7	48.5	19.7	81.6
20.9	29.7	20.9	57
20.8	32.1	20.8	56.9
19.9	16.5	19.9	31.2
19.8	23.6	19.8	29
17.1	20.8	17.1	9.5
16.2	12	16.2	8.3
11.2	14.6	11.2	20.6
12.1	20.7	12.1	29.4
16.8	10.8	16.8	10.9
17.9	35.2	17.9	38.7
18.2	31.6	18.2	52.3
		52.4	132.1
17.6	28.8	17.6	47.6
17.8	23	17.8	31
17.9	27	17.9	37.5
15.4	11.9	15.4	11.6
20.3	22.8	20.3	37.4
17.5	21	17.5	42.8
18.8	21	18.8	20.6
17	16.3	17	18.3
20.5	14.7	20.5	37.3
17.3	15.1	17.3	20.7
22.1	16.8	22.1	7.5
18.7	9.9	18.7	22.4
23.8	21	23.8	34.9
21.9	28.4	21.9	30
18.3	42.9	18.3	48.4
25.2	46	25.2	45.8
19.7	46.3	19.7	53.8
18.6	28.5	18.6	29.8
19.6	26.1	19.6	28.8
20.5	37.7	20.5	46
18.2	21.2	18.2	33.3
18.2	29.3	18.2	45.3
19.6	17.1	19.6	31
20.4	17.2	20.4	16.3
11.9	19.6	11.9	26.8
23.7	30.9	23.7	23.2
19.2	30.4	19.2	49.2
20.6	9.6	20.6	13.8
21.4	39.6	21.4	53.3
17.1	45.7	17.1	74.7
21.3	60.1	21.3	90.7
21.7	26.8	21.7	38.5
20.7	16.8	20.7	31.8
16	36.5	16	32.3
18.2	23	18.2	9.7
14.9	11.6	14.9	12.4
18.8	17	18.8	21.8
16.6	11.7	16.6	19.1
20.3	31	20.3	32.8
21.3	36.7	21.3	44.9
21.9	21.3	21.9	32.3
17.6	15.8	17.6	31.1
19.4	28.2	19.4	35.2
22.9	15.4	22.9	21
19.6	25.7	19.6	17.8
0	0.4	0	0.4
1.3	0.8	1.3	1
0.7	0.8	0.7	0.6
1.6	0.9	1.6	1
1.6	0.7	1.6	0.8
4.4	3.1	4.4	4
7.6	9.2	7.6	13.3
7.5	7.6	7.5	11
9	5.4	9	8
4.9	3.4	4.9	4.3
0.8	0.8	0.8	0.7
2.8	1.3	2.8	1.9
2.6	0.9	2.6	1.6
2.8	1.4	2.8	2.4
2.5	2.3	2.5	4.6
2.7	3.7	2.7	8
11.6	17.7	11.6	12.3
19.2	10.5	19.2	12.5
22.4	7	22.4	10.8
18.6	16.3	18.6	28.2
14.9	13	14.9	10.3
18.3	16.5	18.3	1.5
0.9	0.7	0.9	0.7
1.3	0.9	1.3	0.7
0.9	0.8	0.9	0.7
7.3	9.1	7.3	2
6.1	7.8	6.1	1.4
7.4	8.2	7.4	0.4
6.7	4	6.7	5.2
6.8	6.6	6.8	1.4
8.3	6.9	8.3	8
17.7	15.5	17.7	26.6
13.4	7.3	13.4	14.4
12	16.8	12	17.6
12.4	8.5	12.4	5.3
9.7	15.5	9.7	31.5
14	12.3	14	2
17.9	17	17.9	18.1
19.1	24.7	19.1	58.2
12.7	13	12.7	24.3
7	10.2	7	15.1
6.8	9.7	6.8	16.8
9.1	5.6	9.1	11.5
8.9	4	8.9	3.5
9.1	4.5	9.1	2.6
4.4	3.5	4.4	1.1
4.3	2.3	4.3	0.8
4.5	4.9	4.5	0.5
4.7	4.5	4.7	1.1
4.3	3.2	4.3	0.5
16.9	15.2	16.9	8.2
16.3	13.6	16.3	18.3
17.8	9.6	17.8	6
17.8	9.6	17.8	6.1
17.7	7.6	17.7	4.6

## Sheet: Fig3a
RMSD vs target	chi2n	RMSD vs target	chi2n	color	RMSD vs target	chi2/Th
NMSimFree	NMSimFree	NMSimGuided	NMSimGuided		seed	seed
3.1	19	2.1	1.2	8	3.61	11.23
3.2	9.9	2.1	1.6	8
3.2	14.5	2.1	1.9	8
3.2	11.6	2.1	2	8
3.2	13.4	2.1	2	8
3.2	13.3	2.1	2.1	8
3.3	20	2.1	2.1	8
3.3	13.1	2.1	2.1	8
3.3	14.5	2.1	2.2	8
3.3	22.3	2.1	2.2	8
3.3	16.1	2.1	2.2	8
3.3	13.6	2.1	2.2	8
3.3	59.4	2.1	2.3	8
3.3	36.5	2.1	2.4	8
3.3	13.7	2.1	2.5	8
3.3	11.2	2.1	2.5	8
3.3	11.3	2.1	2.5	8
3.4	29.2	2.1	2.7	8
3.4	22.2	2.1	2.8	8
3.4	12.7	2.1	2.8	8
3.4	12.1	2.1	2.9	8
3.4	12.7	2.1	3.2	8
3.4	15.5	2.1	3.2	8
3.4	16.1	2.1	3.3	8
3.4	21.8	2.1	3.4	8
3.4	18.2	2.1	3.6	8
3.4	21.2	2.1	3.6	8
3.4	11.9	2.1	3.8	8
3.4	15.5	2.1	4	8
3.4	12.4	2.1	4	8
3.4	13	2.1	4.1	8
3.4	13.4	2.1	4.2	8
3.4	23.2	2.1	4.4	8
3.4	15.7	2.1	4.9	8
3.4	18.3	2.2	0.8	8
3.4	18.1	2.2	0.9	8
3.4	15.1	2.2	0.9	8
3.4	17.2	2.2	0.9	8
3.4	13.2	2.2	0.9	8
3.4	8.5	2.2	0.9	8
3.4	15.5	2.2	1	8
3.4	15.6	2.2	1	8
3.4	15.1	2.2	1	8
3.5	22.7	2.2	1	8
3.5	24.8	2.2	1	8
3.5	26.6	2.2	1	8
3.5	11.3	2.2	1	8
3.5	12.8	2.2	1	8
3.5	15.4	2.2	1	8
3.5	14.2	2.2	1.1	8
3.5	11	2.2	1.1	8
3.5	22.3	2.2	1.1	8
3.5	29.6	2.2	1.1	8
3.5	18.9	2.2	1.1	8
3.5	15.4	2.2	1.1	8
3.5	16.1	2.2	1.1	8
3.5	18.3	2.2	1.1	8
3.5	19.9	2.2	1.1	8
3.5	18.6	2.2	1.1	8
3.5	19.7	2.2	1.1	8
3.5	56.7	2.2	1.1	8
3.5	19.3	2.2	1.1	8
3.5	19.6	2.2	1.1	8
3.5	17.7	2.2	1.1	8
3.5	11.6	2.2	1.2	8
3.5	21.9	2.2	1.2	8
3.5	11.8	2.2	1.2	8
3.5	20.6	2.2	1.2	8
3.5	28.4	2.2	1.2	8
3.5	26.1	2.2	1.2	8
3.6	24.7	2.2	1.2	8
3.6	18.4	2.2	1.2	8
3.6	21.6	2.2	1.2	8
3.6	14.3	2.2	1.2	8
3.6	25.2	2.2	1.2	8
3.6	16.5	2.2	1.2	8
3.6	23.1	2.2	1.2	8
3.6	19.3	2.2	1.2	8
3.6	14.3	2.2	1.2	8
3.6	15	2.2	1.2	8
3.6	16.2	2.2	1.2	8
3.6	18.1	2.2	1.2	8
3.6	17.9	2.2	1.2	8
3.6	10.3	2.2	1.2	8
3.6	10	2.2	1.2	8
3.6	24.7	2.2	1.2	8
3.6	10.5	2.2	1.2	8
3.6	10.9	2.2	1.2	8
3.6	12.8	2.2	1.2	8
3.6	17.9	2.2	1.3	8
3.6	19.7	2.2	1.3	8
3.6	17.8	2.2	1.3	8
3.6	15.1	2.2	1.3	8
3.6	16.9	2.2	1.3	8
3.6	25	2.2	1.3	8
3.6	20.2	2.2	1.3	8
3.6	18.3	2.2	1.3	8
3.6	15	2.2	1.3	8
3.6	22	2.2	1.3	8
3.6	22.2	2.2	1.3	8
3.6	15.7	2.2	1.3	8
3.6	13.7	2.2	1.3	8
3.6	19.1	2.2	1.3	8
3.6	16.5	2.2	1.3	8
3.6	17.2	2.2	1.3	8
3.6	16.4	2.2	1.3	8
3.6	28.8	2.2	1.3	8
3.6	15.4	2.2	1.3	8
3.6	17.9	2.2	1.3	8
3.6	20.7	2.2	1.3	8
3.6	15.6	2.2	1.3	8
3.6	28.9	2.2	1.3	8
3.6	18	2.2	1.3	8
3.6	24	2.2	1.3	8
3.6	16.4	2.2	1.3	8
3.6	17.1	2.2	1.3	8
3.6	14.7	2.2	1.3	8
3.6	12.5	2.2	1.3	8
3.6	18.7	2.2	1.3	8
3.6	14.7	2.2	1.3	8
3.6	19.2	2.2	1.3	8
3.6	20.8	2.2	1.3	8
3.7	17.7	2.2	1.3	8
3.7	19.8	2.2	1.4	8
3.7	27.8	2.2	1.4	8
3.7	22	2.2	1.4	8
3.7	20	2.2	1.4	8
3.7	24.3	2.2	1.4	8
3.7	25.3	2.2	1.4	8
3.7	12.4	2.2	1.4	8
3.7	13.7	2.2	1.4	8
3.7	23.9	2.2	1.4	8
3.7	16.2	2.2	1.4	8
3.7	20.9	2.2	1.4	8
3.7	22.1	2.2	1.4	8
3.7	17.4	2.2	1.4	8
3.7	25.3	2.2	1.4	8
3.7	16.2	2.2	1.4	8
3.7	16.2	2.2	1.4	8
3.7	11.6	2.2	1.4	8
3.7	14.9	2.2	1.4	8
3.7	14.6	2.2	1.4	8
3.7	25.4	2.2	1.4	8
3.7	18.5	2.2	1.4	8
3.7	23.4	2.2	1.4	8
3.7	19	2.2	1.4	8
3.7	22.1	2.2	1.4	8
3.7	15.1	2.2	1.4	8
3.7	14.3	2.2	1.4	8
3.7	12.8	2.2	1.4	8
3.7	17.6	2.2	1.4	8
3.7	12.9	2.2	1.4	8
3.7	21.5	2.2	1.4	8
3.7	24.6	2.2	1.4	8
3.7	19.8	2.2	1.5	8
3.7	26.3	2.2	1.5	8
3.7	17.9	2.2	1.5	8
3.7	15.9	2.2	1.5	8
3.7	21.9	2.2	1.5	8
3.7	23.9	2.2	1.5	8
3.7	23.5	2.2	1.5	8
3.7	21.1	2.2	1.5	8
3.7	20.6	2.2	1.5	8
3.7	15.9	2.2	1.5	8
3.7	13.2	2.2	1.5	8
3.7	26.5	2.2	1.5	8
3.7	19.8	2.2	1.5	8
3.7	18.9	2.2	1.5	8
3.7	15.7	2.2	1.5	8
3.7	20.9	2.2	1.5	8
3.7	19.8	2.2	1.5	8
3.7	22.8	2.2	1.5	8
3.7	23.7	2.2	1.5	8
3.7	25.5	2.2	1.5	8
3.7	17.6	2.2	1.5	8
3.7	24.7	2.2	1.5	8
3.7	26	2.2	1.5	8
3.7	18.9	2.2	1.5	8
3.7	13	2.2	1.5	8
3.7	21.8	2.2	1.5	8
3.7	20.7	2.2	1.5	8
3.7	46.2	2.2	1.5	8
3.7	54	2.2	1.5	8
3.7	19.6	2.2	1.5	8
3.7	47.7	2.2	1.5	8
3.7	24.5	2.2	1.5	8
3.7	36	2.2	1.5	8
3.7	18	2.2	1.6	8
3.7	33.2	2.2	1.6	8
3.7	38.9	2.2	1.6	8
3.7	17.4	2.2	1.6	8
3.7	24.7	2.2	1.6	8
3.7	33.5	2.2	1.6	8
3.7	22.5	2.2	1.6	8
3.7	48.1	2.2	1.6	8
3.7	16.4	2.2	1.6	8
3.7	17.1	2.2	1.6	8
3.7	20.2	2.2	1.6	8
3.7	14.7	2.2	1.6	8
3.8	16.9	2.2	1.6	8
3.8	29.6	2.2	1.6	8
3.8	27.3	2.2	1.6	8
3.8	65.5	2.2	1.6	8
3.8	23.2	2.2	1.6	8
3.8	19.7	2.2	1.6	8
3.8	19.3	2.2	1.6	8
3.8	54.8	2.2	1.6	8
3.8	67.5	2.2	1.6	8
3.8	14.6	2.2	1.6	8
3.8	22.4	2.2	1.6	8
3.8	15.2	2.2	1.6	8
3.8	18.2	2.2	1.6	8
3.8	29.2	2.2	1.6	8
3.8	31.6	2.2	1.6	8
3.8	20.5	2.2	1.6	8
3.8	22.2	2.2	1.6	8
3.8	33.3	2.2	1.6	8
3.8	19.5	2.2	1.6	8
3.8	17.6	2.2	1.6	8
3.8	20.8	2.2	1.6	8
3.8	10.7	2.2	1.6	8
3.8	30.4	2.2	1.6	8
3.8	22	2.2	1.6	8
3.8	18.5	2.2	1.6	8
3.8	14.5	2.2	1.6	8
3.8	23.6	2.2	1.6	8
3.8	15.6	2.2	1.6	8
3.8	13.2	2.2	1.6	8
3.8	18.6	2.2	1.7	8
3.8	24	2.2	1.7	8
3.8	20.6	2.2	1.7	8
3.8	20.2	2.2	1.7	8
3.8	19.1	2.2	1.7	8
3.8	18.8	2.2	1.7	8
3.8	29.7	2.2	1.7	8
3.8	16.1	2.2	1.7	8
3.8	24	2.2	1.7	8
3.8	24.3	2.2	1.7	8
3.8	30.7	2.2	1.7	8
3.8	22	2.2	1.7	8
3.8	27.5	2.2	1.7	8
3.8	25.2	2.2	1.7	8
3.8	22.4	2.2	1.7	8
3.8	15.2	2.2	1.7	8
3.8	18.7	2.2	1.7	8
3.8	17.1	2.2	1.7	8
3.8	14.2	2.2	1.7	8
3.8	14.9	2.2	1.7	8
3.8	22.7	2.2	1.7	8
3.8	19.4	2.2	1.7	8
3.8	23.5	2.2	1.7	8
3.8	19	2.2	1.7	8
3.8	26.3	2.2	1.7	8
3.8	19.7	2.2	1.7	8
3.8	34.1	2.2	1.7	8
3.8	25.1	2.2	1.7	8
3.8	18.6	2.2	1.7	8
3.8	20.8	2.2	1.7	8
3.8	20	2.2	1.7	8
3.8	26.5	2.2	1.7	8
3.8	37.4	2.2	1.7	8
3.8	22.4	2.2	1.7	8
3.8	25.7	2.2	1.7	8
3.8	28.2	2.2	1.7	8
3.8	31.2	2.2	1.7	8
3.8	31.4	2.2	1.7	8
3.8	31.6	2.2	1.7	8
3.8	16.5	2.2	1.7	8
3.8	28.4	2.2	1.7	8
3.8	36.6	2.2	1.7	8
3.8	37.6	2.2	1.7	8
3.8	23.5	2.2	1.7	8
3.8	32.7	2.2	1.7	8
3.8	29.3	2.2	1.7	8
3.8	21.5	2.2	1.7	8
3.8	50.3	2.2	1.8	8
3.8	18.2	2.2	1.8	8
3.8	16.9	2.2	1.8	8
3.8	23.2	2.2	1.8	8
3.8	19.2	2.2	1.8	8
3.8	28.7	2.2	1.8	8
3.8	29.4	2.2	1.8	8
3.8	19.3	2.2	1.8	8
3.8	20	2.2	1.8	8
3.9	21.2	2.2	1.8	8
3.9	23.9	2.2	1.8	8
3.9	24.2	2.2	1.8	8
3.9	28.7	2.2	1.8	8
3.9	18.7	2.2	1.8	8
3.9	33.6	2.2	1.8	8
3.9	23.9	2.2	1.8	8
3.9	15.9	2.2	1.8	8
3.9	26.7	2.2	1.8	8
3.9	19.8	2.2	1.8	8
3.9	18.4	2.2	1.8	8
3.9	24.1	2.2	1.8	8
3.9	27.8	2.2	1.8	8
3.9	19.3	2.2	1.8	8
3.9	18.5	2.2	1.8	8
3.9	17.4	2.2	1.8	8
3.9	25.8	2.2	1.8	8
3.9	38.1	2.2	1.8	8
3.9	12.5	2.2	1.8	8
3.9	21.3	2.2	1.8	8
3.9	21.4	2.2	1.8	8
3.9	18.3	2.2	1.8	8
3.9	9	2.2	1.8	8
3.9	19.6	2.2	1.8	8
3.9	17.2	2.2	1.8	8
3.9	19.1	2.2	1.8	8
3.9	29.5	2.2	1.8	8
3.9	23.3	2.2	1.8	8
3.9	38.7	2.2	1.8	8
3.9	81	2.2	1.8	8
3.9	20	2.2	1.8	8
3.9	21.8	2.2	1.8	8
3.9	15.9	2.2	1.8	8
3.9	49.7	2.2	1.8	8
3.9	14.9	2.2	1.8	8
3.9	23.6	2.2	1.8	8
3.9	26.8	2.2	1.8	8
3.9	21.4	2.2	1.9	8
3.9	18.6	2.2	1.9	8
3.9	22.1	2.2	1.9	8
3.9	101.6	2.2	1.9	8
3.9	26.4	2.2	1.9	8
3.9	18	2.2	1.9	8
3.9	22.3	2.2	1.9	8
3.9	18.8	2.2	1.9	8
3.9	22.5	2.2	1.9	8
3.9	19.1	2.2	1.9	8
3.9	18.8	2.2	1.9	8
3.9	24.9	2.2	1.9	8
3.9	25.6	2.2	1.9	8
3.9	36.8	2.2	1.9	8
3.9	16.8	2.2	1.9	8
3.9	20.5	2.2	1.9	8
3.9	16.6	2.2	1.9	8
3.9	41.4	2.2	1.9	8
3.9	23.8	2.2	1.9	8
3.9	19.4	2.2	1.9	8
3.9	39.6	2.2	1.9	8
3.9	23.1	2.2	1.9	8
3.9	23.2	2.2	1.9	8
3.9	15.8	2.2	1.9	8
3.9	24.1	2.2	1.9	8
3.9	32.8	2.2	1.9	8
3.9	25.3	2.2	1.9	8
3.9	32.9	2.2	1.9	8
3.9	40	2.2	1.9	8
3.9	35.2	2.2	1.9	8
3.9	26.4	2.2	1.9	8
3.9	22.5	2.2	1.9	8
3.9	63.3	2.2	1.9	8
3.9	66	2.2	1.9	8
3.9	20.2	2.2	1.9	8
3.9	33.9	2.2	1.9	8
3.9	26.5	2.2	1.9	8
3.9	24.1	2.2	1.9	8
3.9	22.4	2.2	1.9	8
3.9	27.5	2.2	1.9	8
3.9	21.3	2.2	1.9	8
4	17.3	2.2	1.9	8
4	31.6	2.2	1.9	8
4	61.1	2.2	1.9	8
4	17	2.2	1.9	8
4	25	2.2	1.9	8
4	30	2.2	1.9	8
4	21.3	2.2	1.9	8
4	24.5	2.2	1.9	8
4	16.6	2.2	1.9	8
4	28.8	2.2	1.9	8
4	25.5	2.2	1.9	8
4	23.2	2.2	1.9	8
4	34.3	2.2	1.9	8
4	35.8	2.2	1.9	8
4	25.8	2.2	1.9	8
4	40	2.2	1.9	8
4	14.2	2.2	1.9	8
4	24.1	2.2	2	8
4	22.8	2.2	2	8
4	16.7	2.2	2	8
4	13.1	2.2	2	8
4	31.4	2.2	2	8
4	41.3	2.2	2	8
4	21.4	2.2	2	8
4	15.8	2.2	2	8
4	24.4	2.2	2	8
4	23.2	2.2	2	8
4	16.1	2.2	2	8
4	32.5	2.2	2	8
4	24.7	2.2	2	8
4	22.3	2.2	2	8
4	56.2	2.2	2	8
4	18.6	2.2	2	8
4	67.9	2.2	2	8
4	34.4	2.2	2	8
4	20.8	2.2	2	8
4	42.5	2.2	2	8
4	15.2	2.2	2	8
4	24.3	2.2	2	8
4	18.6	2.2	2	8
4	36.6	2.2	2	8
4	29.2	2.2	2	8
4	21	2.2	2	8
4	15.5	2.2	2	8
4	25.6	2.2	2	8
4	24.8	2.2	2	8
4	17	2.2	2	8
4	16.5	2.2	2	8
4	25.4	2.2	2	8
4	25.1	2.2	2	8
4	30.2	2.2	2	8
4	18.2	2.2	2	8
4	30.7	2.2	2	8
4	27.6	2.2	2	8
4	43	2.2	2	8
4	18.8	2.2	2	8
4	22	2.2	2	8
4	19.5	2.2	2	8
4	23.7	2.2	2	8
4	28.8	2.2	2	8
4	26.3	2.2	2	8
4	15.1	2.2	2	8
4	33.8	2.2	2	8
4	18.9	2.2	2	8
4	20.5	2.2	2	8
4	32.4	2.2	2	8
4	21.6	2.2	2	8
4	34.2	2.2	2	8
4	34	2.2	2	8
4	38.9	2.2	2	8
4	34.5	2.2	2	8
4	18.4	2.2	2	8
4	18	2.2	2	8
4	21.2	2.2	2	8
4	19.9	2.2	2	8
4.1	20.8	2.2	2	8
4.1	18.5	2.2	2	8
4.1	35.5	2.2	2	8
4.1	20.4	2.2	2	8
4.1	23	2.2	2	8
4.1	34.8	2.2	2	8
4.1	22.8	2.2	2	8
4.1	39.8	2.2	2	8
4.1	28.4	2.2	2	8
4.1	24.7	2.2	2	8
4.1	18	2.2	2	8
4.1	64.4	2.2	2.1	8
4.1	22.8	2.2	2.1	8
4.1	25.5	2.2	2.1	8
4.1	26.1	2.2	2.1	8
4.1	31.2	2.2	2.1	8
4.1	21.2	2.2	2.1	8
4.1	29.9	2.2	2.1	8
4.1	41.4	2.2	2.1	8
4.1	17.2	2.2	2.1	8
4.1	20	2.2	2.1	8
4.1	16.7	2.2	2.1	8
4.1	31.8	2.2	2.1	8
4.1	17.3	2.2	2.1	8
4.1	16.4	2.2	2.1	8
4.1	27.9	2.2	2.1	8
4.1	20.4	2.2	2.1	8
4.1	41.2	2.2	2.1	8
4.1	30.7	2.2	2.1	8
4.1	37	2.2	2.1	8
4.1	27.3	2.2	2.1	8
4.1	33.7	2.2	2.1	8
4.1	21.7	2.2	2.1	8
4.1	29.3	2.2	2.1	8
4.1	29.4	2.2	2.1	8
4.1	17.6	2.2	2.1	8
4.1	32.8	2.2	2.1	8
4.1	24.3	2.2	2.1	8
4.1	20.8	2.2	2.1	8
4.1	23.2	2.2	2.1	8
4.1	16.9	2.2	2.1	8
4.1	28	2.2	2.1	8
4.1	28.2	2.2	2.1	8
4.1	20.3	2.2	2.1	8
4.1	24.5	2.2	2.1	8
4.1	17.7	2.2	2.1	8
4.1	15	2.2	2.1	8
4.1	23.8	2.2	2.1	8
4.1	16.1	2.2	2.1	8
4.1	18.7	2.2	2.1	8
4.1	56.5	2.2	2.1	8
4.1	25	2.2	2.1	8
4.1	19.7	2.2	2.1	8
4.1	23.9	2.2	2.1	8
4.1	25.1	2.2	2.1	8
4.1	38.5	2.2	2.1	8
4.1	75.5	2.2	2.1	8
4.1	21.1	2.2	2.1	8
4.1	51.8	2.2	2.1	8
4.1	23.1	2.2	2.1	8
4.1	33.5	2.2	2.1	8
4.1	25.7	2.2	2.1	8
4.1	32.5	2.2	2.1	8
4.1	22.6	2.2	2.1	8
4.1	55.5	2.2	2.1	8
4.1	20.6	2.2	2.1	8
4.1	35.5	2.2	2.1	8
4.1	25.7	2.2	2.1	8
4.1	21.8	2.2	2.1	8
4.1	35.9	2.2	2.1	8
4.1	29.2	2.2	2.1	8
4.1	13.3	2.2	2.1	8
4.1	19.1	2.2	2.1	8
4.1	23.2	2.2	2.1	8
4.1	19.1	2.2	2.1	8
4.1	28.8	2.2	2.1	8
4.1	42.2	2.2	2.1	8
4.1	24.6	2.2	2.1	8
4.1	26.8	2.2	2.1	8
4.1	29.5	2.2	2.1	8
4.1	31.2	2.2	2.1	8
4.1	37.1	2.2	2.1	8
4.1	21.5	2.2	2.1	8
4.1	25.5	2.2	2.1	8
4.1	20	2.2	2.1	8
4.2	41.6	2.2	2.1	8
4.2	28.7	2.2	2.1	8
4.2	49.5	2.2	2.1	8
4.2	18.1	2.2	2.1	8
4.2	26.7	2.2	2.2	8
4.2	95.6	2.2	2.2	8
4.2	90.9	2.2	2.2	8
4.2	36.5	2.2	2.2	8
4.2	20.4	2.2	2.2	8
4.2	23.9	2.2	2.2	8
4.2	27.3	2.2	2.2	8
4.2	16.8	2.2	2.2	8
4.2	35.1	2.2	2.2	8
4.2	nan	2.2	2.2	8
4.2	nan	2.2	2.2	8
4.2	38.6	2.2	2.2	8
4.2	19.7	2.2	2.2	8
4.2	35.7	2.2	2.2	8
4.2	26.1	2.2	2.2	8
4.2	27	2.2	2.2	8
4.2	23.3	2.2	2.2	8
4.2	22.9	2.2	2.2	8
4.2	32.6	2.2	2.2	8
4.2	93.7	2.2	2.2	8
4.2	21.5	2.2	2.2	8
4.2	29.7	2.2	2.2	8
4.2	37.8	2.2	2.2	8
4.2	28.9	2.2	2.2	8
4.2	29.6	2.2	2.2	8
4.2	24.1	2.2	2.2	8
4.2	22.1	2.2	2.2	8
4.2	23.7	2.2	2.2	8
4.2	30.6	2.2	2.2	8
4.2	23.9	2.2	2.2	8
4.2	32.8	2.2	2.2	8
4.2	34.9	2.2	2.2	8
4.2	26.7	2.2	2.2	8
4.2	28.6	2.2	2.2	8
4.2	67.2	2.2	2.2	8
4.2	20.3	2.2	2.2	8
4.2	31.7	2.2	2.2	8
4.2	23.2	2.2	2.2	8
4.2	29.9	2.2	2.2	8
4.2	52.7	2.2	2.2	8
4.2	42.7	2.2	2.2	8
4.2	42.1	2.2	2.2	8
4.2	30.3	2.2	2.2	8
4.2	25.6	2.2	2.2	8
4.2	44.9	2.2	2.2	8
4.2	31.2	2.2	2.2	8
4.2	33.2	2.2	2.2	8
4.2	28.1	2.2	2.2	8
4.2	20.4	2.2	2.2	8
4.2	36.4	2.2	2.2	8
4.2	30.5	2.2	2.2	8
4.2	43.4	2.2	2.2	8
4.2	31.4	2.2	2.2	8
4.2	36	2.2	2.2	8
4.2	27.8	2.2	2.2	8
4.2	27.3	2.2	2.2	8
4.2	75.1	2.2	2.2	8
4.2	93.2	2.2	2.2	8
4.2	24.1	2.2	2.2	8
4.2	30	2.2	2.2	8
4.2	37.3	2.2	2.2	8
4.2	42.7	2.2	2.2	8
4.2	29.9	2.2	2.2	8
4.2	20.9	2.2	2.2	8
4.2	29	2.2	2.2	8
4.2	43.8	2.2	2.2	8
4.2	40.5	2.2	2.2	8
4.2	28.5	2.2	2.2	8
4.2	30.7	2.2	2.2	8
4.3	36.7	2.2	2.2	8
4.3	27	2.2	2.2	8
4.3	45.1	2.2	2.2	8
4.3	86.5	2.2	2.2	8
4.3	28.4	2.2	2.2	8
4.3	24.3	2.2	2.2	8
4.3	29.2	2.2	2.2	8
4.3	29.7	2.2	2.2	8
4.3	20.2	2.2	2.2	8
4.3	21.5	2.2	2.2	8
4.3	21.2	2.2	2.2	8
4.3	29.3	2.2	2.2	8
4.3	40.1	2.2	2.2	8
4.3	33.4	2.2	2.3	8
4.3	28.7	2.2	2.3	8
4.3	26	2.2	2.3	8
4.3	14.1	2.2	2.3	8
4.3	45	2.2	2.3	8
4.3	27.1	2.2	2.3	8
4.3	23.5	2.2	2.3	8
4.3	121	2.2	2.3	8
4.3	31.2	2.2	2.3	8
4.3	27	2.2	2.3	8
4.3	85.9	2.2	2.3	8
4.3	25.5	2.2	2.3	8
4.3	21.8	2.2	2.3	8
4.3	25	2.2	2.3	8
4.3	103.9	2.2	2.3	8
4.3	28.9	2.2	2.3	8
4.3	28.6	2.2	2.3	8
4.3	33.9	2.2	2.3	8
4.3	43.6	2.2	2.3	8
4.3	31.9	2.2	2.3	8
4.3	24.9	2.2	2.3	8
4.3	42.2	2.2	2.3	8
4.3	25.4	2.2	2.3	8
4.3	37.2	2.2	2.3	8
4.3	34	2.2	2.3	8
4.3	18.6	2.2	2.3	8
4.3	37.7	2.2	2.3	8
4.3	33.2	2.2	2.3	8
4.3	56	2.2	2.3	8
4.3	50.1	2.2	2.3	8
4.3	16.2	2.2	2.3	8
4.3	35.9	2.2	2.3	8
4.3	24.3	2.2	2.3	8
4.3	29.7	2.2	2.3	8
4.3	20.3	2.2	2.3	8
4.3	46	2.2	2.3	8
4.3	19	2.2	2.3	8
4.3	25.6	2.2	2.3	8
4.3	17.8	2.2	2.3	8
4.3	28.3	2.2	2.3	8
4.3	20.4	2.2	2.3	8
4.3	33.7	2.2	2.3	8
4.3	36.7	2.2	2.3	8
4.3	51.8	2.2	2.3	8
4.3	62.7	2.2	2.3	8
4.3	33.2	2.2	2.3	8
4.3	32.2	2.2	2.3	8
4.3	23.5	2.2	2.3	8
4.3	20.6	2.2	2.3	8
4.4	39.3	2.2	2.3	8
4.4	30.4	2.2	2.3	8
4.4	39.4	2.2	2.3	8
4.4	31.8	2.2	2.3	8
4.4	48.5	2.2	2.3	8
4.4	39.7	2.2	2.3	8
4.4	28.8	2.2	2.3	8
4.4	46.5	2.2	2.3	8
4.4	32.5	2.2	2.3	8
4.4	40.7	2.2	2.3	8
4.4	40.1	2.2	2.3	8
4.4	41	2.2	2.4	8
4.4	30.5	2.2	2.4	8
4.4	43.6	2.2	2.4	8
4.4	34	2.2	2.4	8
4.4	30.7	2.2	2.4	8
4.4	34.1	2.2	2.4	8
4.4	23.7	2.2	2.4	8
4.4	22.2	2.2	2.4	8
4.4	38.8	2.2	2.4	8
4.4	26.7	2.2	2.4	8
4.4	35.1	2.2	2.4	8
4.4	32.1	2.2	2.4	8
4.4	37.7	2.2	2.4	8
4.4	93.2	2.2	2.4	8
4.4	22.5	2.2	2.4	8
4.4	31.1	2.2	2.4	8
4.4	30.6	2.2	2.4	8
4.4	22.8	2.2	2.4	8
4.4	23.3	2.2	2.4	8
4.4	30.7	2.2	2.4	8
4.4	28.4	2.2	2.4	8
4.4	33.4	2.2	2.4	8
4.4	41.9	2.2	2.4	8
4.4	29	2.2	2.4	8
4.4	22.8	2.2	2.4	8
4.4	29.3	2.2	2.4	8
4.4	28	2.2	2.4	8
4.4	23.1	2.2	2.4	8
4.4	27.6	2.2	2.4	8
4.4	33.4	2.2	2.4	8
4.4	33.2	2.2	2.4	8
4.4	67.2	2.2	2.4	8
4.4	35.4	2.2	2.4	8
4.4	19.5	2.2	2.4	8
4.4	38.7	2.2	2.4	8
4.4	30.4	2.2	2.4	8
4.4	45.7	2.2	2.4	8
4.4	48.1	2.2	2.4	8
4.4	47.9	2.2	2.4	8
4.4	35	2.2	2.4	8
4.4	38.5	2.2	2.4	8
4.4	58.4	2.2	2.4	8
4.4	57.2	2.2	2.4	8
4.4	50.9	2.2	2.4	8
4.4	25.9	2.2	2.4	8
4.4	24.1	2.2	2.4	8
4.4	32.7	2.2	2.4	8
4.4	32.5	2.2	2.4	8
4.4	41.4	2.2	2.4	8
4.4	44.3	2.2	2.4	8
4.4	27.8	2.2	2.4	8
4.4	60.1	2.2	2.4	8
4.4	58.7	2.2	2.4	8
4.4	47.7	2.2	2.4	8
4.4	41	2.2	2.4	8
4.4	26.5	2.2	2.4	8
4.4	83.2	2.2	2.4	8
4.4	126.9	2.2	2.4	8
4.4	38.1	2.2	2.4	8
4.4	37.9	2.2	2.4	8
4.4	40	2.2	2.4	8
4.4	160.8	2.2	2.4	8
4.4	31.4	2.2	2.4	8
4.4	31.3	2.2	2.4	8
4.5	33.3	2.2	2.4	8
4.5	34.9	2.2	2.4	8
4.5	82.5	2.2	2.4	8
4.5	24.2	2.2	2.4	8
4.5	22.4	2.2	2.4	8
4.5	90.9	2.2	2.4	8
4.5	36.2	2.2	2.4	8
4.5	99.2	2.2	2.4	8
4.5	28.3	2.2	2.4	8
4.5	87.9	2.2	2.4	8
4.5	53.2	2.2	2.4	8
4.5	32.4	2.2	2.4	8
4.5	96.8	2.2	2.4	8
4.5	33.7	2.2	2.4	8
4.5	36.2	2.2	2.4	8
4.5	55.2	2.2	2.4	8
4.5	22.9	2.2	2.4	8
4.5	57.4	2.2	2.4	8
4.5	22.9	2.2	2.4	8
4.5	24.4	2.2	2.4	8
4.5	28.6	2.2	2.5	8
4.5	43.5	2.2	2.5	8
4.5	29	2.2	2.5	8
4.5	33.9	2.2	2.5	8
4.5	34.5	2.2	2.5	8
4.5	27.5	2.2	2.5	8
4.5	32.4	2.2	2.5	8
4.5	37.9	2.2	2.5	8
4.5	24.7	2.2	2.5	8
4.5	24.3	2.2	2.5	8
4.5	26.5	2.2	2.5	8
4.5	45	2.2	2.5	8
4.5	35.5	2.2	2.5	8
4.5	27.9	2.2	2.5	8
4.5	55.9	2.2	2.5	8
4.5	41.2	2.2	2.5	8
4.5	19.7	2.2	2.5	8
4.5	78.8	2.2	2.5	8
4.5	20.2	2.2	2.5	8
4.5	23.5	2.2	2.5	8
4.5	24.7	2.2	2.5	8
4.5	42	2.2	2.5	8
4.5	27.3	2.2	2.5	8
4.5	31.6	2.2	2.5	8
4.5	29.1	2.2	2.5	8
4.5	100.2	2.2	2.5	8
4.5	32.1	2.2	2.5	8
4.5	69.4	2.2	2.5	8
4.5	99.5	2.2	2.5	8
4.5	42.4	2.2	2.5	8
4.5	63.9	2.2	2.5	8
4.5	31.4	2.2	2.5	8
4.5	19.7	2.2	2.5	8
4.5	102.3	2.2	2.5	8
4.5	28.4	2.2	2.5	8
4.5	98	2.2	2.5	8
4.5	24.4	2.2	2.5	8
4.5	43.3	2.2	2.5	8
4.5	19.7	2.2	2.5	8
4.5	57.3	2.2	2.5	8
4.5	123.1	2.2	2.5	8
4.5	51	2.2	2.5	8
4.5	65.9	2.2	2.5	8
4.5	47.3	2.2	2.5	8
4.5	30	2.2	2.5	8
4.5	46.9	2.2	2.5	8
4.5	107.6	2.2	2.5	8
4.5	48	2.2	2.5	8
4.5	54.9	2.2	2.5	8
4.5	49.9	2.2	2.5	8
4.5	82.3	2.2	2.5	8
4.6	60.3	2.2	2.5	8
4.6	61	2.2	2.5	8
4.6	64.1	2.2	2.5	8
4.6	27.5	2.2	2.5	8
4.6	38.8	2.2	2.5	8
4.6	47.6	2.2	2.5	8
4.6	33.9	2.2	2.5	8
4.6	34.6	2.2	2.5	8
4.6	20.8	2.2	2.5	8
4.6	29.1	2.2	2.5	8
4.6	51.6	2.2	2.5	8
4.6	68.7	2.2	2.5	8
4.6	50.3	2.2	2.5	8
4.6	34.9	2.2	2.6	8
4.6	30.6	2.2	2.6	8
4.6	43.5	2.2	2.6	8
4.6	81.3	2.2	2.6	8
4.6	36.7	2.2	2.6	8
4.6	43.4	2.2	2.6	8
4.6	51.5	2.2	2.6	8
4.6	49.6	2.2	2.6	8
4.6	29.3	2.2	2.6	8
4.6	47.9	2.2	2.6	8
4.6	24.5	2.2	2.6	8
4.6	27.7	2.2	2.6	8
4.6	51.2	2.2	2.6	8
4.6	40.7	2.2	2.6	8
4.6	18.6	2.2	2.6	8
4.6	24.3	2.2	2.6	8
4.6	84.9	2.2	2.6	8
4.6	21	2.2	2.6	8
4.6	23.3	2.2	2.6	8
4.6	48.1	2.2	2.6	8
4.6	34.5	2.2	2.6	8
4.6	32.7	2.2	2.6	8
4.6	19.2	2.2	2.6	8
4.6	32.1	2.2	2.6	8
4.6	31.6	2.2	2.6	8
4.6	25.6	2.2	2.6	8
4.6	27.7	2.2	2.6	8
4.6	26.3	2.2	2.6	8
4.6	25.8	2.2	2.6	8
4.6	33.6	2.2	2.6	8
4.6	51.6	2.2	2.6	8
4.6	96.4	2.2	2.6	8
4.6	29	2.2	2.6	8
4.6	28.1	2.2	2.6	8
4.6	39.7	2.2	2.6	8
4.6	31	2.2	2.6	8
4.6	34.9	2.2	2.6	8
4.6	91.4	2.2	2.6	8
4.6	34.7	2.2	2.6	8
4.6	43.3	2.2	2.6	8
4.6	63.3	2.2	2.6	8
4.6	39.6	2.2	2.6	8
4.6	52.7	2.2	2.6	8
4.6	104.3	2.2	2.6	8
4.6	111.1	2.2	2.6	8
4.6	41.9	2.2	2.6	8
4.6	96.2	2.2	2.6	8
4.6	118	2.2	2.6	8
4.6	44.9	2.2	2.6	8
4.6	72.5	2.2	2.6	8
4.6	37.8	2.2	2.6	8
4.6	31.2	2.2	2.6	8
4.6	52.2	2.2	2.6	8
4.6	37.6	2.2	2.6	8
4.6	42.3	2.2	2.6	8
4.6	26.1	2.2	2.6	8
4.6	45.6	2.2	2.6	8
4.6	53.5	2.2	2.7	8
4.6	20	2.2	2.7	8
4.6	31.8	2.2	2.7	8
4.6	56.2	2.2	2.7	8
4.6	117.1	2.2	2.7	8
4.6	141.4	2.2	2.7	8
4.6	53.5	2.2	2.7	8
4.6	125.1	2.2	2.7	8
4.6	nan	2.2	2.7	8
4.6	48.2	2.2	2.7	8
4.6	33.3	2.2	2.7	8
4.6	29.2	2.2	2.7	8
4.6	31	2.2	2.7	8
4.6	73.2	2.2	2.7	8
4.6	62.7	2.2	2.7	8
4.6	28.7	2.2	2.7	8
4.6	37.3	2.2	2.7	8
4.7	68.8	2.2	2.7	8
4.7	48	2.2	2.7	8
4.7	55.3	2.2	2.7	8
4.7	43.6	2.2	2.7	8
4.7	43.7	2.2	2.7	8
4.7	57	2.2	2.7	8
4.7	48	2.2	2.7	8
4.7	29.1	2.2	2.7	8
4.7	43.3	2.2	2.7	8
4.7	58	2.2	2.7	8
4.7	37.7	2.2	2.7	8
4.7	35.3	2.2	2.7	8
4.7	35.9	2.2	2.7	8
4.7	30	2.2	2.7	8
4.7	76.2	2.2	2.7	8
4.7	52.5	2.2	2.7	8
4.7	26	2.2	2.7	8
4.7	34.6	2.2	2.7	8
4.7	37.1	2.2	2.7	8
4.7	33.2	2.2	2.7	8
4.7	48.7	2.2	2.7	8
4.7	31	2.2	2.7	8
4.7	39.9	2.2	2.7	8
4.7	141.3	2.2	2.7	8
4.7	38.6	2.2	2.7	8
4.7	26	2.2	2.7	8
4.7	52.7	2.2	2.7	8
4.7	53.9	2.2	2.7	8
4.7	29.9	2.2	2.7	8
4.7	27.6	2.2	2.7	8
4.7	24.1	2.2	2.7	8
4.7	29.7	2.2	2.7	8
4.7	41.1	2.2	2.7	8
4.7	30.3	2.2	2.7	8
4.7	70.7	2.2	2.7	8
4.7	52	2.2	2.7	8
4.7	51.7	2.2	2.7	8
4.7	28.5	2.2	2.7	8
4.7	28.2	2.2	2.7	8
4.7	25.1	2.2	2.8	8
4.7	24.3	2.2	2.8	8
4.7	nan	2.2	2.8	8
4.7	31.5	2.2	2.8	8
4.7	44.3	2.2	2.8	8
4.7	28.4	2.2	2.8	8
4.7	47.2	2.2	2.8	8
4.7	24.6	2.2	2.8	8
4.7	30.5	2.2	2.8	8
4.7	44.4	2.2	2.8	8
4.7	120.1	2.2	2.8	8
4.7	32.7	2.2	2.8	8
4.7	27.4	2.2	2.8	8
4.7	26	2.2	2.8	8
4.7	108.9	2.2	2.8	8
4.7	38.1	2.2	2.8	8
4.7	54.8	2.2	2.8	8
4.7	31.5	2.2	2.8	8
4.7	36.8	2.2	2.8	8
4.7	46.8	2.2	2.8	8
4.7	44.1	2.2	2.8	8
4.7	36.7	2.2	2.8	8
4.7	137.9	2.2	2.8	8
4.7	148.7	2.2	2.8	8
4.7	31.5	2.2	2.8	8
4.7	52.8	2.2	2.8	8
4.7	32.2	2.2	2.8	8
4.7	125.7	2.2	2.8	8
4.7	113.5	2.2	2.8	8
4.7	33	2.2	2.8	8
4.7	92.9	2.2	2.8	8
4.7	52.9	2.2	2.8	8
4.7	73.3	2.2	2.8	8
4.7	31.6	2.2	2.8	8
4.7	54	2.2	2.8	8
4.7	61	2.2	2.8	8
4.7	32.4	2.2	2.8	8
4.7	105.4	2.2	2.8	8
4.7	104.9	2.2	2.8	8
4.7	51.8	2.2	2.8	8
4.7	51.9	2.2	2.8	8
4.7	55	2.2	2.8	8
4.7	52.5	2.2	2.8	8
4.7	31.8	2.2	2.8	8
4.8	63.7	2.2	2.8	8
4.8	33.1	2.2	2.8	8
4.8	36.7	2.2	2.8	8
4.8	69.2	2.2	2.8	8
4.8	60.2	2.2	2.8	8
4.8	36.6	2.2	2.8	8
4.8	39.4	2.2	2.8	8
4.8	39.4	2.2	2.8	8
4.8	73.1	2.2	2.8	8
4.8	52.7	2.2	2.8	8
4.8	64.4	2.2	2.8	8
4.8	97.3	2.2	2.8	8
4.8	53.6	2.2	2.8	8
4.8	100.7	2.2	2.8	8
4.8	39.1	2.2	2.8	8
4.8	35.1	2.2	2.8	8
4.8	29.4	2.2	2.8	8
4.8	41.3	2.2	2.8	8
4.8	51.3	2.2	2.8	8
4.8	34.2	2.2	2.8	8
4.8	31.3	2.2	2.8	8
4.8	50.2	2.2	2.8	8
4.8	30.9	2.2	2.8	8
4.8	39.1	2.2	2.8	8
4.8	29.3	2.2	2.8	8
4.8	43.8	2.2	2.8	8
4.8	32	2.2	2.8	8
4.8	45.3	2.2	2.8	8
4.8	105.6	2.2	2.9	8
4.8	32.8	2.2	2.9	8
4.8	37.3	2.2	2.9	8
4.8	55	2.2	2.9	8
4.8	49.8	2.2	2.9	8
4.8	43.7	2.2	2.9	8
4.8	48.1	2.2	2.9	8
4.8	25.7	2.2	2.9	8
4.8	35.4	2.2	2.9	8
4.8	57.2	2.2	2.9	8
4.8	52.4	2.2	2.9	8
4.8	59.6	2.2	2.9	8
4.8	60.9	2.2	2.9	8
4.8	43.6	2.2	2.9	8
4.8	41	2.2	2.9	8
4.8	22.1	2.2	2.9	8
4.8	28.1	2.2	2.9	8
4.8	41.1	2.2	2.9	8
4.8	65.7	2.2	2.9	8
4.8	53.1	2.2	2.9	8
4.8	20.3	2.2	2.9	8
4.8	45.6	2.2	2.9	8
4.8	57.9	2.2	2.9	8
4.8	132.3	2.2	2.9	8
4.8	33.4	2.2	2.9	8
4.8	199.4	2.2	2.9	8
4.8	31.8	2.2	2.9	8
4.8	43.4	2.2	2.9	8
4.8	26.6	2.2	2.9	8
4.8	31	2.2	2.9	8
4.8	57.4	2.2	2.9	8
4.8	51.5	2.2	2.9	8
4.8	39.7	2.2	2.9	8
4.8	140.5	2.2	2.9	8
4.8	87.5	2.2	2.9	8
4.8	45.5	2.2	2.9	8
4.8	60.6	2.2	2.9	8
4.8	111.7	2.2	2.9	8
4.8	37.6	2.2	2.9	8
4.8	29.1	2.2	2.9	8
4.8	143.2	2.2	2.9	8
4.8	47.6	2.2	2.9	8
4.8	40.5	2.2	2.9	8
4.8	30.2	2.2	2.9	8
4.8	19.7	2.2	2.9	8
4.8	33.1	2.2	2.9	8
4.8	44	2.2	2.9	8
4.8	39.5	2.2	2.9	8
4.8	20.9	2.2	2.9	8
4.8	109	2.2	2.9	8
4.8	45	2.2	2.9	8
4.8	46.7	2.2	2.9	8
4.8	37	2.2	2.9	8
4.8	35.6	2.2	2.9	8
4.8	111.6	2.2	2.9	8
4.8	24	2.2	2.9	8
4.8	73.3	2.2	2.9	8
4.8	52.1	2.2	3	8
4.8	34.2	2.2	3	8
4.8	48.9	2.2	3	8
4.8	46.6	2.2	3	8
4.8	86	2.2	3	8
4.8	57.4	2.2	3	8
4.8	36.4	2.2	3	8
4.8	45.8	2.2	3	8
4.8	38.3	2.2	3	8
4.8	71.3	2.2	3	8
4.8	45.3	2.2	3	8
4.8	57.4	2.2	3	8
4.9	77	2.2	3	8
4.9	59.8	2.2	3	8
4.9	32.4	2.2	3	8
4.9	36.6	2.2	3	8
4.9	41.1	2.2	3	8
4.9	60.9	2.2	3	8
4.9	161.4	2.2	3	8
4.9	72.4	2.2	3	8
4.9	28.6	2.2	3	8
4.9	63.8	2.2	3	8
4.9	54	2.2	3	8
4.9	52.5	2.2	3	8
4.9	61.8	2.2	3	8
4.9	83.3	2.2	3	8
4.9	44.6	2.2	3	8
4.9	56.7	2.2	3	8
4.9	56	2.2	3	8
4.9	51.8	2.2	3	8
4.9	69.1	2.2	3	8
4.9	44.8	2.2	3	8
4.9	43.3	2.2	3	8
4.9	39.8	2.2	3	8
4.9	40.1	2.2	3	8
4.9	61	2.2	3	8
4.9	37.8	2.2	3	8
4.9	51.1	2.2	3	8
4.9	51.7	2.2	3	8
4.9	34	2.2	3	8
4.9	40.8	2.2	3	8
4.9	36.5	2.2	3	8
4.9	26	2.2	3	8
4.9	36.9	2.2	3	8
4.9	41.6	2.2	3	8
4.9	56.6	2.2	3	8
4.9	60	2.2	3	8
4.9	21.1	2.2	3	8
4.9	34.3	2.2	3	8
4.9	32	2.2	3	8
4.9	32.3	2.2	3	8
4.9	41.1	2.2	3	8
4.9	47.9	2.2	3	8
4.9	24.7	2.2	3	8
4.9	nan	2.2	3	8
4.9	45.7	2.2	3	8
4.9	29.8	2.2	3.1	8
4.9	37.8	2.2	3.1	8
4.9	72.8	2.2	3.1	8
4.9	57.7	2.2	3.1	8
4.9	34.4	2.2	3.1	8
4.9	121.3	2.2	3.1	8
4.9	21.7	2.2	3.1	8
4.9	24.3	2.2	3.1	8
4.9	46.1	2.2	3.1	8
4.9	161.2	2.2	3.1	8
4.9	37.9	2.2	3.1	8
4.9	90.8	2.2	3.1	8
4.9	53.7	2.2	3.1	8
4.9	58.5	2.2	3.1	8
4.9	34.7	2.2	3.1	8
4.9	209.1	2.2	3.1	8
4.9	42.5	2.2	3.1	8
4.9	30.4	2.2	3.1	8
4.9	46.6	2.2	3.1	8
4.9	35.5	2.2	3.1	8
4.9	35.7	2.2	3.1	8
4.9	48.6	2.2	3.1	8
4.9	29.2	2.2	3.1	8
4.9	50.4	2.2	3.1	8
4.9	37.9	2.2	3.1	8
4.9	119.1	2.2	3.1	8
4.9	50.5	2.2	3.1	8
4.9	119.9	2.2	3.1	8
4.9	74.7	2.2	3.1	8
4.9	50.6	2.2	3.1	8
4.9	29.9	2.2	3.1	8
4.9	37.9	2.2	3.1	8
5	55.5	2.2	3.1	8
5	36.3	2.2	3.1	8
5	35.7	2.2	3.1	8
5	63.9	2.2	3.1	8
5	51.6	2.2	3.1	8
5	36.8	2.2	3.1	8
5	52.1	2.2	3.1	8
5	55.4	2.2	3.1	8
5	40.8	2.2	3.1	8
5	47.1	2.2	3.1	8
5	94.3	2.2	3.1	8
5	103.4	2.2	3.1	8
5	238.6	2.2	3.1	8
5	53.6	2.2	3.1	8
5	39.8	2.2	3.1	8
5	29.1	2.2	3.1	8
5	37.4	2.2	3.1	8
5	51.6	2.2	3.1	8
5	38.1	2.2	3.1	8
5	33.3	2.2	3.1	8
5	41.1	2.2	3.1	8
5	48.5	2.2	3.1	8
5	40.9	2.2	3.1	8
5	30.5	2.2	3.1	8
5	36	2.2	3.1	8
5	36.6	2.2	3.1	8
5	38.8	2.2	3.1	8
5	68.6	2.2	3.1	8
5	78.6	2.2	3.1	8
5	58.2	2.2	3.1	8
5	96.1	2.2	3.1	8
5	71.8	2.2	3.1	8
5	39.8	2.2	3.2	8
5	67.7	2.2	3.2	8
5	129	2.2	3.2	8
5	141.7	2.2	3.2	8
5	116.4	2.2	3.2	8
5	55.4	2.2	3.2	8
5	31.8	2.2	3.2	8
5	48.4	2.2	3.2	8
5	31.8	2.2	3.2	8
5	54	2.2	3.2	8
5	80.5	2.2	3.2	8
5	46.7	2.2	3.2	8
5	50.3	2.2	3.2	8
5	59.3	2.2	3.2	8
5	40.5	2.2	3.2	8
5	48.9	2.2	3.2	8
5	42.7	2.2	3.2	8
5	37.5	2.2	3.2	8
5	32.7	2.2	3.2	8
5	54.9	2.2	3.2	8
5	39.6	2.2	3.2	8
5	52.2	2.2	3.2	8
5	35.8	2.2	3.2	8
5	39.3	2.2	3.2	8
5	84.2	2.2	3.2	8
5	71.5	2.2	3.2	8
5	44.5	2.2	3.2	8
5	48.7	2.2	3.2	8
5	46.8	2.2	3.2	8
5	58.5	2.2	3.2	8
5	62.4	2.2	3.2	8
5	69.1	2.2	3.2	8
5	33.4	2.2	3.2	8
5	56.5	2.2	3.2	8
5	132.6	2.2	3.2	8
5	42.6	2.2	3.2	8
5	39.4	2.2	3.2	8
5	38.7	2.2	3.2	8
5	40.8	2.2	3.2	8
5	62	2.2	3.2	8
5	30.5	2.2	3.2	8
5	35.8	2.2	3.2	8
5	30.7	2.2	3.2	8
5	57.1	2.2	3.2	8
5	143.8	2.2	3.2	8
5	142.2	2.2	3.2	8
5	51.1	2.2	3.3	8
5	60.2	2.2	3.3	8
5	56	2.2	3.3	8
5	106.4	2.2	3.3	8
5	43.3	2.2	3.3	8
5.1	63	2.2	3.3	8
5.1	70.3	2.2	3.3	8
5.1	77.1	2.2	3.3	8
5.1	65.3	2.2	3.3	8
5.1	71.2	2.2	3.3	8
5.1	66.1	2.2	3.3	8
5.1	43.3	2.2	3.3	8
5.1	35.7	2.2	3.3	8
5.1	36.4	2.2	3.3	8
5.1	41.7	2.2	3.3	8
5.1	44.9	2.2	3.3	8
5.1	39.2	2.2	3.3	8
5.1	42.1	2.2	3.3	8
5.1	50.9	2.2	3.3	8
5.1	32	2.2	3.3	8
5.1	92.4	2.2	3.3	8
5.1	29.3	2.2	3.3	8
5.1	39.9	2.2	3.3	8
5.1	57.1	2.2	3.3	8
5.1	48.1	2.2	3.3	8
5.1	95.2	2.2	3.3	8
5.1	84.6	2.2	3.3	8
5.1	87.3	2.2	3.3	8
5.1	86.2	2.2	3.3	8
5.1	57.4	2.2	3.3	8
5.1	41.2	2.2	3.3	8
5.1	46.6	2.2	3.3	8
5.1	53.4	2.2	3.3	8
5.1	184.3	2.2	3.3	8
5.1	35.4	2.2	3.3	8
5.1	26.9	2.2	3.3	8
5.1	36.3	2.2	3.3	8
5.1	32.8	2.2	3.3	8
5.1	38.4	2.2	3.3	8
5.1	52.6	2.2	3.3	8
5.1	75.8	2.2	3.3	8
5.1	46.1	2.2	3.3	8
5.1	48.8	2.2	3.3	8
5.1	52.7	2.2	3.3	8
5.1	42	2.2	3.3	8
5.1	26.6	2.2	3.3	8
5.1	67.2	2.2	3.3	8
5.1	64.9	2.2	3.3	8
5.1	49.2	2.2	3.3	8
5.1	35.7	2.2	3.3	8
5.1	51.8	2.2	3.3	8
5.1	129.7	2.2	3.3	8
5.1	46.2	2.2	3.3	8
5.1	68.6	2.2	3.3	8
5.1	155.4	2.2	3.3	8
5.1	58.9	2.2	3.4	8
5.1	58.2	2.2	3.4	8
5.1	47.5	2.2	3.4	8
5.1	52.4	2.2	3.4	8
5.1	38.9	2.2	3.4	8
5.1	65.5	2.2	3.4	8
5.1	67.8	2.2	3.4	8
5.1	33.6	2.2	3.4	8
5.1	70	2.2	3.4	8
5.1	38	2.2	3.4	8
5.1	29.7	2.2	3.4	8
5.1	33.7	2.2	3.4	8
5.1	69.7	2.2	3.4	8
5.1	59.4	2.2	3.4	8
5.1	65.2	2.2	3.4	8
5.1	50.1	2.2	3.4	8
5.1	28.3	2.2	3.4	8
5.1	41.7	2.2	3.4	8
5.1	35.5	2.2	3.4	8
5.1	170.8	2.2	3.4	8
5.1	147.1	2.2	3.4	8
5.1	145.3	2.2	3.4	8
5.1	28	2.2	3.4	8
5.1	61.6	2.2	3.4	8
5.1	54.1	2.2	3.4	8
5.1	131.1	2.2	3.4	8
5.1	148.2	2.2	3.4	8
5.1	53.9	2.2	3.4	8
5.1	31	2.2	3.4	8
5.1	41.7	2.2	3.4	8
5.1	55.2	2.2	3.4	8
5.1	36.5	2.2	3.4	8
5.1	63.8	2.2	3.4	8
5.1	51.3	2.2	3.4	8
5.1	131.1	2.2	3.4	8
5.1	159	2.2	3.4	8
5.1	44.4	2.2	3.4	8
5.1	65.3	2.2	3.4	8
5.1	45.6	2.2	3.4	8
5.1	91.3	2.2	3.4	8
5.1	61	2.2	3.4	8
5.1	74.7	2.2	3.4	8
5.1	66.1	2.2	3.4	8
5.1	62.6	2.2	3.4	8
5.1	125.4	2.2	3.4	8
5.1	57.8	2.2	3.4	8
5.1	128.1	2.2	3.4	8
5.1	144.3	2.2	3.4	8
5.1	63.3	2.2	3.4	8
5.1	48.2	2.2	3.4	8
5.1	75	2.2	3.4	8
5.1	132.5	2.2	3.4	8
5.1	82.3	2.2	3.5	8
5.1	40	2.2	3.5	8
5.1	60.8	2.2	3.5	8
5.2	80.5	2.2	3.5	8
5.2	68.2	2.2	3.5	8
5.2	63.6	2.2	3.5	8
5.2	61.2	2.2	3.5	8
5.2	74.2	2.2	3.5	8
5.2	52.1	2.2	3.5	8
5.2	46.4	2.2	3.5	8
5.2	70.2	2.2	3.5	8
5.2	35.3	2.2	3.5	8
5.2	32.5	2.2	3.5	8
5.2	68	2.2	3.5	8
5.2	65.4	2.2	3.5	8
5.2	57.9	2.2	3.5	8
5.2	189	2.2	3.5	8
5.2	nan	2.2	3.5	8
5.2	48.6	2.2	3.5	8
5.2	38	2.2	3.5	8
5.2	32.1	2.2	3.5	8
5.2	65.2	2.2	3.5	8
5.2	70.7	2.2	3.5	8
5.2	47.2	2.2	3.5	8
5.2	87.1	2.2	3.5	8
5.2	124	2.2	3.5	8
5.2	49.3	2.2	3.5	8
5.2	64.4	2.2	3.5	8
5.2	57.5	2.2	3.5	8
5.2	72.6	2.2	3.5	8
5.2	116.7	2.2	3.5	8
5.2	57.5	2.2	3.5	8
5.2	84.5	2.2	3.5	8
5.2	53.8	2.2	3.5	8
5.2	78.2	2.2	3.5	8
5.2	74	2.2	3.5	8
5.2	35.4	2.2	3.5	8
5.2	26.8	2.2	3.5	8
5.2	75.8	2.2	3.5	8
5.2	39	2.2	3.5	8
5.2	58.3	2.2	3.5	8
5.2	59.1	2.2	3.5	8
5.2	40.9	2.2	3.5	8
5.2	57.8	2.2	3.5	8
5.2	45.4	2.2	3.5	8
5.2	44.1	2.2	3.5	8
5.2	49.6	2.2	3.5	8
5.2	59.5	2.2	3.5	8
5.2	73.7	2.2	3.5	8
5.2	37	2.2	3.5	8
5.2	136.8	2.2	3.5	8
5.2	43.4	2.2	3.5	8
5.2	53.7	2.2	3.5	8
5.2	177.1	2.2	3.6	8
5.2	71.1	2.2	3.6	8
5.2	33.2	2.2	3.6	8
5.2	39.2	2.2	3.6	8
5.2	64.9	2.2	3.6	8
5.2	49.7	2.2	3.6	8
5.2	56.2	2.2	3.6	8
5.2	56.2	2.2	3.6	8
5.2	50.7	2.2	3.6	8
5.2	34.9	2.2	3.6	8
5.2	38	2.2	3.6	8
5.2	34.2	2.2	3.6	8
5.2	29.7	2.2	3.6	8
5.2	41	2.2	3.6	8
5.2	55.6	2.2	3.6	8
5.2	171.4	2.2	3.6	8
5.2	33.5	2.2	3.6	8
5.2	51.2	2.2	3.6	8
5.2	146.3	2.2	3.6	8
5.2	36	2.2	3.6	8
5.2	44.6	2.2	3.6	8
5.2	71.8	2.2	3.6	8
5.2	114.7	2.2	3.6	8
5.2	52.7	2.2	3.6	8
5.2	43	2.2	3.6	8
5.2	65.1	2.2	3.6	8
5.2	178.1	2.2	3.6	8
5.2	69.1	2.2	3.6	8
5.2	163.7	2.2	3.6	8
5.2	169.6	2.2	3.6	8
5.2	57.2	2.2	3.6	8
5.2	49.8	2.2	3.6	8
5.2	72.1	2.2	3.6	8
5.2	136.7	2.2	3.6	8
5.2	66.4	2.2	3.6	8
5.2	35.4	2.2	3.6	8
5.2	42.1	2.2	3.7	8
5.2	36.5	2.2	3.7	8
5.2	64.3	2.2	3.7	8
5.2	48.9	2.2	3.7	8
5.2	54.8	2.2	3.7	8
5.2	137.8	2.2	3.7	8
5.2	174.6	2.2	3.7	8
5.2	60.1	2.2	3.7	8
5.2	161.1	2.2	3.7	8
5.2	156.4	2.2	3.7	8
5.2	49.1	2.2	3.7	8
5.2	158.5	2.2	3.7	8
5.3	68.4	2.2	3.7	8
5.3	64.8	2.2	3.7	8
5.3	67	2.2	3.7	8
5.3	38.8	2.2	3.7	8
5.3	30.6	2.2	3.7	8
5.3	45.1	2.2	3.7	8
5.3	56.5	2.2	3.7	8
5.3	66.3	2.2	3.7	8
5.3	36.9	2.2	3.7	8
5.3	180.4	2.2	3.7	8
5.3	49.6	2.2	3.7	8
5.3	101.8	2.2	3.7	8
5.3	43.6	2.2	3.7	8
5.3	37.2	2.2	3.7	8
5.3	66.1	2.2	3.7	8
5.3	63.7	2.2	3.7	8
5.3	45.1	2.2	3.7	8
5.3	87.8	2.2	3.7	8
5.3	70.3	2.2	3.7	8
5.3	49.1	2.2	3.7	8
5.3	56.4	2.2	3.7	8
5.3	73.1	2.2	3.7	8
5.3	59.8	2.2	3.7	8
5.3	68.9	2.2	3.7	8
5.3	69.9	2.2	3.7	8
5.3	130.1	2.2	3.7	8
5.3	85.2	2.2	3.7	8
5.3	67.6	2.2	3.7	8
5.3	75.3	2.2	3.7	8
5.3	50	2.2	3.7	8
5.3	49.7	2.2	3.7	8
5.3	55.4	2.2	3.7	8
5.3	31.2	2.2	3.7	8
5.3	53.4	2.2	3.7	8
5.3	58.5	2.2	3.7	8
5.3	31.7	2.2	3.7	8
5.3	29.5	2.2	3.7	8
5.3	63.2	2.2	3.7	8
5.3	72	2.2	3.8	8
5.3	58.8	2.2	3.8	8
5.3	78.7	2.2	3.8	8
5.3	50	2.2	3.8	8
5.3	64.1	2.2	3.8	8
5.3	53	2.2	3.8	8
5.3	63.3	2.2	3.8	8
5.3	59.3	2.2	3.8	8
5.3	39.8	2.2	3.8	8
5.3	33.6	2.2	3.8	8
5.3	47.8	2.2	3.8	8
5.3	71.5	2.2	3.8	8
5.3	81.3	2.2	3.8	8
5.3	101.4	2.2	3.8	8
5.3	50.2	2.2	3.8	8
5.3	141.2	2.2	3.8	8
5.3	58.3	2.2	3.8	8
5.3	32.9	2.2	3.8	8
5.3	42.2	2.2	3.8	8
5.3	128	2.2	3.8	8
5.3	61.7	2.2	3.8	8
5.3	77.3	2.2	3.8	8
5.3	42.5	2.2	3.8	8
5.3	173.5	2.2	3.8	8
5.3	146.8	2.2	3.8	8
5.3	38.5	2.2	3.8	8
5.3	72.5	2.2	3.8	8
5.3	54.3	2.2	3.8	8
5.3	136.5	2.2	3.9	8
5.3	66.5	2.2	3.9	8
5.3	77.9	2.2	3.9	8
5.3	182.7	2.2	3.9	8
5.3	55.1	2.2	3.9	8
5.3	69.4	2.2	3.9	8
5.3	142.8	2.2	3.9	8
5.3	69.6	2.2	3.9	8
5.3	41.9	2.2	3.9	8
5.3	175.8	2.2	3.9	8
5.3	nan	2.2	3.9	8
5.3	175.1	2.2	3.9	8
5.3	38	2.2	3.9	8
5.3	104.7	2.2	3.9	8
5.3	133.4	2.2	3.9	8
5.3	134.4	2.2	3.9	8
5.3	44.2	2.2	3.9	8
5.3	133.1	2.2	3.9	8
5.3	172.5	2.2	3.9	8
5.3	53.7	2.2	3.9	8
5.3	nan	2.2	3.9	8
5.4	80	2.2	3.9	8
5.4	70.9	2.2	3.9	8
5.4	70.1	2.2	3.9	8
5.4	70.8	2.2	3.9	8
5.4	81.5	2.2	3.9	8
5.4	74.7	2.2	3.9	8
5.4	71.3	2.2	3.9	8
5.4	25.9	2.2	3.9	8
5.4	47	2.2	3.9	8
5.4	21.8	2.2	3.9	8
5.4	44.8	2.2	3.9	8
5.4	49	2.2	3.9	8
5.4	50.9	2.2	3.9	8
5.4	99.4	2.2	3.9	8
5.4	66.3	2.2	3.9	8
5.4	52.7	2.2	4	8
5.4	55.4	2.2	4	8
5.4	60	2.2	4	8
5.4	108.3	2.2	4	8
5.4	104.4	2.2	4	8
5.4	202.5	2.2	4	8
5.4	55.8	2.2	4	8
5.4	38.8	2.2	4	8
5.4	39.9	2.2	4	8
5.4	36.1	2.2	4	8
5.4	54.1	2.2	4	8
5.4	43.7	2.2	4	8
5.4	62.8	2.2	4	8
5.4	50.3	2.2	4	8
5.4	112.9	2.2	4	8
5.4	52.7	2.2	4	8
5.4	61.5	2.2	4	8
5.4	50.3	2.2	4	8
5.4	75.2	2.2	4	8
5.4	113.4	2.2	4	8
5.4	107.1	2.2	4	8
5.4	91.9	2.2	4	8
5.4	56.2	2.2	4	8
5.4	39.8	2.2	4	8
5.4	55.2	2.2	4	8
5.4	83.6	2.2	4	8
5.4	46.2	2.2	4	8
5.4	53.2	2.2	4	8
5.4	46.9	2.2	4	8
5.4	45.4	2.2	4	8
5.4	32.6	2.2	4	8
5.4	83.4	2.2	4.1	8
5.4	61.8	2.2	4.1	8
5.4	51.9	2.2	4.1	8
5.4	57.7	2.2	4.1	8
5.4	72.2	2.2	4.1	8
5.4	100.6	2.2	4.1	8
5.4	70.6	2.2	4.1	8
5.4	64.6	2.2	4.1	8
5.4	31.7	2.2	4.1	8
5.4	46	2.2	4.1	8
5.4	43.9	2.2	4.1	8
5.4	53.8	2.2	4.1	8
5.4	38.1	2.2	4.1	8
5.4	51.2	2.2	4.1	8
5.4	50.3	2.2	4.1	8
5.4	59.7	2.2	4.1	8
5.4	45.1	2.2	4.1	8
5.4	138.3	2.2	4.1	8
5.4	138.4	2.2	4.1	8
5.4	47.7	2.2	4.1	8
5.4	65.3	2.2	4.1	8
5.4	183.5	2.2	4.1	8
5.4	60.9	2.2	4.2	8
5.4	65.1	2.2	4.2	8
5.4	156.3	2.2	4.2	8
5.4	63.9	2.2	4.2	8
5.4	45.5	2.2	4.2	8
5.4	36.8	2.2	4.2	8
5.4	31.2	2.2	4.2	8
5.4	200.6	2.2	4.2	8
5.4	59.7	2.2	4.2	8
5.4	52.5	2.2	4.2	8
5.4	41.5	2.2	4.2	8
5.4	147.2	2.2	4.2	8
5.4	53.2	2.2	4.2	8
5.4	62.3	2.2	4.2	8
5.4	46.1	2.2	4.2	8
5.4	77	2.2	4.2	8
5.4	42.2	2.2	4.2	8
5.4	nan	2.2	4.2	8
5.4	60.7	2.2	4.2	8
5.4	52.9	2.2	4.2	8
5.4	142.1	2.2	4.2	8
5.4	61.2	2.2	4.3	8
5.4	63.5	2.2	4.3	8
5.4	73.9	2.2	4.3	8
5.4	49.1	2.2	4.3	8
5.4	47.2	2.2	4.3	8
5.4	39.9	2.2	4.3	8
5.4	56.8	2.2	4.3	8
5.4	141.1	2.2	4.3	8
5.4	78.9	2.2	4.3	8
5.4	64.4	2.2	4.3	8
5.4	74.7	2.2	4.3	8
5.4	70.4	2.2	4.3	8
5.4	96.6	2.2	4.3	8
5.4	162.8	2.2	4.3	8
5.4	38.8	2.2	4.3	8
5.5	84.4	2.2	4.3	8
5.5	81.8	2.2	4.3	8
5.5	68.9	2.2	4.4	8
5.5	66.9	2.2	4.4	8
5.5	52.5	2.2	4.4	8
5.5	52.3	2.2	4.4	8
5.5	58.2	2.2	4.4	8
5.5	36	2.2	4.4	8
5.5	35.2	2.2	4.4	8
5.5	29.2	2.2	4.4	8
5.5	91.5	2.2	4.4	8
5.5	77.2	2.2	4.4	8
5.5	71.5	2.2	4.4	8
5.5	119.9	2.2	4.4	8
5.5	60.6	2.2	4.4	8
5.5	47.2	2.2	4.5	8
5.5	48.6	2.2	4.5	8
5.5	264.3	2.2	4.5	8
5.5	nan	2.2	4.5	8
5.5	176.2	2.2	4.5	8
5.5	203.2	2.2	4.5	8
5.5	48.6	2.2	4.5	8
5.5	51.4	2.2	4.5	8
5.5	49.5	2.2	4.5	8
5.5	70.6	2.2	4.5	8
5.5	63.4	2.2	4.5	8
5.5	45.5	2.2	4.5	8
5.5	49.6	2.2	4.6	8
5.5	53.3	2.2	4.6	8
5.5	50.3	2.2	4.6	8
5.5	57.8	2.2	4.6	8
5.5	75.3	2.2	4.6	8
5.5	69.9	2.2	4.6	8
5.5	46.3	2.2	4.6	8
5.5	65.5	2.2	4.6	8
5.5	71.1	2.2	4.7	8
5.5	62	2.2	4.7	8
5.5	77.2	2.2	4.7	8
5.5	70.7	2.2	4.7	8
5.5	61.3	2.2	4.7	8
5.5	66.6	2.2	4.7	8
5.5	70.2	2.2	4.7	8
5.5	135	2.2	4.7	8
5.5	65	2.2	4.7	8
5.5	70.8	2.2	4.7	8
5.5	90.6	2.2	4.7	8
5.5	58.8	2.2	4.7	8
5.5	63.9	2.2	4.7	8
5.5	97.3	2.2	4.7	8
5.5	88.1	2.2	4.7	8
5.5	91.8	2.2	4.7	8
5.5	118	2.2	4.7	8
5.5	50.7	2.2	4.8	8
5.5	62.5	2.2	4.8	8
5.5	63.2	2.2	4.8	8
5.5	47.8	2.2	4.8	8
5.5	54.7	2.2	4.8	8
5.5	51.1	2.2	4.8	8
5.5	48.7	2.2	4.8	8
5.5	77.6	2.2	4.8	8
5.5	101.1	2.2	4.8	8
5.5	43.9	2.2	4.8	8
5.5	85.5	2.2	4.9	8
5.5	57.4	2.2	4.9	8
5.5	45.5	2.2	4.9	8
5.5	45.5	2.2	4.9	8
5.5	37.5	2.2	5	8
5.5	48.6	2.2	5	8
5.5	37	2.2	5	8
5.5	37.4	2.2	5	8
5.5	53.5	2.2	5	8
5.5	65.7	2.2	5	8
5.5	55.5	2.2	5	8
5.5	47.4	2.2	5.1	8
5.5	33.2	2.2	5.1	8
5.5	67.3	2.2	5.1	8
5.5	52.6	2.2	5.1	8
5.5	35.1	2.2	5.1	8
5.5	167.8	2.2	5.1	8
5.5	56	2.2	5.1	8
5.5	72.3	2.2	5.1	8
5.5	48.6	2.2	5.1	8
5.5	124.6	2.2	5.2	8
5.5	58.9	2.2	5.2	8
5.5	43.6	2.2	5.2	8
5.5	70.5	2.2	5.2	8
5.5	29.8	2.2	5.2	8
5.5	82.2	2.2	5.2	8
5.5	74.1	2.2	5.2	8
5.5	196	2.2	5.2	8
5.5	69.7	2.2	5.3	8
5.5	89.5	2.2	5.3	8
5.5	55.4	2.2	5.3	8
5.5	53.1	2.2	5.4	8
5.5	69.1	2.2	5.4	8
5.5	43.4	2.2	5.5	8
5.5	60.7	2.2	5.5	8
5.5	59	2.2	5.5	8
5.5	62	2.2	5.6	8
5.5	77.6	2.2	5.6	8
5.5	47.8	2.2	5.7	8
5.5	61.2	2.2	5.8	8
5.5	67	2.2	5.8	8
5.5	56.1	2.2	5.9	8
5.5	175.3	2.2	6	8
5.5	183	2.2	6.3	8
5.5	79.1	2.2	7.2	8
5.5	188.9	2.3	0.8	8
5.5	138.1	2.3	0.8	8
5.5	35.9	2.3	0.9	8
5.5	53.7	2.3	0.9	8
5.5	73	2.3	0.9	8
5.5	149.8	2.3	0.9	8
5.5	176	2.3	0.9	8
5.5	79.8	2.3	1	8
5.5	80	2.3	1	8
5.5	nan	2.3	1	8
5.5	75	2.3	1	8
5.5	115.5	2.3	1	8
5.6	63.4	2.3	1	8
5.6	55.5	2.3	1	8
5.6	69.6	2.3	1	8
5.6	66.2	2.3	1	8
5.6	39.7	2.3	1	8
5.6	45.1	2.3	1	8
5.6	82.1	2.3	1	8
5.6	135.7	2.3	1	8
5.6	86.4	2.3	1	8
5.6	77.1	2.3	1.1	8
5.6	47.1	2.3	1.1	8
5.6	44.5	2.3	1.1	8
5.6	61	2.3	1.1	8
5.6	115.8	2.3	1.1	8
5.6	52.9	2.3	1.1	8
5.6	67.9	2.3	1.1	8
5.6	118.4	2.3	1.1	8
5.6	60.5	2.3	1.1	8
5.6	53.3	2.3	1.1	8
5.6	51.2	2.3	1.1	8
5.6	49.7	2.3	1.1	8
5.6	53.9	2.3	1.1	8
5.6	81.6	2.3	1.1	8
5.6	50	2.3	1.1	8
5.6	67.3	2.3	1.1	8
5.6	51.2	2.3	1.1	8
5.6	51.7	2.3	1.1	8
5.6	72.3	2.3	1.1	8
5.6	56.1	2.3	1.1	8
5.6	77.7	2.3	1.1	8
5.6	nan	2.3	1.1	8
5.6	98	2.3	1.1	8
5.6	56.3	2.3	1.1	8
5.6	80.5	2.3	1.2	8
5.6	52.9	2.3	1.2	8
5.6	63.8	2.3	1.2	8
5.6	52.8	2.3	1.2	8
5.6	44.4	2.3	1.2	8
5.6	36.1	2.3	1.2	8
5.6	59.9	2.3	1.2	8
5.6	60.7	2.3	1.2	8
5.6	70.5	2.3	1.2	8
5.6	55.5	2.3	1.2	8
5.6	39.2	2.3	1.2	8
5.6	33	2.3	1.2	8
5.6	49.3	2.3	1.2	8
5.6	94.5	2.3	1.2	8
5.6	59	2.3	1.2	8
5.6	63.4	2.3	1.2	8
5.6	52.5	2.3	1.2	8
5.6	76.7	2.3	1.2	8
5.6	80.1	2.3	1.2	8
5.6	37.4	2.3	1.2	8
5.6	53.5	2.3	1.2	8
5.6	60	2.3	1.2	8
5.6	51	2.3	1.2	8
5.6	58.4	2.3	1.2	8
5.6	45.7	2.3	1.2	8
5.6	27.3	2.3	1.2	8
5.6	56.7	2.3	1.2	8
5.6	67.1	2.3	1.2	8
5.6	139	2.3	1.2	8
5.6	47.9	2.3	1.3	8
5.6	39.5	2.3	1.3	8
5.6	127.8	2.3	1.3	8
5.6	132.9	2.3	1.3	8
5.6	78.4	2.3	1.3	8
5.6	64.4	2.3	1.3	8
5.6	65.4	2.3	1.3	8
5.6	40.8	2.3	1.3	8
5.6	36.5	2.3	1.3	8
5.6	63.7	2.3	1.3	8
5.6	58.6	2.3	1.3	8
5.6	36.7	2.3	1.3	8
5.6	163.8	2.3	1.3	8
5.6	74.2	2.3	1.3	8
5.6	60.7	2.3	1.3	8
5.6	68.6	2.3	1.3	8
5.6	137.3	2.3	1.3	8
5.6	81.5	2.3	1.3	8
5.6	74.3	2.3	1.3	8
5.6	54.4	2.3	1.4	8
5.6	46.7	2.3	1.4	8
5.6	39	2.3	1.4	8
5.6	60.5	2.3	1.4	8
5.6	166.5	2.3	1.4	8
5.6	97.5	2.3	1.4	8
5.6	52.5	2.3	1.4	8
5.6	74.9	2.3	1.4	8
5.6	73.1	2.3	1.4	8
5.6	194.1	2.3	1.4	8
5.6	45	2.3	1.4	8
5.7	84	2.3	1.4	8
5.7	71.9	2.3	1.4	8
5.7	78.6	2.3	1.4	8
5.7	85.2	2.3	1.4	8
5.7	56.4	2.3	1.4	8
5.7	78.5	2.3	1.4	8
5.7	75.9	2.3	1.4	8
5.7	46.8	2.3	1.4	8
5.7	30.9	2.3	1.4	8
5.7	28.8	2.3	1.4	8
5.7	37.2	2.3	1.4	8
5.7	56.6	2.3	1.4	8
5.7	42.1	2.3	1.4	8
5.7	72.7	2.3	1.4	8
5.7	92	2.3	1.4	8
5.7	78.3	2.3	1.4	8
5.7	51.2	2.3	1.4	8
5.7	74.2	2.3	1.4	8
5.7	45.9	2.3	1.4	8
5.7	111.5	2.3	1.4	8
5.7	70.2	2.3	1.4	8
5.7	63.6	2.3	1.5	8
5.7	42.8	2.3	1.5	8
5.7	55.6	2.3	1.5	8
5.7	41.4	2.3	1.5	8
5.7	52.2	2.3	1.5	8
5.7	45.8	2.3	1.5	8
5.7	49.1	2.3	1.5	8
5.7	66	2.3	1.5	8
5.7	98.8	2.3	1.5	8
5.7	92.6	2.3	1.5	8
5.7	284.7	2.3	1.5	8
5.7	208	2.3	1.5	8
5.7	59.8	2.3	1.5	8
5.7	108.2	2.3	1.5	8
5.7	98.4	2.3	1.5	8
5.7	76.5	2.3	1.5	8
5.7	86.4	2.3	1.5	8
5.7	87.8	2.3	1.5	8
5.7	80.9	2.3	1.5	8
5.7	55.3	2.3	1.5	8
5.7	32.6	2.3	1.5	8
5.7	34.6	2.3	1.5	8
5.7	65.8	2.3	1.5	8
5.7	94.1	2.3	1.5	8
5.7	45.1	2.3	1.5	8
5.7	39.1	2.3	1.5	8
5.7	41.9	2.3	1.5	8
5.7	55.4	2.3	1.5	8
5.7	68	2.3	1.5	8
5.7	81.5	2.3	1.5	8
5.7	77.1	2.3	1.5	8
5.7	78.3	2.3	1.5	8
5.7	86.9	2.3	1.5	8
5.7	35.3	2.3	1.5	8
5.7	66.2	2.3	1.5	8
5.7	56.9	2.3	1.5	8
5.7	53.3	2.3	1.5	8
5.7	58.3	2.3	1.5	8
5.7	45.9	2.3	1.6	8
5.7	77.3	2.3	1.6	8
5.7	43.6	2.3	1.6	8
5.7	219.9	2.3	1.6	8
5.7	99.8	2.3	1.6	8
5.7	42.7	2.3	1.6	8
5.7	69.1	2.3	1.6	8
5.7	62.2	2.3	1.6	8
5.7	44.1	2.3	1.6	8
5.7	79.9	2.3	1.6	8
5.7	31.5	2.3	1.6	8
5.7	54.4	2.3	1.6	8
5.7	201.9	2.3	1.6	8
5.7	187.8	2.3	1.6	8
5.7	47.1	2.3	1.6	8
5.7	63	2.3	1.6	8
5.7	39.7	2.3	1.6	8
5.7	92	2.3	1.6	8
5.7	188.3	2.3	1.6	8
5.7	84.3	2.3	1.6	8
5.7	60.5	2.3	1.6	8
5.7	40.7	2.3	1.6	8
5.7	138.5	2.3	1.6	8
5.7	42.5	2.3	1.6	8
5.7	179.4	2.3	1.6	8
5.7	58.9	2.3	1.6	8
5.7	159.1	2.3	1.6	8
5.7	191.1	2.3	1.6	8
5.7	60.3	2.3	1.6	8
5.7	146.6	2.3	1.6	8
5.7	86.5	2.3	1.6	8
5.7	183.3	2.3	1.6	8
5.7	184	2.3	1.6	8
5.7	199.6	2.3	1.6	8
5.7	166.1	2.3	1.6	8
5.8	78.1	2.3	1.6	8
5.8	61.9	2.3	1.6	8
5.8	64.4	2.3	1.6	8
5.8	93.3	2.3	1.6	8
5.8	74.7	2.3	1.6	8
5.8	45.9	2.3	1.6	8
5.8	54.1	2.3	1.6	8
5.8	42.1	2.3	1.6	8
5.8	47.1	2.3	1.6	8
5.8	81.2	2.3	1.6	8
5.8	79.8	2.3	1.6	8
5.8	143.1	2.3	1.6	8
5.8	85.8	2.3	1.6	8
5.8	97.9	2.3	1.6	8
5.8	133.5	2.3	1.6	8
5.8	72.5	2.3	1.6	8
5.8	79.8	2.3	1.6	8
5.8	68.1	2.3	1.6	8
5.8	235.3	2.3	1.6	8
5.8	72.5	2.3	1.6	8
5.8	118	2.3	1.6	8
5.8	75.7	2.3	1.6	8
5.8	222.9	2.3	1.6	8
5.8	211.8	2.3	1.6	8
5.8	139	2.3	1.6	8
5.8	90.3	2.3	1.7	8
5.8	32.8	2.3	1.7	8
5.8	55.4	2.3	1.7	8
5.8	60	2.3	1.7	8
5.8	53.4	2.3	1.7	8
5.8	64.6	2.3	1.7	8
5.8	51.4	2.3	1.7	8
5.8	56.3	2.3	1.7	8
5.8	53	2.3	1.7	8
5.8	82.9	2.3	1.7	8
5.8	77.8	2.3	1.7	8
5.8	94.6	2.3	1.7	8
5.8	65	2.3	1.7	8
5.8	56.5	2.3	1.7	8
5.8	61.6	2.3	1.7	8
5.8	270.9	2.3	1.7	8
5.8	119.8	2.3	1.7	8
5.8	130.6	2.3	1.7	8
5.8	82.1	2.3	1.7	8
5.8	75	2.3	1.7	8
5.8	59.3	2.3	1.7	8
5.8	80.7	2.3	1.7	8
5.8	58	2.3	1.7	8
5.8	59.1	2.3	1.7	8
5.8	55.2	2.3	1.7	8
5.8	36.4	2.3	1.7	8
5.8	97.9	2.3	1.7	8
5.8	42.8	2.3	1.7	8
5.8	60.3	2.3	1.7	8
5.8	60.6	2.3	1.7	8
5.8	111	2.3	1.7	8
5.8	69.5	2.3	1.7	8
5.8	76.3	2.3	1.7	8
5.8	66.4	2.3	1.7	8
5.8	47.3	2.3	1.7	8
5.8	77.2	2.3	1.7	8
5.8	59.7	2.3	1.7	8
5.8	79.8	2.3	1.7	8
5.8	67.5	2.3	1.7	8
5.8	185.6	2.3	1.7	8
5.8	103.6	2.3	1.7	8
5.8	128.7	2.3	1.7	8
5.8	74.7	2.3	1.7	8
5.8	83.1	2.3	1.7	8
5.8	nan	2.3	1.7	8
[truncated: 47,253 more rows]

## Sheet: Fig3c
# measurements	seed cyan	Seed blue	seed red	seed cyan + MD
20	11.48	22.2	49.33	3.24
21	5.51	11.77	28.62	1.43
22	3.62	9.03	30.27	1.17
23	2.81	6.75	24.51	0.87
24	3.37	6.59	19.64	0.88
25	2.88	5.56	18.62	0.79
26	2.52	6.23	16.12	0.68
27	2.26	7.68	14.27	0.83
28	2.07	7.89	12.89	1.01
29	1.87	8.28	15.54	0.93
30	2.43	8.74	14.3	1.04
31	2.32	8.16	13.16	0.96
32	2.16	8.39	12.55	0.89
33	2.08	9.48	11.96	0.86
34	2	8.93	11.25	0.93
35	1.95	8.49	10.82	0.88
36	1.85	8.36	10.24	0.97
37	1.75	8.23	9.69	0.96
38	1.77	8.63	9.72	1.04
39	1.69	10.16	9.31	1.07
40	1.69	9.7	8.88	1.05
41	1.63	9.45	9.89	1

## Sheet: Fig5a
ave[LDDTd_LDDTa]	lDDT global	chi2n	ave[LDDTd_LDDTa]	lDDT global	chi2n	color
NMSimFree	NMSimFree	NMSimFree	NMSimGuided	NMSimGuided	NMSimGuided
0.515	0.569	68.61	0.692	0.656	13.157	10
0.501	0.548	80.345	0.706	0.665	8.008	10
0.495	0.546	60.21	0.691	0.654	7.678	10
0.489	0.543	76.864	0.673	0.651	14.811	10
0.476	0.53	84.855	0.69	0.655	8.022	10
0.469	0.528	86.045	0.703	0.655	8.71	10
0.467	0.524	84.203	0.698	0.657	11.341	10
0.469	0.52	99.146	0.706	0.661	8.07	10
0.471	0.518	83.889	0.702	0.657	10.626	10
0.468	0.518	83.68	0.71	0.653	10.014	10
0.468	0.502	76.923	0.702	0.658	9.019	10
0.464	0.496	85.272	0.691	0.663	9.568	10
0.472	0.498	97.514	0.686	0.657	5.968	10
0.466	0.499	85.796	0.706	0.66	6.504	10
0.465	0.503	69.433	0.703	0.658	7.915	10
0.465	0.497	79.921	0.687	0.66	11.647	10
0.454	0.489	78.121	0.708	0.671	6.4	10
0.453	0.478	90.204	0.7	0.664	7.963	10
0.458	0.488	93.39	0.678	0.652	11.656	10
0.458	0.489	87.919	0.703	0.653	13.208	10
0.459	0.488	71.449	0.704	0.661	8.449	10
0.461	0.482	65.506	0.704	0.66	8.518	10
0.451	0.478	74.429	0.706	0.661	12.736	10
0.45	0.481	113.416	0.703	0.651	10.009	10
0.45	0.478	77.878	0.703	0.654	8.734	10
0.444	0.468	87.042	0.705	0.652	10.825	10
0.447	0.469	80.028	0.701	0.642	12.282	10
0.443	0.461	93.395	0.719	0.651	10.634	10
0.456	0.455	101.324	0.702	0.656	10.837	10
0.452	0.458	108.801	0.705	0.649	18.213	10
0.442	0.452	99.368	0.721	0.648	12.702	10
0.436	0.453	101.452	0.698	0.635	11.329	10
0.441	0.452	78.763	0.7	0.648	9.109	10
0.442	0.455	78.095	0.704	0.646	11.502	10
0.448	0.461	66.793	0.703	0.655	8.605	10
0.45	0.459	76.146	0.69	0.653	9.637	10
0.436	0.455	72.418	0.686	0.646	8.66	10
0.417	0.45	71.382	0.698	0.643	10.6	10
0.445	0.452	66.234	0.694	0.637	12.335	10
0.442	0.451	54.307	0.682	0.638	9.702	10
0.445	0.45	54.254	0.693	0.642	12.604	10
0.449	0.452	57.162	0.696	0.633	10.319	10
0.447	0.456	64.168	0.689	0.638	13.004	10
0.44	0.452	72.151	0.709	0.644	11.597	10
0.442	0.457	73.592	0.694	0.637	9.542	10
0.445	0.451	62.124	0.706	0.638	11.458	10
0.447	0.455	100.125	0.688	0.619	11.862	10
0.45	0.452	98.431	0.708	0.637	10.561	10
0.45	0.453	67.643	0.687	0.632	14.157	10
0.45	0.453	61.441	0.686	0.634	10.813	10
0.437	0.448	53.985	0.695	0.64	9.141	10
0.442	0.447	59.997	0.677	0.629	12.315	10
0.432	0.443	60.073	0.667	0.636	13.877	10
0.441	0.442	66.573	0.705	0.627	11.001	10
0.436	0.437	71.444	0.699	0.637	11.636	10
0.435	0.439	77.5	0.702	0.638	9.03	10
0.432	0.439	76.402	0.693	0.627	7.437	10
0.436	0.435	67.212	0.691	0.628	10.434	10
0.434	0.436	73.589	0.685	0.629	7.697	10
0.433	0.432	76.207	0.692	0.633	6.248	10
0.429	0.426	83.189	0.699	0.632	12.986	10
0.441	0.428	90.755	0.7	0.624	8.78	10
0.436	0.43	91.441	0.686	0.632	9.057	10
0.438	0.427	98.548	0.692	0.643	7.366	10
0.437	0.425	104.527	0.699	0.635	9.099	10
0.446	0.433	96.836	0.693	0.634	10.975	10
0.436	0.433	102.143	0.697	0.638	9.453	10
0.432	0.435	99.924	0.69	0.642	9.331	10
0.426	0.424	116.994	0.69	0.634	16.626	10
0.427	0.428	113.36	0.697	0.644	14.908	10
0.444	0.432	116.303	0.704	0.644	8.035	10
0.437	0.429	111.604	0.697	0.636	10.154	10
0.433	0.43	115.421	0.707	0.649	10.333	10
0.438	0.429	119.13	0.693	0.65	8.854	10
0.429	0.431	109.069	0.698	0.644	7.793	10
0.434	0.432	110.967	0.707	0.651	8.885	10
0.425	0.431	109.236	0.699	0.633	7.497	10
0.417	0.428	104.432	0.686	0.639	11.84	10
0.427	0.428	106.161	0.682	0.644	12.945	10
0.433	0.431	105.171	0.666	0.641	12.338	10
0.434	0.431	105.095	0.683	0.65	14.376	10
0.443	0.43	98.26	0.69	0.658	9.422	10
0.447	0.429	97.688	0.686	0.648	17.155	10
0.442	0.427	99.767	0.683	0.644	9.84	10
0.435	0.423	134.583	0.664	0.638	10.4	10
0.437	0.427	97.873	0.67	0.645	14.595	10
0.442	0.416	102.971	0.658	0.634	16.311	10
0.444	0.418	116.456	0.666	0.632	16.581	10
0.438	0.42	98.343	0.668	0.634	12.169	10
0.444	0.426	97.501	0.673	0.639	9.564	10
0.437	0.424	97.292	0.673	0.635	9.935	10
0.426	0.415	94.435	0.679	0.635	9.858	10
0.437	0.426	151.233	0.684	0.639	12.744	10
0.437	0.423	117.996	0.674	0.635	9.504	10
0.436	0.426	81.419	0.684	0.643	12.024	10
0.442	0.424	79.748	0.7	0.651	10.071	10
0.445	0.424	75.493	0.705	0.655	9.592	10
0.432	0.421	92.204	0.69	0.652	10.354	10
0.434	0.42	85.997	0.689	0.646	9.101	10
0.432	0.421	82.206	0.69	0.653	7.946	10
0.43	0.421	88.504	0.686	0.654	10.612	10
0.423	0.421	79.445	0.677	0.637	12.668	10
0.421	0.423	73.132	0.676	0.626	13.219	10
0.423	0.416	60.974	0.678	0.638	11.657	10
0.436	0.423	51.79	0.692	0.652	10.65	10
0.426	0.418	215.244	0.676	0.637	9.789	10
0.423	0.418	93.916	0.675	0.639	10.894	10
0.424	0.419	nan	0.669	0.634	13.919	10
0.428	0.423	nan	0.664	0.636	17.531	10
0.427	0.428	nan	0.666	0.639	9.13	10
0.426	0.425	nan	0.664	0.631	9.91	10
0.421	0.42	nan	0.668	0.639	9.169	10
0.417	0.423	nan	0.683	0.648	8.981	10
0.415	0.417	nan	0.663	0.643	8.465	10
0.421	0.423	nan	0.682	0.648	12.134	10
0.431	0.429	nan	0.662	0.643	9.289	10
0.435	0.431	nan	0.681	0.645	8.675	10
0.434	0.432	nan	0.678	0.646	9.657	10
0.443	0.438	nan	0.673	0.654	7.665	10
0.439	0.434	nan	0.696	0.653	8.711	10
0.433	0.431	nan	0.681	0.644	9.916	10
0.432	0.426	nan	0.692	0.651	8.299	10
0.421	0.422	nan	0.694	0.65	10.968	10
0.426	0.421	nan	0.682	0.649	13.263	10
0.426	0.42	nan	0.699	0.654	10.392	10
0.437	0.421	82.383	0.693	0.651	11.351	10
0.441	0.418	129.121	0.693	0.644	8.534	10
0.437	0.412	276.384	0.682	0.647	10.913	10
0.439	0.41	86.973	0.664	0.649	9.204	10
0.439	0.42	280.566	0.678	0.648	11.968	10
0.449	0.422	293.308	0.676	0.654	12.517	10
0.457	0.422	nan	0.678	0.641	9.786	10
0.444	0.427	nan	0.687	0.645	12.577	10
0.45	0.431	83.938	0.685	0.644	7.296	10
0.441	0.426	nan	0.678	0.652	8.901	10
0.442	0.43	119.567	0.698	0.667	10.863	10
0.439	0.423	132.022	0.699	0.667	8.011	10
0.431	0.422	116.046	0.695	0.654	8.707	10
0.439	0.426	58.412	0.704	0.654	8.383	10
0.431	0.422	80.471	0.699	0.656	9.558	10
0.442	0.424	67.285	0.697	0.656	10.789	10
0.454	0.417	144.686	0.677	0.655	10.62	10
0.446	0.416	78.045	0.686	0.645	10.689	10
0.438	0.418	71.767	0.676	0.662	11.734	10
0.435	0.413	76.923	0.679	0.659	9.047	10
0.44	0.417	90.945	0.684	0.653	9.204	10
0.437	0.416	105.661	0.685	0.644	8.948	10
0.439	0.418	162.096	0.683	0.656	11.855	10
0.446	0.421	133.092	0.694	0.654	9.812	10
0.45	0.422	108.628	0.671	0.647	9.118	10
0.439	0.418	nan	0.681	0.661	8.117	10
0.443	0.419	56.18	0.668	0.644	7.932	10
0.436	0.413	50.378	0.674	0.655	12.723	10
0.436	0.418	194.967	0.675	0.652	6.553	10
0.443	0.422	194.846	0.685	0.648	11.534	10
0.435	0.417	nan	0.682	0.654	8.398	10
0.429	0.419	nan	0.688	0.644	12.211	10
0.431	0.422	nan	0.663	0.638	9.043	10
0.438	0.42	183.959	0.689	0.647	7.479	10
0.439	0.422	42.302	0.674	0.644	8.599	10
0.429	0.417	71.662	0.687	0.654	9.144	10
0.432	0.423	nan	0.694	0.651	8.909	10
0.429	0.415	287.211	0.674	0.631	12.102	10
0.425	0.416	98.868	0.683	0.645	8.795	10
0.428	0.419	88.831	0.694	0.639	12.362	10
0.429	0.418	70.42	0.69	0.643	11.363	10
0.431	0.418	67.419	0.695	0.652	9.348	10
0.421	0.415	89.685	0.695	0.65	8.435	10
0.432	0.413	nan	0.7	0.643	12.806	10
0.432	0.416	305.417	0.688	0.644	11.585	10
0.441	0.416	361.583	0.693	0.66	10.691	10
0.439	0.421	nan	0.695	0.645	14.696	10
0.432	0.417	nan	0.698	0.655	15.631	10
0.427	0.418	nan	0.696	0.639	11.765	10
0.432	0.419	nan	0.699	0.642	8.615	10
0.434	0.422	nan	0.709	0.651	9.514	10
0.428	0.419	nan	0.692	0.649	11.819	10
0.426	0.419	111.922	0.697	0.645	13.791	10
0.429	0.421	207.92	0.678	0.645	16.627	10
0.435	0.424	244.932	0.684	0.645	10.346	10
0.433	0.424	88.546	0.676	0.656	7.971	10
0.43	0.425	69.472	0.689	0.658	7.383	10
0.434	0.426	92.018	0.698	0.652	8.266	10
0.427	0.423	94.815	0.666	0.638	8.524	10
0.426	0.421	89.041	0.682	0.649	9.127	10
0.429	0.419	105.165	0.673	0.644	11.508	10
0.44	0.424	77.824	0.689	0.65	9.946	10
0.435	0.422	117.239	0.682	0.646	11.515	10
0.437	0.425	114.92	0.66	0.63	9.594	10
0.44	0.427	119.121	0.694	0.653	9.647	10
0.433	0.423	120.537	0.668	0.644	13.462	10
0.437	0.417	147.338	0.684	0.656	14.092	10
0.441	0.417	145.932	0.679	0.646	14.105	10
0.434	0.411	162.965	0.674	0.647	8.637	10
0.441	0.412	167.319	0.669	0.64	11.519	10
0.448	0.418	176.223	0.698	0.669	5.712	10
0.449	0.419	96.753	0.689	0.662	7.12	10
0.445	0.42	94.332	0.7	0.658	6.958	10
0.436	0.42	91.363	0.685	0.654	6.503	10
0.442	0.423	76.22	0.703	0.658	8.608	10
0.447	0.426	90.624	0.708	0.659	8.166	10
0.436	0.428	61.391	0.691	0.651	11.209	10
0.434	0.427	60.502	0.699	0.652	9.729	10
0.448	0.43	46.007	0.688	0.648	6.919	10
0.447	0.43	45.127	0.684	0.642	7.378	10
0.446	0.429	49.298	0.697	0.652	7.386	10
0.442	0.427	49.906	0.704	0.649	8.949	10
0.444	0.425	55.945	0.685	0.654	8.265	10
0.448	0.423	67.376	0.683	0.643	6.292	10
0.448	0.427	80.076	0.68	0.645	5.493	10
0.444	0.429	64.321	0.693	0.656	11.309	10
0.445	0.432	59.337	0.69	0.644	9.361	10
0.446	0.432	76.049	0.67	0.654	9.485	10
0.436	0.426	71.158	0.687	0.649	11.42	10
0.438	0.432	61.651	0.69	0.656	11.672	10
0.438	0.431	72.384	0.707	0.657	8.607	10
0.445	0.423	75.059	0.7	0.658	9.153	10
0.444	0.421	79.729	0.697	0.648	11.941	10
0.445	0.424	96.585	0.689	0.646	9.396	10
0.443	0.426	83.184	0.686	0.651	12.435	10
0.439	0.429	60.416	0.673	0.646	7.437	10
0.439	0.425	80.792	0.707	0.653	6.654	10
0.432	0.425	86.083	0.692	0.647	8.138	10
0.438	0.424	73.279	0.676	0.65	8.236	10
0.438	0.424	63.425	0.68	0.648	13.341	10
0.442	0.431	67.763	0.689	0.655	7.182	10
0.443	0.434	69.161	0.697	0.651	10.254	10
0.443	0.435	52.379	0.697	0.648	7.034	10
0.446	0.438	54.587	0.686	0.646	10.426	10
0.443	0.437	57.342	0.678	0.645	7.734	10
0.437	0.432	230.396	0.675	0.643	10.536	10
0.442	0.434	55.337	0.688	0.648	8.872	10
0.443	0.436	106.417	0.693	0.648	6.949	10
0.434	0.436	50.511	0.68	0.644	8.853	10
0.446	0.441	49.193	0.677	0.646	7.703	10
0.446	0.443	198.401	0.668	0.645	8.465	10
0.453	0.446	44.543	0.677	0.644	8.457	10
0.452	0.444	38.698	0.665	0.643	10.684	10
0.454	0.445	48.801	0.67	0.639	10.598	10
0.459	0.444	66.818	0.686	0.645	7.942	10
0.45	0.442	60.878	0.668	0.649	7.949	10
0.45	0.436	47.972	0.692	0.649	7.589	10
0.444	0.435	45.633	0.688	0.658	7.874	10
0.451	0.435	82.536	0.682	0.646	8.359	10
0.448	0.431	109.469	0.694	0.645	8.095	10
0.455	0.432	48.464	0.676	0.641	10.348	10
0.458	0.426	46.989	0.668	0.645	9.476	10
0.446	0.418	45.913	0.682	0.643	8.513	10
0.438	0.419	68.524	0.683	0.646	7.198	10
0.445	0.424	72.185	0.66	0.638	7.563	10
0.451	0.422	79.989	0.681	0.647	8.14	10
0.455	0.429	83.494	0.686	0.645	9.378	10
0.455	0.429	90.691	0.706	0.659	6.703	10
0.459	0.426	76.335	0.687	0.651	8.69	10
0.464	0.425	66.695	0.685	0.657	8.73	10
0.462	0.431	74.263	0.697	0.652	9.043	10
0.466	0.431	67.166	0.678	0.644	8.759	10
0.459	0.435	41.081	0.698	0.655	12.785	10
0.451	0.43	47.952	0.693	0.651	9.285	10
0.456	0.429	51.626	0.703	0.653	7.676	10
0.456	0.431	52.164	0.684	0.654	10.989	10
0.446	0.424	61.625	0.682	0.656	9.901	10
0.445	0.423	61.61	0.689	0.652	9.622	10
0.445	0.423	60.522	0.666	0.653	8.161	10
0.445	0.428	53.573	0.68	0.65	10.985	10
0.457	0.431	50.663	0.697	0.656	9.53	10
0.468	0.431	57.927	0.687	0.649	8.34	10
0.504	0.561	79.8	0.685	0.661	7.412	10
0.503	0.549	83.816	0.695	0.663	9.438	10
0.502	0.542	115.477	0.692	0.65	11.656	10
0.492	0.531	85.276	0.69	0.655	11.936	10
0.49	0.527	93.605	0.68	0.655	8.322	10
0.492	0.527	86.355	0.683	0.662	8.587	10
0.488	0.524	82.917	0.672	0.657	9.354	10
0.485	0.522	126.748	0.688	0.667	10.838	10
0.492	0.516	102.185	0.674	0.652	9.889	10
0.496	0.512	141.168	0.678	0.653	7.736	10
0.496	0.518	106.397	0.67	0.658	8.001	10
0.479	0.505	156.488	0.687	0.667	7.24	10
0.477	0.5	163.912	0.69	0.658	8.563	10
0.482	0.495	239.999	0.686	0.661	8.555	10
0.48	0.487	162.466	0.669	0.647	10.144	10
0.47	0.488	164.012	0.68	0.652	10.353	10
0.465	0.483	169.756	0.675	0.649	9.195	10
0.467	0.483	120.563	0.676	0.644	6.857	10
0.467	0.484	122.684	0.709	0.657	7.003	10
0.474	0.484	125.726	0.672	0.655	7.429	10
0.473	0.483	119.485	0.668	0.658	6.323	10
0.475	0.489	111.184	0.668	0.654	8.587	10
0.474	0.492	87.692	0.685	0.651	10.482	10
0.483	0.5	73.052	0.684	0.659	9.368	10
0.472	0.485	87.588	0.698	0.663	5.223	10
0.475	0.484	108.425	0.675	0.649	7.375	10
0.475	0.483	103.612	0.686	0.653	8.052	10
0.477	0.479	119.481	0.689	0.656	6.046	10
0.474	0.48	92.965	0.694	0.649	10.102	10
0.48	0.48	95.095	0.667	0.641	8.101	10
0.47	0.473	122.743	0.67	0.64	7.912	10
0.468	0.471	100.798	0.673	0.65	7.249	10
0.464	0.469	124.055	0.678	0.657	7.624	10
0.469	0.477	101.573	0.658	0.639	8.282	10
0.47	0.479	94.122	0.672	0.644	8.511	10
0.465	0.476	97.114	0.692	0.645	8.018	10
0.469	0.474	100.238	0.661	0.629	7.521	10
0.468	0.467	90.049	0.686	0.645	7.216	10
0.472	0.47	84.079	0.685	0.657	8.097	10
0.474	0.463	74.398	0.696	0.655	6.507	10
0.469	0.464	74.262	0.652	0.644	8.733	10
0.448	0.456	90.934	0.691	0.662	8.412	10
0.447	0.462	92.54	0.68	0.649	8.774	10
0.456	0.455	85.06	0.678	0.64	7.561	10
0.456	0.45	85.006	0.69	0.645	8.335	10
0.454	0.447	91.348	0.696	0.654	7.431	10
0.46	0.444	88.187	0.68	0.646	7.06	10
0.46	0.444	84.485	0.674	0.647	7.351	10
0.449	0.444	78.334	0.681	0.652	9.173	10
0.451	0.443	88.78	0.677	0.664	8.348	10
0.454	0.444	85.897	0.697	0.661	6.218	10
0.455	0.443	85.37	0.678	0.652	6.731	10
0.454	0.444	78.512	0.69	0.655	8.451	10
0.443	0.442	79.723	0.694	0.657	5.71	10
0.448	0.444	79.551	0.67	0.651	6.898	10
0.444	0.444	84.589	0.675	0.654	5.883	10
0.439	0.437	77.03	0.672	0.648	7.619	10
0.44	0.437	83.978	0.668	0.643	5.343	10
0.434	0.436	76.757	0.689	0.655	10.922	10
0.443	0.434	61.972	0.685	0.655	10.153	10
0.439	0.436	131.404	0.696	0.654	5.498	10
0.439	0.435	129.043	0.705	0.669	6.341	10
0.438	0.428	125.981	0.692	0.655	7.68	10
0.446	0.431	130.444	0.676	0.656	9.235	10
0.452	0.431	123.725	0.674	0.662	6.462	10
0.45	0.429	111.717	0.685	0.645	8.305	10
0.446	0.431	112.698	0.669	0.647	8.028	10
0.439	0.424	113.158	0.686	0.655	11.576	10
0.441	0.429	112.127	0.685	0.645	12.989	10
0.449	0.427	116.558	0.691	0.654	8.866	10
0.438	0.422	110.608	0.698	0.663	6.719	10
0.432	0.418	214.045	0.691	0.655	8.156	10
0.436	0.42	112.414	0.687	0.648	6.783	10
0.435	0.417	57.994	0.663	0.644	6.842	10
0.44	0.423	51.982	0.677	0.647	8.885	10
0.448	0.427	105.971	0.702	0.654	6.64	10
0.443	0.427	117.427	0.695	0.659	8.2	10
0.446	0.431	111.713	0.699	0.663	6.318	10
0.442	0.429	63.214	0.719	0.66	8.422	10
0.451	0.428	219.939	0.696	0.655	6.584	10
0.447	0.429	121.966	0.704	0.661	6.031	10
0.446	0.43	63.598	0.677	0.642	9.48	10
0.449	0.43	145.282	0.679	0.652	9.706	10
0.451	0.428	65.185	0.675	0.651	9.048	10
0.458	0.435	132.837	0.667	0.656	8.734	10
0.466	0.438	115.39	0.686	0.661	8.809	10
0.451	0.432	136.144	0.689	0.662	4.819	10
0.444	0.432	127.602	0.703	0.672	7.853	10
0.439	0.432	134.068	0.699	0.669	7.275	10
0.444	0.432	292.138	0.694	0.67	8.411	10
0.444	0.432	87.76	0.698	0.671	10.288	10
0.453	0.435	338.57	0.705	0.657	10.514	10
0.453	0.437	122.421	0.693	0.673	8.753	10
0.449	0.434	272.087	0.694	0.66	9.081	10
0.453	0.437	67.356	0.686	0.663	8.047	10
0.463	0.436	221.516	0.691	0.662	8.084	10
0.463	0.433	256.821	0.665	0.648	8.97	10
0.46	0.432	103.64	0.695	0.664	7.068	10
0.461	0.435	241.822	0.698	0.667	7.583	10
0.458	0.436	nan	0.716	0.677	8.447	10
0.458	0.435	nan	0.717	0.673	14.055	10
0.449	0.434	343.778	0.719	0.667	6.238	10
0.445	0.431	159.134	0.723	0.682	6.648	10
0.456	0.429	174.345	0.718	0.682	5.804	10
0.458	0.436	167.169	0.71	0.675	6.781	10
0.463	0.435	199.777	0.724	0.681	7.186	10
0.46	0.435	196.813	0.716	0.676	8.532	10
0.46	0.433	187.047	0.701	0.678	8.933	10
0.455	0.431	95.181	0.719	0.685	5.656	10
0.466	0.435	105.627	0.711	0.68	8.22	10
0.463	0.432	122.952	0.711	0.672	7.606	10
0.454	0.431	58.547	0.718	0.678	6.31	10
0.45	0.428	128.157	0.704	0.682	6.665	10
0.446	0.421	70.621	0.689	0.672	5.527	10
0.445	0.419	68.387	0.715	0.678	6.637	10
0.449	0.42	130.51	0.714	0.677	7.804	10
0.447	0.421	72.413	0.693	0.667	6.728	10
0.456	0.421	71.357	0.698	0.675	6.698	10
0.455	0.419	71.109	0.694	0.662	11.353	10
0.449	0.42	363.854	0.708	0.667	7.35	10
0.455	0.42	168.243	0.706	0.66	7.312	10
0.452	0.417	138.96	0.709	0.682	5.522	10
0.435	0.42	nan	0.704	0.67	5.63	10
0.439	0.421	nan	0.689	0.658	8.276	10
0.45	0.431	167.92	0.7	0.664	8.693	10
0.444	0.429	78.616	0.691	0.675	6.452	10
0.449	0.43	180.041	0.708	0.677	4.29	10
0.445	0.432	174.571	0.688	0.673	6.013	10
0.432	0.43	170.388	0.708	0.677	6.886	10
0.433	0.427	181.77	0.703	0.67	9.815	10
0.437	0.425	176.21	0.694	0.671	6.952	10
0.433	0.424	180.644	0.699	0.678	6.125	10
0.441	0.424	197.915	0.704	0.671	7.011	10
0.442	0.423	501.855	0.707	0.672	6.663	10
0.442	0.423	nan	0.707	0.677	4.534	10
0.437	0.426	nan	0.697	0.676	6.171	10
0.428	0.427	508.726	0.672	0.668	8.948	10
0.43	0.429	nan	0.7	0.68	7.982	10
0.42	0.421	nan	0.707	0.668	7.676	10
0.414	0.423	nan	0.682	0.668	8.7	10
0.426	0.426	492.67	0.708	0.672	7.373	10
0.429	0.419	221.711	0.706	0.672	7.846	10
0.434	0.426	520.055	0.696	0.665	7.655	10
0.441	0.425	477.551	0.688	0.667	5.62	10
0.425	0.426	nan	0.682	0.669	8.259	10
0.428	0.426	nan	0.683	0.664	12.03	10
0.431	0.429	496.128	0.693	0.673	6.771	10
0.421	0.428	451.485	0.697	0.672	9.306	10
0.426	0.427	475.679	0.704	0.678	7.304	10
0.416	0.426	443.138	0.691	0.674	8.1	10
0.422	0.422	202.467	0.701	0.673	7.563	10
0.418	0.422	487.915	0.693	0.668	6.485	10
0.414	0.416	177.323	0.693	0.679	5.88	10
0.415	0.415	179.819	0.692	0.664	6.857	10
0.423	0.42	547.878	0.72	0.673	8.331	10
0.422	0.427	137.091	0.714	0.681	9.205	10
0.42	0.422	135.21	0.702	0.668	9.253	10
0.423	0.42	570.058	0.7	0.668	10.072	10
0.428	0.424	567.247	0.692	0.672	13.4	10
0.427	0.421	nan	0.722	0.681	7.462	10
0.412	0.419	234.166	0.721	0.676	9.662	10
0.418	0.425	212.939	0.705	0.673	7.452	10
0.413	0.416	130.358	0.727	0.677	6.884	10
0.409	0.406	249.653	0.717	0.679	9.2	10
0.409	0.409	nan	0.713	0.678	9.423	10
0.414	0.404	652.479	0.713	0.679	7.53	10
0.411	0.417	622.037	0.709	0.666	13.693	10
0.409	0.412	nan	0.682	0.662	11.196	10
0.413	0.413	172.156	0.709	0.671	14.58	10
0.408	0.409	274.972	0.713	0.675	11.362	10
0.412	0.405	609.685	0.715	0.666	8.403	10
0.407	0.406	529.538	0.72	0.676	11.467	10
0.414	0.408	134.036	0.696	0.672	7.556	10
0.409	0.408	480.66	0.703	0.671	7.851	10
0.408	0.411	230.044	0.705	0.676	9.445	10
0.411	0.409	233.717	0.707	0.681	11.751	10
0.426	0.406	492.475	0.715	0.679	7.788	10
0.425	0.408	154.698	0.715	0.69	7.947	10
0.428	0.408	524.08	0.718	0.685	8.478	10
0.433	0.417	501.26	0.724	0.679	7.119	10
0.43	0.416	nan	0.702	0.678	8.624	10
0.422	0.41	255.388	0.726	0.684	7.001	10
0.429	0.413	nan	0.713	0.683	8.876	10
0.43	0.419	nan	0.717	0.674	6.503	10
0.422	0.417	nan	0.721	0.683	6.273	10
0.42	0.41	nan	0.714	0.673	5.884	10
0.417	0.409	nan	0.707	0.674	6.81	10
0.435	0.417	500.871	0.717	0.679	5.35	10
0.429	0.405	nan	0.708	0.677	4.292	10
0.423	0.4	nan	0.707	0.678	7.574	10
0.424	0.409	nan	0.708	0.684	7.685	10
0.434	0.413	nan	0.708	0.679	7.72	10
0.425	0.407	nan	0.708	0.681	5.977	10
0.428	0.405	nan	0.722	0.674	6.233	10
0.43	0.407	nan	0.707	0.675	9.179	10
0.43	0.409	235.409	0.711	0.677	7.285	10
0.439	0.415	215.002	0.711	0.671	7.284	10
0.419	0.408	nan	0.714	0.678	4.883	10
0.413	0.406	nan	0.721	0.681	6.603	10
0.42	0.408	nan	0.723	0.676	7.045	10
0.432	0.413	nan	0.716	0.686	9.401	10
0.425	0.408	nan	0.714	0.674	4.957	10
0.428	0.404	515.992	0.717	0.677	6.265	10
0.422	0.398	476.294	0.721	0.673	5.187	10
0.425	0.402	465.83	0.701	0.682	7.843	10
0.413	0.403	458.597	0.729	0.686	5.538	10
0.417	0.403	nan	0.718	0.688	5.633	10
0.419	0.406	477.522	0.715	0.676	12.643	10
0.421	0.405	nan	0.718	0.684	8.33	10
0.423	0.406	nan	0.719	0.684	5.835	10
0.408	0.402	454.532	0.714	0.672	8.225	10
0.415	0.401	492.63	0.712	0.675	5.933	10
0.423	0.399	185.546	0.707	0.681	5.844	10
0.402	0.396	191.149	0.707	0.675	8.288	10
0.413	0.4	208.606	0.709	0.677	9.528	10
0.419	0.401	204.577	0.7	0.677	5.758	10
0.422	0.399	460.049	0.718	0.677	6.909	10
0.412	0.397	204.207	0.718	0.678	10.167	10
0.417	0.397	457.676	0.729	0.68	8.163	10
0.424	0.406	211.542	0.706	0.68	7.907	10
0.422	0.405	199.12	0.718	0.676	7.687	10
0.418	0.406	nan	0.729	0.671	6.384	10
0.428	0.412	nan	0.722	0.666	8.571	10
0.432	0.42	207.291	0.726	0.674	7.49	10
0.436	0.418	232.377	0.715	0.683	10.543	10
0.442	0.422	nan	0.713	0.679	6.797	10
0.437	0.417	234.95	0.718	0.678	6.526	10
0.441	0.423	167.369	0.725	0.672	7.248	10
0.446	0.422	157.843	0.709	0.672	12.21	10
0.441	0.421	117.064	0.69	0.674	7.32	10
0.447	0.428	119.977	0.722	0.681	7.518	10
0.44	0.424	242.995	0.726	0.68	7.356	10
0.438	0.426	243.957	0.718	0.686	8.754	10
0.436	0.418	258.085	0.713	0.667	12.195	10
0.436	0.42	592.995	0.717	0.683	6.213	10
0.433	0.419	260.775	0.713	0.673	7.98	10
0.431	0.418	580.05	0.711	0.679	8.911	10
0.434	0.416	252.591	0.696	0.671	8.991	10
0.444	0.416	254.073	0.698	0.682	10.177	10
0.431	0.414	242.411	0.718	0.68	5.614	10
0.428	0.416	158.007	0.729	0.696	10.966	10
0.424	0.415	231.168	0.703	0.684	8.933	10
0.423	0.413	256.605	0.705	0.68	5.874	10
0.425	0.416	282.756	0.713	0.681	4.837	10
0.425	0.413	710.735	0.7	0.675	6.41	10
0.426	0.418	nan	0.69	0.67	8.238	10
0.429	0.407	599.208	0.717	0.678	4.274	10
0.431	0.41	585.713	0.703	0.672	5.862	10
0.425	0.405	636.142	0.702	0.677	4.766	10
0.42	0.398	169.859	0.682	0.675	6.895	10
0.422	0.404	166.511	0.7	0.665	9.14	10
0.431	0.404	222.939	0.711	0.678	5.776	10
0.434	0.406	238.94	0.697	0.669	6.561	10
0.434	0.418	166.723	0.7	0.683	6.497	10
0.431	0.416	246.82	0.7	0.683	7.333	10
0.439	0.424	253.401	0.705	0.674	6.132	10
0.439	0.426	254.138	0.704	0.671	6.487	10
0.438	0.424	256.108	0.704	0.676	6.664	10
0.435	0.418	161.244	0.685	0.679	5.956	10
0.443	0.415	239.728	0.706	0.681	5.751	10
0.439	0.417	145.666	0.703	0.674	5.721	10
0.44	0.417	243.141	0.709	0.676	6.093	10
0.439	0.412	nan	0.682	0.669	7.601	10
0.446	0.415	nan	0.666	0.664	8.039	10
0.435	0.425	174.223	0.702	0.669	6.985	10
0.43	0.42	170.953	0.696	0.664	6.715	10
0.433	0.415	179.374	0.678	0.666	7.252	10
0.43	0.418	88.274	0.717	0.686	5.377	10
0.442	0.421	89.67	0.702	0.677	7.435	10
0.453	0.425	93.416	0.711	0.671	8.592	10
0.502	0.532	60.87	0.719	0.674	8.225	10
0.504	0.535	41.475	0.71	0.68	5.613	10
0.508	0.525	47.891	0.692	0.66	6.978	10
0.492	0.511	68.268	0.717	0.671	5.712	10
0.49	0.51	64.722	0.706	0.669	6.428	10
0.484	0.492	83.423	0.709	0.675	6.343	10
0.482	0.486	81.575	0.689	0.666	7.866	10
0.477	0.479	147.786	0.699	0.668	5.874	10
0.477	0.482	71.838	0.697	0.675	5.517	10
0.481	0.47	162.097	0.705	0.676	5.926	10
0.479	0.467	171.659	0.691	0.679	6.232	10
0.49	0.469	122.089	0.715	0.674	8.127	10
0.49	0.472	123.533	0.703	0.672	6.069	10
0.484	0.475	121.5	0.693	0.668	6.874	10
0.492	0.48	149.164	0.694	0.673	6.15	10
0.489	0.482	125.296	0.698	0.666	6.017	10
0.482	0.48	93.043	0.703	0.665	6.115	10
0.475	0.472	104.511	0.692	0.664	7.522	10
0.486	0.466	433.125	0.698	0.673	6.049	10
0.478	0.457	441.732	0.679	0.662	5.991	10
0.48	0.46	393.531	0.692	0.661	7.919	10
0.478	0.464	102.111	0.68	0.671	8.294	10
0.486	0.466	87.229	0.702	0.659	7.36	10
0.478	0.459	94.602	0.693	0.663	7.519	10
0.465	0.457	92.843	0.699	0.667	5.926	10
0.462	0.45	107.461	0.689	0.658	6.431	10
0.467	0.455	89.542	0.697	0.662	7.601	10
0.465	0.45	110.325	0.701	0.661	8.214	10
0.475	0.446	111.302	0.688	0.65	7.017	10
0.479	0.451	99.449	0.7	0.668	8.999	10
0.476	0.464	364.339	0.703	0.665	7.92	10
0.477	0.46	100.718	0.667	0.664	8.067	10
0.483	0.457	214.992	0.685	0.656	9.826	10
0.481	0.456	215.178	0.685	0.67	7.347	10
0.476	0.453	202.622	0.693	0.663	7.74	10
0.464	0.441	107.056	0.693	0.668	7.828	10
0.469	0.444	418.979	0.691	0.662	6.418	10
0.462	0.447	182.939	0.684	0.662	8.22	10
0.458	0.441	190.844	0.697	0.67	6.737	10
0.463	0.441	103.345	0.699	0.664	10.289	10
0.463	0.438	86.848	0.675	0.661	5.555	10
0.464	0.438	364.359	0.702	0.669	5.218	10
0.461	0.442	104.752	0.685	0.67	6.215	10
0.459	0.432	395.505	0.682	0.662	5.953	10
0.454	0.427	398.925	0.705	0.663	8.588	10
0.45	0.426	198.169	0.705	0.672	6.86	10
0.452	0.426	183.866	0.686	0.672	6.775	10
0.45	0.424	169.502	0.692	0.665	7.434	10
0.451	0.429	86.006	0.697	0.668	6.964	10
0.452	0.422	131.888	0.681	0.67	7.076	10
0.444	0.421	93.163	0.686	0.671	5.856	10
0.444	0.426	99.019	0.667	0.673	5.363	10
0.46	0.433	79.667	0.698	0.672	5.464	10
0.465	0.432	85.205	0.687	0.671	9.735	10
0.456	0.433	89.186	0.678	0.666	7.399	10
0.454	0.436	270.8	0.676	0.675	7.406	10
0.45	0.433	90.931	0.674	0.672	6.013	10
0.46	0.438	80.771	0.675	0.661	8.028	10
0.466	0.441	264.772	0.681	0.672	7.577	10
0.457	0.434	86.07	0.697	0.671	8.228	10
0.461	0.438	68.029	0.702	0.671	7.972	10
0.464	0.432	338.345	0.705	0.657	7.19	10
0.461	0.433	102.349	0.696	0.673	8.124	10
0.459	0.435	68.988	0.69	0.669	9.079	10
0.455	0.435	322.151	0.695	0.665	6.736	10
0.455	0.433	290.047	0.687	0.664	6.555	10
0.449	0.433	76.359	0.686	0.676	10.234	10
0.437	0.436	79.491	0.683	0.668	11.787	10
0.443	0.439	46.698	0.714	0.67	7.794	10
0.45	0.442	49.908	0.694	0.667	10.026	10
0.459	0.441	55.732	0.693	0.671	5.447	10
0.446	0.439	42.287	0.676	0.663	7.226	10
0.452	0.435	36.979	0.694	0.67	5.56	10
0.446	0.433	28.108	0.694	0.667	11.476	10
0.436	0.431	40.865	0.682	0.67	9.975	10
0.434	0.436	46.848	0.683	0.669	7.568	10
0.441	0.442	50.375	0.668	0.662	6.356	10
0.446	0.445	48.858	0.681	0.662	8.427	10
0.449	0.451	47.795	0.703	0.674	7.461	10
0.452	0.45	105.164	0.685	0.665	9.394	10
0.449	0.451	105.183	0.681	0.658	8.429	10
0.453	0.451	47.623	0.678	0.671	9.208	10
0.457	0.454	99.659	0.681	0.663	7.629	10
0.464	0.455	40.408	0.693	0.673	5.421	10
0.467	0.457	37.747	0.696	0.664	7.272	10
0.466	0.455	nan	0.693	0.671	6.79	10
0.453	0.448	79.905	0.687	0.669	7.586	10
0.451	0.447	168.983	0.682	0.669	6.943	10
0.454	0.449	79.474	0.688	0.67	10.749	10
0.463	0.452	44.601	0.694	0.678	6.75	10
0.453	0.45	99.405	0.684	0.672	6.216	10
0.453	0.456	63.437	0.686	0.674	7.078	10
0.46	0.453	124.886	0.678	0.673	6.034	10
0.462	0.456	84.568	0.671	0.666	6.862	10
0.455	0.458	106.408	0.692	0.669	7.98	10
0.463	0.459	118.867	0.678	0.662	11.1	10
0.465	0.46	93.656	0.683	0.668	8.2	10
0.459	0.454	122.435	0.671	0.665	8.849	10
0.461	0.452	116.581	0.692	0.674	5.535	10
0.463	0.457	105.33	0.687	0.667	6.265	10
0.457	0.458	71.07	0.686	0.674	4.525	10
0.462	0.456	109.852	0.677	0.671	9.434	10
0.459	0.455	114.85	0.685	0.669	5.922	10
0.444	0.455	113.324	0.686	0.674	7.468	10
0.446	0.456	73.747	0.673	0.658	7.736	10
0.442	0.455	118.878	0.689	0.668	8.049	10
0.442	0.456	80.165	0.695	0.672	6.711	10
0.439	0.451	114.682	0.681	0.67	7.73	10
0.448	0.449	79.401	0.692	0.667	6.509	10
0.443	0.449	76.318	0.69	0.671	5.113	10
0.445	0.446	74.319	0.707	0.667	10.105	10
0.439	0.443	78.206	0.688	0.667	6.9	10
0.441	0.443	73.854	0.683	0.674	7.67	10
0.451	0.446	78.838	0.684	0.665	5.998	10
0.438	0.442	84.222	0.691	0.673	7.32	10
0.446	0.441	89.897	0.684	0.663	8.543	10
0.446	0.447	85.585	0.694	0.657	7.938	10
0.455	0.445	145.14	0.693	0.661	8.594	10
0.452	0.444	138.948	0.697	0.666	6.671	10
0.442	0.437	134.924	0.7	0.662	6.255	10
0.446	0.442	138.968	0.679	0.662	8.988	10
0.445	0.439	377.379	0.681	0.666	6.92	10
0.445	0.433	160.797	0.681	0.668	8.246	10
0.438	0.429	174.083	0.691	0.666	7.266	10
0.435	0.431	195.479	0.678	0.668	7.945	10
0.437	0.426	123.909	0.681	0.668	6.745	10
0.428	0.428	105.135	0.7	0.682	6.354	10
0.448	0.431	110.236	0.692	0.669	7.417	10
0.43	0.435	93.505	0.675	0.676	8.412	10
0.431	0.436	148.814	0.696	0.672	6.778	10
0.439	0.43	350.843	0.689	0.67	7.568	10
0.442	0.432	97.345	0.683	0.659	7.632	10
0.45	0.425	409.832	0.678	0.66	6.712	10
0.451	0.427	419.695	0.681	0.669	12.422	10
0.439	0.428	127.096	0.682	0.662	8.259	10
0.428	0.426	122.173	0.697	0.678	7.86	10
0.435	0.425	414.928	0.698	0.674	6.68	10
0.441	0.429	421.04	0.702	0.679	7.381	10
0.437	0.425	115.359	0.697	0.671	9.182	10
0.433	0.423	nan	0.714	0.679	4.488	10
0.44	0.43	423.638	0.689	0.672	6.564	10
0.425	0.422	206.325	0.704	0.674	8.448	10
0.435	0.428	95.02	0.698	0.667	6.078	10
0.432	0.422	95.68	0.698	0.669	7.334	10
0.421	0.415	154.645	0.7	0.675	7.143	10
0.418	0.415	448.19	0.687	0.665	6.589	10
0.416	0.415	120.448	0.68	0.668	6.947	10
0.421	0.407	208.973	0.698	0.673	6.626	10
0.429	0.412	157.522	0.674	0.665	10.645	10
0.424	0.411	128.526	0.689	0.672	7.028	10
0.431	0.423	266.719	0.7	0.677	7.146	10
0.43	0.42	206.389	0.698	0.665	6.547	10
0.419	0.418	127.299	0.688	0.677	6.187	10
0.417	0.409	119.273	0.704	0.677	6.163	10
0.411	0.409	118.536	0.697	0.671	7.555	10
0.42	0.414	128.009	0.695	0.674	6.285	10
0.402	0.407	120.669	0.697	0.673	8.91	10
0.413	0.417	115.269	0.699	0.675	9.281	10
0.409	0.418	116.742	0.687	0.674	6.076	10
0.413	0.405	121.722	0.699	0.679	7.333	10
0.43	0.415	124.359	0.69	0.675	7.042	10
0.417	0.411	211.806	0.692	0.675	6.309	10
0.42	0.407	205.546	0.68	0.671	6.131	10
0.404	0.401	181.461	0.702	0.675	5.552	10
0.419	0.412	223.555	0.694	0.66	7.209	10
0.411	0.413	224.957	0.7	0.661	5.909	10
0.409	0.407	166.657	0.709	0.655	7.626	10
0.413	0.41	242.31	0.708	0.669	6.737	10
0.434	0.424	238.458	0.698	0.658	6.921	10
0.429	0.421	135.196	0.681	0.65	8.428	10
0.419	0.415	125.21	0.701	0.657	6.553	10
0.416	0.417	124.94	0.695	0.659	6.927	10
0.421	0.413	170.148	0.696	0.663	6.706	10
0.409	0.402	170.231	0.699	0.655	7.946	10
0.4	0.406	186.323	0.709	0.66	7.18	10
0.403	0.418	140.738	0.716	0.664	7.213	10
0.403	0.416	182.041	0.697	0.65	7.972	10
0.426	0.419	138.913	0.686	0.66	7.601	10
0.428	0.416	126.435	0.692	0.659	6.272	10
0.428	0.423	123.711	0.679	0.65	6.739	10
0.42	0.419	225.885	0.674	0.653	7.131	10
0.409	0.412	194.397	0.688	0.654	7.314	10
0.413	0.416	131.354	0.724	0.659	6.394	10
0.417	0.421	107.408	0.697	0.653	6.088	10
0.422	0.416	104.481	0.691	0.654	6.841	10
0.421	0.418	192.61	0.7	0.656	6.922	10
0.421	0.419	352.943	0.676	0.65	8.517	10
0.429	0.423	100.912	0.696	0.654	7.036	10
0.429	0.424	126.993	0.702	0.665	6.288	10
0.426	0.426	403.557	0.699	0.653	7.741	10
0.428	0.432	159.007	0.702	0.66	6.752	10
0.43	0.429	nan	0.696	0.655	8.83	10
0.422	0.43	445.859	0.698	0.658	6.305	10
0.425	0.438	411.98	0.703	0.656	6.71	10
0.424	0.438	425.115	0.714	0.66	8.104	10
0.409	0.433	424.214	0.696	0.653	9.357	10
0.417	0.436	400.436	0.697	0.647	7.001	10
0.414	0.432	nan	0.697	0.65	7.853	10
0.412	0.431	nan	0.697	0.658	7.093	10
0.42	0.433	394.773	0.695	0.666	8.37	10
0.417	0.44	389.764	0.677	0.649	6.738	10
0.427	0.433	183.484	0.679	0.653	6.816	10
0.425	0.43	196.013	0.696	0.664	7.053	10
0.43	0.433	191.616	0.694	0.657	5.869	10
0.433	0.432	115.715	0.694	0.66	6.201	10
0.432	0.439	123.678	0.697	0.647	6.122	10
0.415	0.432	104.88	0.685	0.659	7.54	10
0.425	0.434	105.092	0.696	0.658	6.51	10
0.431	0.434	94.846	0.689	0.666	9.724	10
0.419	0.431	99.676	0.695	0.673	9.914	10
0.424	0.432	87.958	0.684	0.66	8.709	10
0.408	0.429	193.501	0.699	0.664	6.042	10
0.427	0.436	103.547	0.683	0.668	6.584	10
0.423	0.434	99.821	0.697	0.675	6.474	10
0.433	0.431	105.588	0.711	0.669	5.498	10
0.437	0.43	117.675	0.707	0.669	6.408	10
0.434	0.43	124.232	0.68	0.663	6.849	10
0.438	0.428	128.467	0.694	0.666	6.365	10
0.433	0.425	122.928	0.7	0.664	6.943	10
0.433	0.428	114.407	0.68	0.656	6.495	10
0.443	0.433	119.606	0.693	0.665	5.96	10
0.437	0.428	113.654	0.687	0.664	6.088	10
0.439	0.43	217.578	0.694	0.659	5.732	10
0.437	0.422	131.763	0.69	0.655	6.81	10
0.428	0.427	119.733	0.699	0.659	5.997	10
0.425	0.43	114.561	0.685	0.667	6.782	10
0.429	0.436	112.904	0.688	0.66	6.7	10
0.433	0.434	121.407	0.699	0.656	6.42	10
0.438	0.436	117.546	0.705	0.668	7.399	10
0.426	0.435	116.435	0.71	0.67	7.065	10
0.443	0.442	121.888	0.713	0.673	6.369	10
0.444	0.435	128.552	0.712	0.677	5.89	10
0.438	0.436	208.754	0.702	0.674	7.4	10
0.428	0.43	120.399	0.711	0.678	5.506	10
0.429	0.428	120.517	0.702	0.669	6.499	10
0.431	0.428	124.492	0.694	0.656	11.046	10
0.43	0.427	123.397	0.699	0.67	9.983	10
0.43	0.428	126.581	0.696	0.673	9.874	10
0.425	0.426	124.997	0.688	0.671	6.477	10
0.42	0.427	127.334	0.696	0.67	5.632	10
0.422	0.428	120.033	0.691	0.664	7.318	10
0.426	0.425	129.14	0.698	0.662	7.121	10
0.434	0.427	168.658	0.69	0.66	6.939	10
0.422	0.429	127.984	0.707	0.658	6.076	10
0.417	0.431	123.546	0.682	0.66	6.715	10
0.423	0.431	123.67	0.704	0.666	6.194	10
0.429	0.434	117.444	0.688	0.664	7.784	10
0.43	0.434	120.504	0.689	0.66	6.185	10
0.426	0.432	125.155	0.687	0.669	7.003	10
0.424	0.43	127.544	0.689	0.667	7.217	10
0.426	0.429	124.113	0.691	0.668	5.968	10
0.424	0.426	120.832	0.713	0.661	7.76	10
0.426	0.425	120.962	0.693	0.653	9.092	10
0.5	0.56	84.181	0.713	0.671	7.347	10
0.498	0.55	122.62	0.702	0.663	8.529	10
0.496	0.545	87.823	0.702	0.669	6.311	10
0.491	0.541	86.498	0.693	0.66	8.096	10
0.49	0.536	97.478	0.686	0.672	5.435	10
0.497	0.529	101.548	0.709	0.668	5.127	10
0.485	0.52	129.836	0.724	0.686	5.884	10
0.476	0.516	149.767	0.728	0.688	5.673	10
0.475	0.507	224.027	0.712	0.666	3.964	10
0.469	0.505	142.753	0.705	0.678	4.849	10
0.466	0.501	114.502	0.704	0.674	5.391	10
0.467	0.495	119.05	0.714	0.671	5.45	10
0.467	0.494	112.685	0.702	0.676	4.707	10
0.457	0.481	129.424	0.706	0.675	4.183	10
0.457	0.48	131.585	0.704	0.672	5.912	10
0.455	0.476	130.794	0.714	0.672	6.566	10
0.46	0.487	126.681	0.699	0.666	5.88	10
0.465	0.488	120.138	0.71	0.669	6.735	10
0.464	0.481	125.945	0.711	0.68	8.296	10
0.468	0.471	163.934	0.718	0.672	7.581	10
0.452	0.464	117.069	0.71	0.673	6.853	10
0.442	0.463	105.348	0.711	0.676	7.458	10
0.444	0.461	114.902	0.716	0.674	7.261	10
0.459	0.462	96.084	0.72	0.673	6.769	10
0.449	0.46	111.773	0.704	0.674	5.612	10
0.44	0.457	118.322	0.723	0.683	8.716	10
0.44	0.458	127.538	0.71	0.678	7.393	10
0.445	0.457	128.597	0.704	0.673	7.5	10
0.446	0.454	135.53	0.715	0.679	7.276	10
0.446	0.455	130.543	0.689	0.667	6.9	10
0.448	0.455	128.462	0.687	0.669	7.018	10
0.443	0.453	135.178	0.715	0.678	6.148	10
0.447	0.454	127.751	0.704	0.668	8.55	10
0.449	0.454	137.875	0.707	0.67	7.14	10
0.438	0.455	131.308	0.684	0.654	10.217	10
0.429	0.454	128.209	0.7	0.663	8.014	10
0.426	0.454	122.397	0.709	0.675	6.493	10
0.436	0.456	117.77	0.706	0.664	6.207	10
0.427	0.459	112.833	0.689	0.666	9.133	10
0.44	0.459	136.082	0.702	0.667	6.295	10
0.435	0.446	143.418	0.703	0.67	6.16	10
0.436	0.445	151.051	0.71	0.665	5.723	10
0.436	0.447	138.557	0.711	0.672	4.944	10
0.443	0.438	145.419	0.699	0.674	5.475	10
0.436	0.429	158.895	0.711	0.673	5.843	10
0.437	0.432	162.554	0.706	0.676	7.555	10
0.439	0.428	162.942	0.692	0.659	6.298	10
0.43	0.424	152.299	0.695	0.663	6.429	10
0.425	0.428	140.477	0.687	0.658	6.547	10
0.421	0.429	132.46	0.71	0.665	8.681	10
0.434	0.432	136.867	0.703	0.672	6.796	10
0.437	0.433	144.536	0.713	0.676	7.124	10
0.437	0.429	153.779	0.721	0.675	7.35	10
0.442	0.431	196.064	0.706	0.664	7.104	10
0.443	0.429	145.354	0.699	0.669	7.049	10
0.446	0.433	145.272	0.713	0.664	6.229	10
0.436	0.422	144.67	0.707	0.676	6.692	10
0.436	0.424	143.354	0.71	0.667	6.739	10
0.435	0.428	135.297	0.705	0.662	7.029	10
0.44	0.428	133.724	0.715	0.672	6.835	10
0.428	0.426	125.044	0.719	0.676	5.986	10
0.43	0.424	129.147	0.704	0.669	5.852	10
0.431	0.421	121.55	0.704	0.662	7.113	10
0.437	0.423	133.057	0.709	0.676	6.327	10
0.44	0.422	140.348	0.695	0.664	7.334	10
0.432	0.422	134.071	0.708	0.665	7.448	10
0.433	0.425	135.121	0.707	0.667	7.816	10
0.437	0.429	165.432	0.702	0.667	6.724	10
0.444	0.438	164.429	0.701	0.658	7.23	10
0.435	0.44	250.124	0.702	0.68	5.923	10
0.433	0.44	168.292	0.7	0.67	6.477	10
0.438	0.441	172.703	0.702	0.677	6.22	10
0.44	0.444	132.581	0.7	0.67	7.099	10
0.442	0.444	139.475	0.702	0.672	7.151	10
0.447	0.441	172.817	0.7	0.676	6.368	10
0.442	0.44	174.967	0.698	0.672	6.979	10
0.448	0.436	139.689	0.701	0.673	6.52	10
0.445	0.441	143.093	0.693	0.673	6.986	10
0.437	0.439	139.132	0.698	0.666	5.862	10
0.45	0.44	131.995	0.702	0.658	6.824	10
0.445	0.437	132.173	0.681	0.653	7.736	10
0.446	0.433	129.14	0.703	0.67	5.603	10
0.443	0.433	136.815	0.709	0.667	6.386	10
0.449	0.434	131.066	0.701	0.666	8.178	10
0.45	0.434	136.288	0.708	0.668	7.612	10
0.443	0.43	133.898	0.687	0.66	8.278	10
0.445	0.425	144.912	0.691	0.665	6.933	10
0.442	0.425	136.952	0.708	0.667	6.202	10
0.442	0.428	135.901	0.697	0.658	6.694	10
0.455	0.431	145.199	0.705	0.671	6.063	10
0.447	0.432	138.848	0.705	0.668	6.471	10
0.44	0.438	137.003	0.698	0.657	6.716	10
0.446	0.437	125.008	0.701	0.663	6.594	10
0.445	0.443	157.7	0.713	0.661	7.628	10
0.442	0.437	145.801	0.691	0.655	6.144	10
0.444	0.439	154.861	0.715	0.667	8.022	10
0.448	0.44	166.886	0.692	0.655	5.629	10
0.444	0.436	171.104	0.698	0.664	6.28	10
0.434	0.436	141.075	0.722	0.668	7.436	10
0.43	0.435	137.245	0.712	0.649	8.502	10
0.428	0.433	132.788	0.699	0.662	7.561	10
0.43	0.435	130.008	0.698	0.657	8.309	10
0.423	0.431	121.226	0.708	0.665	4.815	10
0.42	0.43	124.401	0.697	0.671	6.778	10
0.417	0.427	123.634	0.703	0.667	6.123	10
0.421	0.429	151.816	0.712	0.667	5.437	10
0.431	0.429	154.607	0.708	0.667	5.952	10
0.426	0.431	111.351	0.718	0.66	5.577	10
0.427	0.433	124.922	0.714	0.662	5.556	10
0.426	0.436	134.097	0.694	0.664	6.328	10
0.432	0.439	132.307	0.714	0.667	4.903	10
0.431	0.438	96.821	0.713	0.66	4.91	10
0.437	0.435	96.251	0.704	0.664	6.19	10
0.443	0.431	105.402	0.706	0.67	6.233	10
0.441	0.43	106.394	0.699	0.665	6.694	10
0.437	0.428	104.802	0.708	0.666	5.909	10
0.438	0.426	102.755	0.712	0.679	6.147	10
0.441	0.43	128.979	0.697	0.67	5.627	10
0.437	0.431	125.467	0.703	0.666	6.17	10
0.447	0.423	117.18	0.697	0.67	6.123	10
0.442	0.426	88.725	0.701	0.67	7.07	10
0.449	0.425	185.628	0.695	0.67	5.492	10
0.455	0.43	129.106	0.701	0.674	5.301	10
0.444	0.423	90.797	0.677	0.662	6.421	10
0.44	0.426	104.403	0.701	0.67	6.147	10
0.453	0.429	109.941	0.688	0.659	5.118	10
0.443	0.419	92.385	0.698	0.665	5.966	10
0.448	0.417	117.713	0.687	0.667	5.716	10
0.454	0.419	107.948	0.701	0.66	6.508	10
0.436	0.422	164.575	0.69	0.66	6.683	10
0.442	0.428	108.436	0.7	0.651	5.687	10
0.44	0.436	174.179	0.692	0.663	6.761	10
0.443	0.433	107.097	0.693	0.659	5.942	10
0.441	0.433	77.591	0.704	0.668	4.46	10
0.439	0.433	69.108	0.692	0.654	7.592	10
0.437	0.433	58.088	0.71	0.668	4.352	10
0.437	0.436	58.943	0.693	0.67	5.371	10
0.441	0.434	67.937	0.687	0.659	7.024	10
0.442	0.432	65.382	0.692	0.663	5.796	10
0.449	0.437	127.12	0.692	0.66	6.357	10
0.439	0.431	161.225	0.707	0.663	5.977	10
0.453	0.45	179.747	0.703	0.67	8.239	10
0.442	0.446	190.36	0.696	0.664	6.725	10
0.44	0.444	106.681	0.699	0.669	7.081	10
0.436	0.434	94.861	0.681	0.653	7.076	10
0.433	0.432	95.061	0.706	0.676	6.57	10
0.439	0.441	96.45	0.694	0.662	6.131	10
0.439	0.444	89.821	0.692	0.66	9.805	10
0.44	0.443	142.105	0.688	0.659	6.485	10
0.436	0.444	89.227	0.687	0.658	6.318	10
0.434	0.445	97.778	0.67	0.662	7.939	10
0.427	0.448	100.761	0.694	0.661	5.802	10
0.428	0.446	115.798	0.696	0.66	7.451	10
0.428	0.441	175.002	0.697	0.662	7.083	10
0.438	0.447	183.167	0.716	0.667	8.293	10
0.442	0.451	125.113	0.708	0.659	7.598	10
0.444	0.451	172.732	0.699	0.658	7.478	10
0.432	0.444	194.046	0.689	0.659	7.511	10
0.42	0.442	112.519	0.708	0.662	6.753	10
0.421	0.438	152.957	0.7	0.672	5.664	10
0.422	0.443	102.024	0.704	0.672	7.339	10
0.425	0.448	108.09	0.703	0.669	6.384	10
0.42	0.445	98.783	0.706	0.668	6.192	10
0.428	0.448	143.31	0.69	0.653	7.272	10
0.429	0.453	148.68	0.688	0.653	7.522	10
0.423	0.453	129.096	0.703	0.667	6.009	10
0.428	0.456	71.736	0.69	0.653	6.246	10
0.432	0.445	100.506	0.7	0.665	6.137	10
0.442	0.443	108.13	0.713	0.666	5.532	10
0.44	0.448	105.615	0.712	0.671	5.233	10
0.44	0.444	nan	0.701	0.668	5.838	10
0.441	0.439	109.744	0.708	0.665	7.729	10
0.441	0.432	120.283	0.717	0.67	7.231	10
0.437	0.434	133.958	0.7	0.669	8.379	10
0.429	0.435	139.684	0.698	0.672	8.969	10
0.437	0.435	134.422	0.689	0.664	5.77	10
0.439	0.429	136.65	0.707	0.67	5.885	10
0.44	0.435	133.812	0.704	0.669	5.822	10
0.435	0.43	495.429	0.694	0.664	6.431	10
0.431	0.434	224.213	0.677	0.659	7.171	10
0.431	0.438	nan	0.699	0.668	5.381	10
0.423	0.442	nan	0.699	0.665	6.565	10
0.425	0.449	203.686	0.687	0.661	7.279	10
0.422	0.442	223.144	0.701	0.667	7.07	10
0.431	0.443	196.911	0.693	0.664	5.619	10
0.437	0.443	424.805	0.693	0.667	8.559	10
0.436	0.448	182.841	0.697	0.673	5.102	10
0.445	0.455	nan	0.689	0.662	5.565	10
0.44	0.454	nan	0.695	0.67	5.753	10
0.432	0.449	156.904	0.703	0.668	5.894	10
0.429	0.453	nan	0.695	0.671	6.61	10
0.434	0.447	nan	0.698	0.667	6.31	10
0.437	0.446	nan	0.682	0.669	6.084	10
0.434	0.449	nan	0.696	0.669	5.672	10
0.432	0.447	nan	0.696	0.664	5.828	10
0.428	0.448	nan	0.693	0.673	8.892	10
0.439	0.452	nan	0.69	0.664	8.373	10
0.433	0.448	321.134	0.696	0.667	8.231	10
0.448	0.454	361.469	0.695	0.66	6.335	10
0.44	0.451	391.102	0.697	0.666	7.66	10
0.433	0.453	142.617	0.687	0.663	6.11	10
0.44	0.461	139.6	0.69	0.675	7.785	10
0.449	0.458	128.787	0.707	0.666	9.216	10
0.455	0.462	145.515	0.694	0.666	7.041	10
0.46	0.462	134.903	0.701	0.664	6.783	10
0.457	0.462	172.308	0.691	0.665	6.538	10
0.457	0.452	133.99	0.716	0.668	5.476	10
0.45	0.447	137.336	0.704	0.664	5.667	10
0.45	0.445	132.738	0.699	0.673	7.165	10
0.445	0.441	136.233	0.697	0.662	6.305	10
0.439	0.439	141.947	0.711	0.673	5.872	10
0.442	0.44	145.124	0.704	0.674	7.419	10
0.436	0.437	147.786	0.699	0.66	6.346	10
0.438	0.439	145.858	0.716	0.672	6.24	10
0.438	0.439	149.409	0.73	0.672	6.308	10
0.437	0.44	146.796	0.698	0.658	6.63	10
0.43	0.44	144.744	0.698	0.678	5.585	10
0.431	0.441	133.734	0.692	0.668	5.725	10
0.425	0.438	139.482	0.704	0.669	5.536	10
0.43	0.434	129.186	0.717	0.673	6.671	10
0.442	0.442	130.623	0.692	0.674	6.645	10
0.434	0.443	128.185	0.708	0.679	5.74	10
0.428	0.442	96.159	0.697	0.678	6.094	10
0.442	0.445	100.008	0.696	0.668	4.815	10
0.445	0.446	117.977	0.714	0.671	6.727	10
0.45	0.448	82.922	0.704	0.674	7.092	10
0.453	0.451	79.373	0.704	0.673	8.286	10
0.448	0.455	106.784	0.703	0.676	8.032	10
0.453	0.451	130.616	0.712	0.678	8.616	10
0.458	0.453	131.242	0.711	0.68	6.121	10
0.462	0.453	122.534	0.716	0.686	5.946	10
0.464	0.454	134.265	0.712	0.677	5.721	10
0.457	0.458	331.048	0.704	0.674	7.411	10
0.455	0.454	114.269	0.696	0.672	5.894	10
0.456	0.451	153.886	0.702	0.668	6.323	10
0.453	0.452	120.987	0.699	0.675	6.634	10
0.456	0.451	153.84	0.706	0.682	6.01	10
0.469	0.452	133.307	0.701	0.684	5.905	10
0.47	0.452	144.3	0.695	0.675	6.461	10
0.472	0.448	142.323	0.708	0.679	6.05	10
0.467	0.442	146.377	0.722	0.665	6.241	10
0.465	0.451	219.936	0.709	0.668	6.985	10
0.458	0.448	209.184	0.71	0.676	5.428	10
0.46	0.452	143.646	0.707	0.684	4.796	10
0.465	0.447	154.43	0.703	0.674	6.824	10
0.465	0.446	nan	0.698	0.679	5.42	10
0.475	0.444	523.547	0.7	0.672	7.205	10
0.472	0.447	nan	0.694	0.66	8.863	10
0.467	0.445	nan	0.713	0.663	5.577	10
0.461	0.462	nan	0.699	0.665	6.431	10
0.459	0.458	nan	0.701	0.67	5.711	10
0.5	0.557	81.685	0.707	0.673	6.447	10
0.485	0.544	78.454	0.692	0.667	6.603	10
0.491	0.531	70.753	0.701	0.671	6.379	10
0.486	0.525	69.958	0.709	0.666	8.694	10
0.484	0.528	68.027	0.712	0.676	5.522	10
0.478	0.518	62.863	0.704	0.677	4.874	10
0.467	0.508	63.515	0.704	0.675	5.42	10
0.471	0.5	63.398	0.701	0.671	6.333	10
0.475	0.494	70.23	0.703	0.667	5.341	10
0.48	0.497	74.037	0.708	0.678	5.866	10
0.484	0.494	90.921	0.701	0.679	6.097	10
0.474	0.488	105.879	0.707	0.684	7.165	10
0.477	0.483	110.185	0.72	0.68	5.102	10
0.481	0.487	97.531	0.706	0.665	5.799	10
0.479	0.485	104.424	0.706	0.671	6.065	10
0.487	0.478	112.303	0.717	0.674	5.591	10
0.465	0.482	108.226	0.706	0.667	5.224	10
0.462	0.486	135.395	0.687	0.669	5.992	10
0.466	0.478	146.922	0.692	0.669	7.759	10
0.467	0.481	100.204	0.714	0.662	5.735	10
0.465	0.478	98.538	0.712	0.677	4.678	10
0.467	0.473	91.417	0.697	0.673	6.018	10
0.471	0.47	91.994	0.717	0.674	5.889	10
0.469	0.464	105.102	0.712	0.677	6.323	10
0.46	0.463	101.746	0.707	0.671	6.824	10
0.447	0.459	112.282	0.69	0.672	5.721	10
0.461	0.459	113.415	0.691	0.667	5.734	10
0.46	0.462	110.869	0.7	0.674	5.703	10
0.454	0.461	112.876	0.698	0.673	6.375	10
0.452	0.452	99.224	0.704	0.678	9.535	10
0.458	0.452	110.077	0.694	0.673	6.73	10
0.455	0.449	118.622	0.696	0.669	6.746	10
0.453	0.44	135.866	0.697	0.667	12.059	10
0.458	0.441	129.815	0.705	0.678	8.631	10
0.451	0.438	142.299	0.702	0.674	6.294	10
0.446	0.443	128.326	0.69	0.666	6.672	10
0.455	0.445	124.885	0.713	0.672	6.095	10
0.45	0.438	139.947	0.69	0.659	6.939	10
0.449	0.443	129.613	0.699	0.674	7.361	10
0.45	0.445	135.352	0.695	0.664	6.373	10
0.443	0.438	138.975	0.694	0.672	4.623	10
0.44	0.442	123.425	0.691	0.665	5.054	10
0.446	0.445	167.673	0.708	0.673	5.027	10
0.452	0.444	181.902	0.71	0.673	5.742	10
0.47	0.452	177.125	0.714	0.677	4.942	10
0.442	0.45	149.927	0.694	0.667	5.218	10
0.455	0.45	150.866	0.702	0.668	5.671	10
0.456	0.45	153.811	0.709	0.679	8.464	10
0.452	0.451	155.694	0.701	0.668	5.052	10
0.46	0.447	169.76	0.696	0.673	6.669	10
0.454	0.446	172.094	0.706	0.674	5.689	10
0.456	0.454	152.051	0.683	0.669	5.593	10
0.467	0.449	171.255	0.693	0.67	4.807	10
0.462	0.443	170.349	0.699	0.672	6.137	10
0.458	0.445	161.713	0.69	0.667	5.262	10
0.458	0.44	251.707	0.703	0.675	6.154	10
0.459	0.424	176.025	0.692	0.664	5.325	10
0.461	0.43	172.044	0.703	0.668	4.826	10
0.457	0.434	174.241	0.695	0.674	5.178	10
0.465	0.445	164.822	0.701	0.67	5.916	10
0.442	0.436	163.954	0.693	0.672	4.212	10
0.452	0.431	177.512	0.7	0.684	4.642	10
0.452	0.426	178.128	0.712	0.68	5.348	10
0.444	0.432	583.562	0.691	0.663	4.958	10
0.436	0.436	537.749	0.695	0.668	4.996	10
0.446	0.441	163.888	0.693	0.673	4.505	10
0.441	0.44	169.434	0.714	0.689	3.79	10
0.443	0.443	577.131	0.717	0.675	4.128	10
0.45	0.436	171.791	0.723	0.688	4.314	10
0.454	0.438	161.526	0.705	0.682	5.057	10
0.451	0.439	161.243	0.706	0.669	5.632	10
0.446	0.435	558	0.708	0.676	5.963	10
0.441	0.431	171.333	0.701	0.671	5.261	10
0.453	0.438	170.07	0.721	0.683	6.487	10
0.438	0.434	623.577	0.702	0.678	5.407	10
0.445	0.447	128.401	0.711	0.67	5.938	10
0.445	0.45	130.2	0.696	0.673	7.963	10
0.441	0.451	272.018	0.714	0.685	6.877	10
0.435	0.447	nan	0.714	0.677	5.565	10
0.43	0.447	nan	0.702	0.673	6.834	10
0.425	0.443	nan	0.694	0.68	6.939	10
0.435	0.447	nan	0.706	0.681	5.513	10
0.441	0.443	nan	0.696	0.678	5.997	10
0.438	0.441	640.641	0.692	0.68	5.877	10
0.442	0.447	nan	0.716	0.682	6.08	10
0.438	0.445	nan	0.695	0.672	6.152	10
0.423	0.442	274.471	0.718	0.678	6.724	10
0.44	0.449	584.455	0.705	0.676	6.429	10
0.435	0.45	267.415	0.693	0.673	5.481	10
0.435	0.435	184.38	0.705	0.676	7.454	10
0.445	0.437	141.119	0.703	0.679	7.959	10
0.441	0.433	283.105	0.694	0.682	7.958	10
0.447	0.428	646.339	0.711	0.676	6.415	10
0.448	0.437	nan	0.705	0.666	6.701	10
0.449	0.438	nan	0.702	0.671	6.727	10
0.449	0.439	574.859	0.712	0.68	5.156	10
0.453	0.44	nan	0.704	0.667	7.193	10
0.451	0.434	nan	0.704	0.666	9.44	10
0.445	0.427	545.708	0.705	0.668	7.162	10
0.449	0.422	169.697	0.706	0.681	6.791	10
0.445	0.425	584.491	0.71	0.676	6.721	10
0.44	0.428	172.172	0.72	0.685	5.945	10
0.448	0.423	271.127	0.727	0.694	6.15	10
0.434	0.416	181.149	0.709	0.685	6.252	10
0.432	0.419	176.883	0.703	0.686	6.046	10
0.431	0.423	136.102	0.718	0.692	4.314	10
0.444	0.429	179.492	0.694	0.685	4.149	10
0.441	0.427	159.5	0.699	0.682	5.329	10
0.438	0.432	nan	0.694	0.672	6.151	10
0.444	0.429	155.171	0.696	0.688	5.682	10
0.432	0.427	446.962	0.697	0.688	6.475	10
0.436	0.429	469.701	0.713	0.7	3.972	10
0.437	0.42	475.812	0.705	0.683	5.432	10
0.445	0.422	515.869	0.739	0.706	6.995	10
0.44	0.417	nan	0.702	0.696	6.173	10
0.455	0.419	nan	0.713	0.689	5.623	10
0.451	0.42	491.139	0.733	0.706	7.004	10
0.451	0.419	nan	0.728	0.705	5.957	10
0.457	0.42	499.647	0.721	0.697	4.654	10
0.444	0.416	536.044	0.732	0.7	6.829	10
0.436	0.415	nan	0.733	0.697	5.813	10
0.444	0.415	542.687	0.736	0.702	5.98	10
0.444	0.416	513.995	0.734	0.699	6.813	10
0.436	0.409	nan	0.736	0.701	7.759	10
0.435	0.416	nan	0.728	0.694	5.023	10
0.435	0.409	582.664	0.727	0.701	6.002	10
0.446	0.412	598.396	0.732	0.697	6.081	10
0.448	0.411	309.378	0.733	0.688	5.934	10
0.45	0.413	150.866	0.725	0.696	6.256	10
0.443	0.416	194.858	0.718	0.688	5.735	10
0.447	0.419	200.968	0.718	0.692	4.373	10
0.448	0.417	638.998	0.734	0.695	6.238	10
0.439	0.418	204.861	0.729	0.69	7.27	10
0.449	0.417	150.023	0.727	0.698	5.592	10
0.439	0.414	161.929	0.738	0.702	3.105	10
0.44	0.412	160.873	0.714	0.693	4.927	10
0.427	0.408	297.69	0.726	0.694	6.147	10
0.429	0.405	156.648	0.717	0.682	5.871	10
0.422	0.405	211.549	0.706	0.696	5.24	10
0.425	0.404	154.452	0.717	0.699	5.817	10
0.424	0.407	149.429	0.707	0.695	5.56	10
0.427	0.405	196.441	0.709	0.688	4.922	10
0.427	0.404	197.986	0.707	0.693	5.49	10
0.428	0.404	153.244	0.711	0.692	5.522	10
0.428	0.405	206.673	0.723	0.695	4.832	10
0.431	0.403	199.767	0.703	0.676	6.365	10
0.434	0.401	148.477	0.708	0.689	5.909	10
0.432	0.402	198.978	0.696	0.687	3.227	10
0.439	0.406	153.974	0.696	0.686	5.065	10
0.432	0.405	203.36	0.696	0.688	5.858	10
0.431	0.402	206.485	0.689	0.682	6.113	10
0.42	0.398	nan	0.692	0.679	4.763	10
0.425	0.404	nan	0.681	0.678	7.008	10
0.422	0.402	nan	0.696	0.686	6.33	10
0.42	0.399	nan	0.706	0.691	5.256	10
0.423	0.4	496.345	0.72	0.694	4.854	10
0.417	0.398	510.662	0.714	0.679	4.203	10
0.422	0.399	489.367	0.702	0.683	6.315	10
0.418	0.4	168.067	0.693	0.683	8.997	10
0.423	0.402	559.083	0.697	0.686	6.709	10
0.41	0.395	549.006	0.697	0.678	6.25	10
0.408	0.393	493.194	0.709	0.685	5.654	10
0.414	0.396	183.479	0.726	0.685	7.126	10
0.426	0.4	190.731	0.705	0.683	6.377	10
0.421	0.396	192.703	0.726	0.701	4.04	10
0.43	0.4	199.149	0.723	0.686	6.952	10
0.426	0.406	nan	0.7	0.689	5.788	10
0.426	0.401	545.275	0.702	0.682	5.666	10
0.423	0.4	252.18	0.725	0.69	6.772	10
0.433	0.402	173.409	0.707	0.694	5.758	10
0.437	0.404	124.746	0.729	0.708	8.106	10
0.434	0.4	158.639	0.74	0.706	8.076	10
0.432	0.401	121.01	0.728	0.692	7.087	10
0.43	0.402	173.162	0.731	0.704	5.218	10
0.431	0.404	272.378	0.748	0.703	5.636	10
0.435	0.405	174.066	0.733	0.706	5.206	10
0.434	0.405	154.414	0.721	0.694	5.961	10
0.435	0.404	246.191	0.741	0.708	3.365	10
0.429	0.405	163.632	0.73	0.691	4.836	10
0.429	0.408	172.622	0.728	0.704	4.879	10
0.431	0.412	134.641	0.712	0.697	5.819	10
0.436	0.406	123.538	0.727	0.695	4.783	10
0.433	0.408	119.448	0.733	0.697	4.275	10
0.425	0.408	127.208	0.729	0.698	3.969	10
0.419	0.406	128.873	0.709	0.7	3.609	10
0.431	0.408	127.197	0.733	0.702	3.948	10
0.435	0.413	162.238	0.717	0.694	4.976	10
0.427	0.404	244.09	0.72	0.694	6.775	10
0.428	0.411	246.734	0.72	0.694	5.708	10
0.429	0.411	246.756	0.723	0.702	4.47	10
0.419	0.407	nan	0.723	0.696	8.394	10
0.428	0.413	nan	0.727	0.701	6.039	10
0.426	0.411	nan	0.71	0.686	6.933	10
0.425	0.408	nan	0.715	0.693	5.648	10
0.429	0.412	522.275	0.729	0.691	6.399	10
0.427	0.409	538.445	0.709	0.701	4.098	10
0.42	0.407	nan	0.731	0.699	4.224	10
0.435	0.408	242.263	0.731	0.692	3.38	10
0.421	0.406	128.896	0.741	0.709	3.345	10
0.42	0.405	266.661	0.724	0.699	4.012	10
0.423	0.408	265.361	0.747	0.703	4.733	10
0.415	0.403	134.879	0.734	0.699	4.495	10
0.421	0.407	130.95	0.72	0.696	9.269	10
0.421	0.408	262.742	0.745	0.709	5.992	10
0.425	0.408	263.94	0.722	0.709	6.643	10
0.433	0.409	121.805	0.722	0.704	5.272	10
0.434	0.411	118.142	0.716	0.703	4.887	10
0.429	0.409	167.594	0.721	0.699	7.826	10
0.427	0.407	247.324	0.725	0.704	5.41	10
0.425	0.413	253.13	0.737	0.7	7.293	10
0.44	0.409	232.286	0.713	0.7	5.17	10
0.444	0.405	110.377	0.713	0.696	4.829	10
0.439	0.405	220.283	0.724	0.684	8.512	10
0.445	0.401	228.642	0.712	0.694	7.682	10
0.447	0.403	218.101	0.709	0.698	7.106	10
0.444	0.401	188.66	0.706	0.695	5.369	10
0.446	0.403	104.105	0.692	0.697	6.68	10
0.443	0.403	218.234	0.719	0.702	6.858	10
0.437	0.4	212.515	0.721	0.696	6.72	10
0.447	0.404	226.332	0.716	0.701	6.865	10
0.453	0.408	242.014	0.709	0.68	4.219	10
0.449	0.404	566.781	0.721	0.69	8.742	10
0.443	0.404	580.931	0.735	0.703	6.367	10
0.449	0.405	589.33	0.723	0.706	5.563	10
0.444	0.405	602.501	0.728	0.701	5.486	10
0.436	0.402	263.324	0.732	0.702	5.364	10
0.439	0.401	270.016	0.715	0.689	6.734	10
0.444	0.402	261.499	0.716	0.693	5.069	10
0.443	0.404	282.648	0.738	0.691	4.1	10
0.449	0.408	294.52	0.731	0.699	4.273	10
0.45	0.412	294.943	0.735	0.7	5.356	10
0.448	0.408	282.659	0.748	0.698	4.678	10
0.44	0.406	282.043	0.741	0.701	4.905	10
0.452	0.413	285.006	0.734	0.698	6.473	10
0.451	0.411	273.843	0.727	0.695	8.558	10
0.445	0.41	268.131	0.736	0.691	5.493	10
0.433	0.408	273.123	0.733	0.699	5.341	10
0.441	0.409	286.358	0.734	0.694	5.661	10
0.436	0.404	273.383	0.728	0.7	6.895	10
0.446	0.405	628.113	0.73	0.697	7.156	10
0.445	0.401	494.442	0.729	0.693	6.237	10
0.433	0.4	274.881	0.727	0.695	6.862	10
0.435	0.4	277.941	0.728	0.699	6.095	10
0.426	0.401	287.451	0.722	0.697	8.996	10
0.432	0.4	290.295	0.725	0.694	5.685	10
0.433	0.402	288.349	0.706	0.684	7.9	10
0.439	0.401	665.23	0.724	0.681	5.012	10
0.428	0.398	665.185	0.734	0.694	4.493	10
0.431	0.397	632.984	0.716	0.68	5.002	10
0.429	0.397	594.489	0.731	0.699	4.423	10
0.424	0.399	262.988	0.727	0.689	4.061	10
0.43	0.399	585.899	0.727	0.689	5.643	10
0.43	0.406	588.478	0.736	0.689	6.58	10
0.416	0.404	167.838	0.718	0.695	6.507	10
0.41	0.405	259.998	0.741	0.7	5.314	10
0.423	0.401	129.255	0.741	0.708	4.519	10
0.422	0.406	124.562	0.73	0.694	3.614	10
0.421	0.401	165.6	0.743	0.698	4.62	10
0.504	0.558	59.731	0.722	0.695	6.986	10
0.493	0.546	61.089	0.721	0.687	8.364	10
0.488	0.542	66.826	0.716	0.678	6.239	10
0.479	0.537	85.066	0.704	0.675	6.075	10
0.474	0.531	77.886	0.713	0.678	7.755	10
0.483	0.529	74.036	0.709	0.682	5.274	10
0.488	0.53	70.615	0.72	0.682	6.527	10
0.485	0.528	68.637	0.717	0.691	5.297	10
0.49	0.53	51.843	0.711	0.673	5.502	10
0.486	0.528	46.213	0.713	0.684	4.53	10
0.494	0.524	55.338	0.713	0.679	5.175	10
0.481	0.51	56.274	0.709	0.684	4.617	10
0.464	0.5	63.505	0.705	0.692	6.159	10
0.478	0.497	76.119	0.711	0.676	6.122	10
0.471	0.492	57.687	0.707	0.688	7.482	10
0.464	0.487	60.563	0.71	0.682	7.88	10
0.461	0.483	62.094	0.707	0.676	5.44	10
0.464	0.477	68.825	0.721	0.683	5.376	10
0.462	0.475	73.939	0.711	0.674	6.948	10
0.471	0.476	71.681	0.698	0.677	6.707	10
0.461	0.463	68.265	0.715	0.68	4.476	10
0.462	0.452	93.08	0.711	0.669	9.251	10
0.463	0.46	86.279	0.726	0.679	7.731	10
0.468	0.468	84.399	0.708	0.678	8.819	10
0.467	0.47	75.504	0.702	0.661	5.957	10
0.472	0.466	72.507	0.715	0.673	5.91	10
0.469	0.463	74.167	0.706	0.672	5.323	10
0.475	0.467	61.714	0.697	0.675	7.336	10
0.473	0.465	71.599	0.71	0.679	3.905	10
0.485	0.46	73.827	0.699	0.674	6.269	10
0.463	0.461	79.319	0.706	0.665	5.986	10
0.472	0.462	76.593	0.71	0.69	3.818	10
0.457	0.464	79.087	0.706	0.667	4.838	10
0.464	0.467	84.006	0.697	0.676	6.702	10
0.469	0.469	107.237	0.709	0.677	4.512	10
0.46	0.471	83.86	0.699	0.675	8.187	10
0.458	0.468	83.029	0.7	0.676	5.651	10
0.464	0.47	114.662	0.702	0.687	5.019	10
0.463	0.473	112.53	0.704	0.665	5.776	10
0.454	0.472	84.39	0.699	0.67	4.591	10
0.448	0.467	88.681	0.709	0.661	6.241	10
0.452	0.466	129.642	0.686	0.667	6.713	10
0.453	0.456	193.622	0.702	0.677	4.881	10
0.455	0.458	172.516	0.708	0.68	6.242	10
0.454	0.462	184.317	0.708	0.669	6.41	10
0.457	0.464	93.968	0.702	0.666	5.082	10
0.458	0.466	97.239	0.705	0.673	5.936	10
0.449	0.462	110.965	0.722	0.679	5.949	10
0.443	0.457	228.654	0.699	0.674	5.757	10
0.443	0.456	232.154	0.702	0.678	9.079	10
0.451	0.464	233.665	0.707	0.687	4.206	10
0.448	0.46	255.158	0.707	0.673	4.804	10
0.45	0.464	250.944	0.686	0.668	6.097	10
0.445	0.454	541.845	0.692	0.668	4.724	10
0.455	0.456	526.403	0.702	0.671	4.976	10
0.449	0.444	nan	0.691	0.675	5.274	10
0.451	0.445	217.466	0.708	0.675	6.649	10
0.44	0.443	485.48	0.699	0.679	5.433	10
0.431	0.436	469.96	0.711	0.677	8.394	10
0.435	0.433	483.533	0.705	0.67	4.198	10
0.43	0.423	519.814	0.706	0.678	6.793	10
0.433	0.427	514.305	0.701	0.68	6.54	10
0.435	0.423	505.008	0.709	0.685	4.618	10
0.432	0.423	490.664	0.698	0.68	5.276	10
0.445	0.428	219.989	0.728	0.683	5.641	10
0.454	0.437	223.057	0.716	0.676	6.952	10
0.439	0.427	153.214	0.706	0.686	7.888	10
0.441	0.423	157.503	0.72	0.675	3.363	10
0.443	0.422	236.663	0.704	0.673	4.865	10
0.435	0.423	144.664	0.702	0.673	7.608	10
0.432	0.421	161.819	0.724	0.688	7.623	10
0.432	0.422	164.247	0.725	0.678	5.076	10
0.428	0.421	567.656	0.726	0.677	7.787	10
0.439	0.428	562.632	0.701	0.663	6.135	10
0.432	0.434	271.061	0.699	0.664	9.074	10
0.432	0.433	261.186	0.724	0.683	5.255	10
0.445	0.432	241.209	0.709	0.672	7.043	10
0.441	0.43	230.877	0.714	0.689	11.653	10
0.441	0.42	101.138	0.725	0.684	6.979	10
0.454	0.429	113.887	0.724	0.688	3.642	10
0.445	0.423	104.932	0.713	0.687	6.023	10
0.454	0.43	460.137	0.712	0.684	11.911	10
0.446	0.424	131.261	0.718	0.695	5.438	10
0.454	0.422	125.943	0.704	0.682	7.044	10
0.44	0.417	nan	0.701	0.685	7.458	10
0.439	0.417	474.925	0.706	0.68	6.017	10
0.448	0.418	462.174	0.731	0.684	4.473	10
0.439	0.415	124.981	0.704	0.682	7.253	10
0.446	0.416	125.444	0.708	0.694	8.155	10
0.448	0.416	129.857	0.704	0.692	7.424	10
0.44	0.414	124.914	0.697	0.684	10.729	10
0.433	0.414	134.768	0.715	0.686	8.348	10
0.43	0.408	93.961	0.713	0.693	7.501	10
0.424	0.403	101.903	0.706	0.688	3.849	10
0.424	0.399	149.786	0.71	0.7	5.301	10
0.43	0.404	151.528	0.731	0.686	6.604	10
0.426	0.401	103.011	0.722	0.697	6.375	10
0.415	0.397	233.429	0.707	0.686	4.109	10
0.42	0.397	125.119	0.718	0.697	8.335	10
0.429	0.407	119.023	0.714	0.692	8.479	10
0.432	0.416	121.082	0.719	0.684	7.013	10
0.428	0.403	146.043	0.723	0.685	5.564	10
0.433	0.408	160.731	0.709	0.684	3.765	10
0.438	0.414	163.917	0.727	0.679	5.856	10
0.444	0.416	149.918	0.708	0.675	5.92	10
0.445	0.423	126.779	0.727	0.677	7.087	10
0.451	0.426	119.057	0.709	0.675	4.179	10
0.45	0.421	135.083	0.724	0.687	10.669	10
0.45	0.414	143.981	0.733	0.684	7.43	10
0.446	0.409	142.464	0.736	0.684	8.224	10
0.439	0.399	148.568	0.715	0.679	11.028	10
0.442	0.397	152.131	0.701	0.672	6.037	10
0.431	0.399	238.75	0.705	0.671	4.728	10
0.433	0.396	251.033	0.71	0.672	8.201	10
0.434	0.403	156.954	0.711	0.682	7.689	10
0.445	0.409	nan	0.714	0.676	7.47	10
0.445	0.413	149.006	0.721	0.684	3.653	10
0.449	0.414	157.418	0.713	0.676	11.291	10
0.448	0.423	149.731	0.724	0.687	5.76	10
0.441	0.413	494.574	0.711	0.671	6.465	10
0.444	0.42	489.94	0.722	0.684	7.439	10
0.45	0.406	187.038	0.718	0.676	8.155	10
0.439	0.408	230.876	0.727	0.689	6.635	10
0.436	0.407	174.737	0.726	0.684	10.1	10
0.438	0.412	273.765	0.716	0.668	7.4	10
0.431	0.405	510.749	0.712	0.665	5.917	10
0.428	0.396	510.655	0.711	0.667	10.264	10
0.434	0.401	257.612	0.701	0.674	6.396	10
0.444	0.413	250.613	0.718	0.692	5.701	10
0.44	0.411	534.956	0.733	0.689	7.595	10
0.441	0.407	267.367	0.708	0.677	5.3	10
0.426	0.398	nan	0.742	0.678	5.199	10
0.419	0.397	nan	0.716	0.666	7.774	10
0.416	0.39	nan	0.72	0.671	6.361	10
0.415	0.394	nan	0.72	0.67	6.271	10
0.421	0.396	nan	0.727	0.673	6.985	10
0.418	0.401	nan	0.717	0.678	6.08	10
0.426	0.399	nan	0.722	0.675	5.613	10
0.424	0.406	nan	0.723	0.678	5.166	10
0.418	0.403	nan	0.721	0.682	5.403	10
0.421	0.403	nan	0.72	0.677	9.797	10
0.424	0.404	nan	0.723	0.681	5.513	10
0.409	0.403	nan	0.725	0.69	9.026	10
0.414	0.408	nan	0.719	0.675	9.188	10
0.418	0.412	241.517	0.721	0.666	8.375	10
0.423	0.416	164.408	0.725	0.682	6.028	10
0.421	0.415	547.812	0.714	0.674	9.292	10
0.422	0.413	246.061	0.709	0.675	6.456	10
0.431	0.418	410.594	0.705	0.682	7.762	10
0.421	0.415	424.364	0.709	0.677	4.316	10
0.429	0.417	212.231	0.729	0.679	7.299	10
0.424	0.419	374.812	0.721	0.673	5.713	10
0.424	0.419	223.304	0.727	0.684	7.566	10
0.422	0.419	108.226	0.74	0.688	5.899	10
0.424	0.42	124.354	0.722	0.689	4.002	10
0.427	0.421	118.608	0.71	0.673	5.691	10
0.422	0.42	441.164	0.709	0.678	5.398	10
0.429	0.422	444.598	0.698	0.673	5.375	10
0.424	0.42	115.042	0.702	0.681	5.958	10
0.424	0.419	113.817	0.718	0.681	4.728	10
0.425	0.419	124.172	0.709	0.673	5.057	10
0.437	0.419	122.543	0.702	0.673	5.857	10
0.439	0.423	111.283	0.707	0.67	5.484	10
0.44	0.416	109.544	0.706	0.68	4.83	10
0.44	0.421	119.401	0.721	0.685	5.33	10
0.445	0.425	108.473	0.72	0.682	4.391	10
0.427	0.415	nan	0.702	0.682	5.783	10
0.433	0.416	nan	0.686	0.669	5.207	10
0.429	0.414	nan	0.702	0.674	5.981	10
0.431	0.414	118.657	0.685	0.674	6.763	10
0.428	0.414	390.905	0.718	0.675	8.086	10
0.437	0.413	374.774	0.713	0.671	6.18	10
0.438	0.412	411.108	0.698	0.68	4.663	10
0.435	0.413	128.794	0.703	0.675	5.077	10
0.436	0.413	128.893	0.686	0.665	5.968	10
0.433	0.414	130.952	0.695	0.667	6.471	10
0.432	0.416	119.288	0.713	0.674	5.245	10
0.439	0.417	119.89	0.711	0.68	7.756	10
0.446	0.418	100.645	0.695	0.674	9.369	10
0.44	0.416	109.893	0.716	0.678	4.985	10
0.448	0.418	310.528	0.704	0.673	5.717	10
0.45	0.427	266.587	0.718	0.685	5.848	10
0.458	0.432	nan	0.728	0.68	5.261	10
0.452	0.426	93.53	0.702	0.667	4.941	10
0.454	0.432	101.49	0.714	0.666	6.044	10
0.45	0.43	114.493	0.7	0.678	7.269	10
0.443	0.427	164.937	0.697	0.674	8.289	10
0.447	0.429	152.433	0.7	0.678	5.673	10
0.441	0.426	114.62	0.706	0.67	7.247	10
0.454	0.436	99.852	0.699	0.677	6.762	10
0.45	0.432	107.861	0.712	0.674	5.043	10
0.44	0.429	146.737	0.696	0.662	7.409	10
0.449	0.429	175.367	0.701	0.672	4.775	10
0.443	0.423	153.282	0.707	0.672	3.923	10
0.441	0.423	256.634	0.718	0.682	10.247	10
0.452	0.425	243.736	0.702	0.669	8.655	10
0.447	0.427	212.859	0.727	0.684	4.072	10
0.465	0.435	160.03	0.719	0.675	8.24	10
0.468	0.436	151.578	0.704	0.669	8.157	10
0.456	0.437	155.454	0.693	0.669	6.033	10
0.447	0.434	168.752	0.712	0.682	5.372	10
0.449	0.433	258.497	0.711	0.68	10.194	10
0.448	0.43	189.605	0.695	0.672	6.725	10
0.44	0.425	275.232	0.693	0.671	5.785	10
0.431	0.424	176.783	0.709	0.682	7.624	10
0.44	0.424	166.296	0.716	0.682	4.909	10
0.439	0.421	155.906	0.725	0.687	5.016	10
0.437	0.421	127.6	0.697	0.67	5.612	10
0.439	0.422	177.387	0.712	0.685	4.254	10
0.437	0.42	133.916	0.705	0.683	6.49	10
0.431	0.42	161.477	0.7	0.686	6.486	10
0.435	0.42	238.699	0.724	0.681	6.489	10
0.433	0.425	139.78	0.705	0.678	5.923	10
0.431	0.419	186.703	0.691	0.671	7.898	10
0.435	0.42	187.953	0.696	0.675	6.364	10
0.429	0.416	148.184	0.702	0.683	3.81	10
0.422	0.413	281.281	0.707	0.683	8.083	10
0.429	0.415	267.439	0.715	0.68	6.302	10
0.421	0.41	259.495	0.714	0.676	6.172	10
0.439	0.418	nan	0.716	0.665	4.379	10
0.425	0.41	253.509	0.724	0.68	4.859	10
0.427	0.413	nan	0.707	0.681	6.144	10
0.425	0.41	587.131	0.715	0.688	6.184	10
0.417	0.408	241.967	0.733	0.683	5.408	10
0.427	0.414	526.557	0.733	0.687	6.304	10
0.436	0.421	157.438	0.72	0.68	4.887	10
0.43	0.416	150.154	0.731	0.686	6.219	10
0.44	0.42	164.682	0.731	0.679	6.504	10
0.44	0.419	172.409	0.708	0.671	7.51	10
0.436	0.419	173.123	0.725	0.678	8.36	10
0.443	0.418	180.51	0.713	0.68	5.83	10
0.439	0.419	183.279	0.737	0.69	6.785	10
0.435	0.415	183.547	0.737	0.684	4.04	10
0.432	0.415	182.328	0.724	0.674	4.455	10
0.438	0.417	203.324	0.704	0.686	5.333	10
0.435	0.416	184.89	0.723	0.686	7.181	10
0.439	0.416	279.116	0.718	0.679	6.912	10
0.44	0.419	547.854	0.726	0.683	6.705	10
0.433	0.414	nan	0.713	0.677	3.777	10
0.438	0.42	nan	0.72	0.677	6.921	10
0.442	0.419	245.51	0.734	0.677	6.57	10
0.442	0.417	592.11	0.718	0.678	3.316	10
0.437	0.414	260.276	0.712	0.682	5.556	10
0.427	0.409	243.41	0.716	0.68	5.339	10
0.424	0.408	226.207	0.718	0.663	5.156	10
0.428	0.409	237	0.728	0.674	4.709	10
0.42	0.404	206.316	0.74	0.695	4.517	10
0.426	0.41	nan	0.737	0.683	3.99	10
0.426	0.411	444.259	0.713	0.677	6.689	10
0.43	0.411	188.183	0.708	0.671	7.711	10
0.427	0.406	202.162	0.717	0.686	5.308	10
0.428	0.402	189.24	0.707	0.676	8.269	10
0.432	0.403	101.323	0.723	0.679	5.819	10
0.431	0.409	236.742	0.713	0.674	4.31	10
0.425	0.408	232.572	0.735	0.689	7.579	10
0.42	0.408	238.961	0.723	0.684	5.382	10
0.409	0.397	237.424	0.692	0.67	5.123	10
0.412	0.399	244.681	0.713	0.677	4.224	10
0.42	0.403	246.125	0.709	0.681	5.574	10
0.425	0.401	249.652	0.712	0.679	7.294	10
0.425	0.404	221.517	0.729	0.699	4.23	10
0.42	0.404	227.943	0.729	0.699	5.179	10
0.426	0.405	222.486	0.712	0.682	3.566	10
0.427	0.405	520.767	0.708	0.68	4.442	10
0.426	0.402	211.443	0.717	0.677	7.852	10
0.493	0.531	78.402	0.732	0.68	7.971	10
0.495	0.529	75.798	0.754	0.691	5.002	10
0.481	0.521	92.561	0.73	0.685	5.127	10
0.48	0.52	93.582	0.724	0.694	6.164	10
0.48	0.517	73.586	0.707	0.676	8.469	10
0.468	0.5	78.573	0.716	0.677	4.079	10
0.469	0.503	74.768	0.719	0.68	5.451	10
0.471	0.501	67.331	0.731	0.685	5.876	10
0.467	0.496	81.529	0.707	0.667	6.192	10
0.467	0.505	69.487	0.721	0.679	6.903	10
0.453	0.495	52.27	0.727	0.687	3.727	10
0.455	0.479	54.466	0.718	0.689	5.33	10
0.472	0.477	81.037	0.727	0.689	3.708	10
0.467	0.475	113.028	0.721	0.69	4.311	10
0.476	0.478	112.446	0.711	0.675	8.62	10
0.465	0.471	65.002	0.722	0.685	8.099	10
0.461	0.473	57.882	0.733	0.694	4.382	10
0.449	0.468	78.771	0.743	0.693	6.329	10
0.454	0.472	48.384	0.74	0.69	3.687	10
0.45	0.472	54.424	0.737	0.689	7.265	10
0.455	0.476	87.49	0.724	0.681	5.914	10
0.454	0.481	65.811	0.74	0.686	7.754	10
0.446	0.478	175.304	0.742	0.693	6.265	10
0.446	0.478	58.767	0.735	0.695	5.019	10
0.438	0.475	76.345	0.732	0.686	5.832	10
0.444	0.483	64.276	0.726	0.697	7.481	10
0.441	0.483	91.72	0.728	0.689	6.219	10
0.443	0.481	87.887	0.717	0.686	7.654	10
0.436	0.479	85.527	0.745	0.69	8.068	10
0.445	0.479	303.19	0.71	0.682	7.004	10
0.452	0.481	257.849	0.726	0.693	8.38	10
0.449	0.479	229.027	0.718	0.686	4.176	10
0.455	0.476	112.724	0.737	0.686	7.527	10
0.452	0.477	256.697	0.726	0.675	6.019	10
0.447	0.473	240.987	0.737	0.696	7.859	10
0.452	0.47	78.141	0.739	0.702	5.785	10
0.452	0.469	231.731	0.739	0.703	5.282	10
0.439	0.464	52.969	0.744	0.702	5.041	10
0.44	0.466	47.233	0.749	0.703	9.206	10
0.439	0.461	56.913	0.736	0.704	6.981	10
0.426	0.458	71.608	0.733	0.705	6.919	10
0.421	0.454	90.523	0.746	0.713	6.376	10
0.435	0.454	104.938	0.726	0.702	8.974	10
0.422	0.451	103.886	0.744	0.702	2.878	10
0.425	0.45	97.13	0.721	0.705	4.284	10
0.43	0.447	95.787	0.737	0.697	5.579	10
0.423	0.448	104.375	0.736	0.705	6.64	10
0.43	0.459	208.506	0.745	0.705	4.016	10
0.437	0.463	91.451	0.745	0.705	4.491	10
0.438	0.458	107.696	0.734	0.701	7.688	10
0.442	0.461	57.776	0.722	0.692	9.242	10
0.439	0.455	68.989	0.728	0.694	8.517	10
0.43	0.457	69.37	0.733	0.699	7.1	10
0.442	0.462	166.217	0.725	0.693	11.423	10
0.438	0.462	75.399	0.731	0.696	9.701	10
0.443	0.466	58.092	0.737	0.702	4.547	10
0.438	0.458	57.272	0.738	0.705	11.621	10
0.442	0.457	53.505	0.733	0.696	7.792	10
0.442	0.46	46.072	0.747	0.699	5.226	10
0.445	0.46	47.984	0.752	0.705	4.549	10
0.452	0.461	44.735	0.754	0.692	9.777	10
0.449	0.459	50.374	0.738	0.699	8.869	10
0.447	0.452	57.798	0.743	0.705	4.859	10
0.446	0.456	62.791	0.738	0.71	5.113	10
0.445	0.456	53.967	0.748	0.711	7.309	10
0.446	0.453	55.912	0.766	0.723	10.063	10
0.442	0.451	71.49	0.756	0.707	4.752	10
0.445	0.456	59.982	0.746	0.71	4.786	10
0.449	0.454	70.904	0.735	0.705	6.593	10
0.443	0.454	79.415	0.738	0.704	6.412	10
0.448	0.449	99.534	0.743	0.715	6.145	10
0.444	0.449	133.42	0.739	0.706	8.217	10
0.441	0.45	134.922	0.743	0.715	8.324	10
0.444	0.455	87.791	0.74	0.704	10.665	10
0.455	0.457	81.786	0.741	0.707	17.126	10
0.448	0.451	93.68	0.745	0.708	7.189	10
0.454	0.447	108.51	0.728	0.696	7.172	10
0.455	0.448	96.134	0.754	0.714	3.932	10
0.452	0.451	94.497	0.743	0.703	6.453	10
0.465	0.45	108.984	0.753	0.702	6.454	10
0.463	0.445	104.861	0.742	0.707	5.896	10
0.467	0.45	98.033	0.763	0.71	8.491	10
0.462	0.451	94.312	0.733	0.702	5.905	10
0.466	0.462	172.646	0.754	0.713	9.409	10
0.459	0.465	181.002	0.745	0.705	8.541	10
0.482	0.483	143.451	0.76	0.707	5.689	10
0.494	0.484	nan	0.739	0.705	8.477	10
0.488	0.482	303.165	0.746	0.699	6.589	10
0.478	0.472	371.351	0.741	0.703	6.845	10
0.477	0.477	349.389	0.755	0.712	8.203	10
0.476	0.466	332.241	0.751	0.699	6.42	10
0.479	0.468	350.525	0.742	0.704	13.583	10
0.489	0.478	294.553	0.734	0.702	5.093	10
0.491	0.482	318.867	0.745	0.697	7.188	10
0.491	0.483	nan	0.728	0.702	6.772	10
0.499	0.475	nan	0.738	0.694	4.706	10
0.497	0.482	nan	0.706	0.696	7.277	10
0.495	0.48	nan	0.736	0.704	6.477	10
0.487	0.484	208.235	0.74	0.704	10.721	10
0.491	0.485	121.635	0.733	0.712	5.244	10
0.482	0.477	112.529	0.75	0.706	6.401	10
0.488	0.477	251.031	0.733	0.711	4.905	10
0.494	0.479	241.46	0.725	0.697	4.734	10
0.486	0.48	nan	0.736	0.704	3.276	10
0.494	0.477	nan	0.737	0.692	6.61	10
0.49	0.472	nan	0.728	0.699	7.941	10
0.496	0.476	nan	0.737	0.692	6.682	10
0.503	0.473	nan	0.748	0.701	4.59	10
0.5	0.469	nan	0.734	0.693	5.165	10
0.491	0.46	nan	0.739	0.708	5.1	10
0.48	0.459	nan	0.734	0.701	4.693	10
0.479	0.461	255.341	0.744	0.705	3.989	10
0.476	0.455	nan	0.728	0.699	4.574	10
0.469	0.452	nan	0.741	0.701	3.995	10
0.47	0.451	nan	0.739	0.706	4.169	10
0.474	0.445	nan	0.729	0.7	4.801	10
0.459	0.433	nan	0.734	0.704	5.211	10
0.466	0.438	nan	0.733	0.707	2.552	10
0.45	0.439	nan	0.76	0.707	4.851	10
0.455	0.436	323.539	0.737	0.704	5.43	10
0.453	0.442	nan	0.733	0.7	5.475	10
0.472	0.447	nan	0.751	0.717	4.008	10
0.475	0.444	nan	0.746	0.699	4.916	10
0.461	0.441	nan	0.744	0.705	7.379	10
0.452	0.449	nan	0.739	0.703	5.357	10
0.458	0.447	87.292	0.745	0.702	3.001	10
0.453	0.447	146.987	0.735	0.699	5.386	10
0.453	0.444	153.61	0.736	0.695	5.932	10
0.463	0.457	68.804	0.732	0.697	4.147	10
0.459	0.452	139.935	0.752	0.702	3.193	10
0.45	0.44	152.911	0.727	0.696	6.292	10
0.444	0.437	nan	0.741	0.695	4.942	10
0.444	0.425	nan	0.735	0.702	7.229	10
0.448	0.42	nan	0.729	0.699	5.448	10
0.442	0.424	nan	0.744	0.707	5.024	10
0.45	0.42	nan	0.721	0.707	7.993	10
0.456	0.419	207.971	0.744	0.705	5.4	10
0.46	0.424	nan	0.733	0.694	5.802	10
0.458	0.424	nan	0.751	0.714	5.972	10
0.464	0.422	231.396	0.749	0.711	5.909	10
0.465	0.426	228.782	0.735	0.702	6.953	10
0.469	0.432	nan	0.744	0.703	5.047	10
0.468	0.426	nan	0.724	0.702	5.632	10
0.469	0.428	491.272	0.748	0.708	5.193	10
0.47	0.421	nan	0.736	0.711	5.968	10
0.477	0.426	nan	0.749	0.697	6.734	10
0.468	0.42	nan	0.761	0.701	5.494	10
0.459	0.425	nan	0.736	0.701	6.029	10
0.464	0.425	nan	0.751	0.7	6.035	10
0.469	0.423	nan	0.73	0.695	6.637	10
0.473	0.418	nan	0.72	0.694	7.387	10
0.471	0.421	nan	0.733	0.706	5.187	10
0.463	0.419	nan	0.749	0.704	7.351	10
0.456	0.413	nan	0.745	0.701	6.168	10
0.453	0.414	nan	0.736	0.694	6.592	10
0.461	0.417	nan	0.733	0.685	5.252	10
0.455	0.413	nan	0.735	0.69	4.974	10
0.46	0.418	nan	0.732	0.711	6.531	10
0.454	0.423	499.088	0.746	0.707	3.977	10
0.453	0.423	472.913	0.742	0.709	4.399	10
0.459	0.425	447.743	0.732	0.703	5.693	10
0.469	0.429	478.314	0.744	0.72	5.749	10
0.467	0.424	154.643	0.741	0.704	5.618	10
0.462	0.422	208.781	0.723	0.702	6.865	10
0.451	0.419	527.165	0.737	0.708	7.943	10
0.46	0.42	539.042	0.725	0.698	7.192	10
0.453	0.415	562.175	0.734	0.694	8.127	10
0.45	0.416	554.203	0.731	0.684	7.681	10
0.443	0.414	183.956	0.707	0.691	7.805	10
0.45	0.422	173.37	0.723	0.698	6.838	10
0.457	0.423	236.704	0.716	0.693	5.931	10
0.465	0.427	243.712	0.718	0.696	5.72	10
0.468	0.428	591.956	0.755	0.711	6.439	10
0.462	0.427	nan	0.726	0.71	7.729	10
0.465	0.424	171.819	0.735	0.697	5.015	10
0.449	0.42	264.361	0.751	0.708	5.621	10
0.455	0.43	189.186	0.72	0.705	6.92	10
0.458	0.429	283.245	0.731	0.7	6.26	10
0.455	0.431	282.188	0.735	0.702	5.887	10
0.453	0.434	272.424	0.734	0.707	5.506	10
0.456	0.43	268.929	0.714	0.704	4.784	10
0.448	0.423	nan	0.717	0.703	4.819	10
0.448	0.425	264.726	0.723	0.707	5.224	10
0.449	0.422	240.927	0.725	0.7	7.327	10
0.46	0.418	261.344	0.745	0.716	5.821	10
0.458	0.419	565.534	0.722	0.698	7.786	10
0.45	0.408	nan	0.74	0.696	7.693	10
0.45	0.416	258.642	0.735	0.696	5.444	10
0.453	0.42	544.175	0.725	0.701	4.17	10
0.46	0.424	nan	0.735	0.708	5.651	10
0.454	0.422	537.452	0.736	0.717	5.264	10
0.449	0.422	526.82	0.744	0.704	5.366	10
0.455	0.429	nan	0.752	0.704	6.86	10
0.452	0.427	nan	0.741	0.71	6.403	10
0.459	0.424	499.13	0.729	0.713	5.27	10
0.452	0.423	nan	0.737	0.708	3.699	10
0.451	0.416	nan	0.746	0.706	6.212	10
0.435	0.406	nan	0.752	0.719	7.029	10
0.449	0.408	nan	0.732	0.72	5.264	10
0.454	0.415	nan	0.731	0.701	6.8	10
0.442	0.416	450.239	0.741	0.708	4.167	10
0.442	0.417	nan	0.718	0.704	4.683	10
0.443	0.417	nan	0.747	0.718	4.714	10
0.444	0.415	nan	0.729	0.702	4.364	10
0.441	0.414	405.567	0.742	0.702	4.119	10
0.448	0.413	396.365	0.724	0.699	5.253	10
0.441	0.417	342.38	0.723	0.7	4.296	10
0.447	0.419	nan	0.741	0.709	5.856	10
0.453	0.418	159.778	0.722	0.705	4.472	10
0.443	0.417	336.113	0.718	0.7	5.574	10
0.454	0.419	357.722	0.742	0.705	5.419	10
0.447	0.416	117.187	0.722	0.701	5.193	10
0.45	0.414	125.856	0.729	0.708	5.371	10
0.443	0.412	201.861	0.745	0.71	4.388	10
0.441	0.412	189.71	0.737	0.702	5.809	10
0.446	0.417	193.15	0.728	0.692	5.528	10
0.449	0.415	217.006	0.735	0.695	5.667	10
0.444	0.413	241.153	0.738	0.711	4.759	10
0.444	0.412	267.818	0.733	0.703	5.835	10
0.442	0.411	267.529	0.739	0.71	5.935	10
0.448	0.411	248.691	0.757	0.715	4.065	10
0.449	0.411	264.293	0.742	0.703	4.607	10
0.46	0.411	261.782	0.722	0.699	5.851	10
0.459	0.411	248.853	0.75	0.711	4.743	10
0.457	0.412	170.492	0.755	0.709	7.043	10
0.448	0.41	269.36	0.732	0.686	3.305	10
0.453	0.411	266.498	0.738	0.7	3.242	10
0.454	0.411	169.368	0.742	0.706	5.848	10
0.459	0.414	229.544	0.73	0.697	5.33	10
0.456	0.415	150.64	0.743	0.706	3.809	10
0.451	0.414	163.961	0.737	0.703	5.884	10
0.454	0.415	173.986	0.743	0.713	4.091	10
0.458	0.416	174.709	0.745	0.703	4.876	10
0.449	0.414	173.236	0.74	0.707	3.929	10
0.431	0.411	129.14	0.725	0.691	4.668	10
0.444	0.41	138.012	0.731	0.699	6.632	10
0.451	0.416	131.38	0.725	0.711	5.922	10
0.444	0.411	135.746	0.727	0.703	3.797	10
0.446	0.41	122.652	0.729	0.692	6.436	10
0.454	0.407	217.414	0.742	0.701	4.712	10
0.454	0.41	231.558	0.718	0.705	6.737	10
0.43	0.406	226.256	0.73	0.71	5.167	10
0.431	0.406	228.655	0.733	0.693	7.604	10
0.5	0.56	81.322	0.716	0.697	5.798	10
0.495	0.549	70.019	0.718	0.704	4.59	10
0.479	0.536	70.113	0.723	0.698	5.272	10
0.485	0.532	76.85	0.716	0.696	3.692	10
0.464	0.523	96.995	0.738	0.709	5.581	10
0.468	0.514	96.184	0.74	0.706	4.78	10
0.469	0.51	138.933	0.755	0.706	6.778	10
0.461	0.501	145.578	0.747	0.707	4.806	10
0.461	0.496	132.417	0.741	0.696	6.248	10
0.463	0.494	112.181	0.755	0.704	7.158	10
0.449	0.485	104.053	0.757	0.704	7.202	10
0.459	0.477	102.816	0.742	0.704	6.025	10
0.461	0.479	98.887	0.753	0.699	6.368	10
0.46	0.476	118.669	0.738	0.701	8.056	10
0.463	0.472	141.901	0.729	0.692	9.597	10
0.462	0.47	165.807	0.729	0.697	9.014	10
0.456	0.463	135.253	0.729	0.705	5.923	10
0.455	0.459	125.404	0.735	0.692	8.017	10
0.456	0.458	116.289	0.729	0.693	12.648	10
0.459	0.453	125.365	0.73	0.706	10.397	10
0.46	0.457	139.388	0.721	0.707	7.629	10
0.459	0.463	102.244	0.724	0.701	5.83	10
0.452	0.464	106.924	0.727	0.695	4.963	10
0.457	0.464	100.623	0.725	0.698	9.174	10
0.452	0.471	91.377	0.717	0.692	9.472	10
0.458	0.475	86.02	0.731	0.699	4.887	10
0.456	0.466	82.061	0.736	0.699	5.849	10
0.467	0.463	80.424	0.738	0.701	6.386	10
0.469	0.454	93.566	0.711	0.697	6.577	10
0.466	0.452	102.157	0.732	0.707	5.667	10
0.464	0.445	99.85	0.732	0.691	7.909	10
0.468	0.452	95.842	0.743	0.693	8.288	10
0.464	0.454	88.742	0.739	0.699	4.908	10
0.472	0.455	84.357	0.74	0.7	5.497	10
0.474	0.457	87.337	0.722	0.699	5.548	10
0.474	0.456	395.426	0.737	0.702	5.648	10
0.471	0.459	395.872	0.738	0.705	5.776	10
0.468	0.454	110.798	0.734	0.689	7.281	10
0.473	0.454	375.265	0.74	0.699	5.977	10
0.458	0.454	453.473	0.752	0.71	7.822	10
0.45	0.451	447.905	0.728	0.703	5.098	10
0.444	0.454	nan	0.733	0.695	6.472	10
0.451	0.446	nan	0.748	0.713	4.979	10
0.449	0.449	nan	0.738	0.689	8.225	10
0.444	0.452	98.911	0.746	0.697	7.077	10
0.454	0.456	98.993	0.724	0.699	6.63	10
0.456	0.453	431.308	0.748	0.703	5.863	10
0.448	0.457	98.724	0.739	0.714	4.493	10
0.454	0.46	129.556	0.739	0.697	4.619	10
0.466	0.457	108.072	0.73	0.697	6.206	10
0.47	0.457	112.524	0.738	0.705	5.387	10
0.476	0.454	155.182	0.732	0.695	6.018	10
0.469	0.456	155.628	0.749	0.715	6.176	10
0.471	0.46	110.653	0.737	0.708	5.288	10
0.467	0.456	141.849	0.75	0.706	4.196	10
0.465	0.449	107.885	0.744	0.706	9.467	10
0.447	0.438	113.682	0.745	0.707	5.221	10
0.447	0.436	106.838	0.753	0.713	6.254	10
0.445	0.436	209.072	0.732	0.698	6.454	10
0.436	0.43	nan	0.749	0.701	4.368	10
0.433	0.427	nan	0.744	0.7	9.154	10
0.419	0.411	462.034	0.742	0.699	7.18	10
0.428	0.421	427.933	0.732	0.704	5.273	10
0.438	0.426	112.51	0.732	0.701	4.843	10
0.433	0.423	149.288	0.731	0.698	5.338	10
0.429	0.414	103.646	0.745	0.705	4.669	10
0.434	0.421	165.167	0.724	0.705	7.307	10
0.435	0.42	120.287	0.744	0.709	3.668	10
0.42	0.41	nan	0.741	0.704	4.051	10
0.429	0.416	124.784	0.737	0.705	5.42	10
0.423	0.413	nan	0.743	0.713	5.108	10
0.419	0.412	nan	0.74	0.714	5.142	10
0.433	0.416	424.451	0.743	0.703	5.595	10
0.412	0.411	nan	0.733	0.708	7.781	10
0.411	0.408	nan	0.734	0.699	8.465	10
0.418	0.415	344.51	0.748	0.709	10.551	10
0.417	0.412	107.592	0.745	0.706	7.157	10
0.406	0.408	328.701	0.742	0.706	6.062	10
0.409	0.403	168.916	0.751	0.717	7.284	10
0.418	0.395	352.733	0.735	0.707	4.425	10
0.408	0.391	nan	0.723	0.697	6.461	10
0.414	0.397	264.729	0.741	0.697	7.448	10
0.418	0.408	nan	0.735	0.704	7.374	10
0.411	0.405	nan	0.754	0.703	7.002	10
0.405	0.401	nan	0.744	0.713	5.637	10
0.401	0.403	262.617	0.732	0.7	6.508	10
0.408	0.411	142.222	0.746	0.709	6.852	10
0.409	0.407	142.153	0.737	0.708	6.017	10
0.416	0.41	126.934	0.738	0.707	6.646	10
0.424	0.415	92.999	0.747	0.715	5.851	10
0.427	0.418	70.252	0.74	0.714	9.152	10
0.423	0.411	82.557	0.748	0.709	5.976	10
0.421	0.407	127.606	0.746	0.706	5.184	10
0.416	0.409	nan	0.738	0.711	6.685	10
0.42	0.413	nan	0.742	0.706	7.311	10
0.424	0.41	nan	0.741	0.705	5.11	10
0.418	0.41	nan	0.755	0.708	6.003	10
0.411	0.407	89.91	0.733	0.712	6.025	10
0.408	0.408	105.484	0.738	0.702	6.416	10
0.406	0.406	94.848	0.713	0.701	6.409	10
0.407	0.407	92.657	0.71	0.686	8.02	10
0.406	0.405	102.348	0.738	0.703	6.535	10
0.416	0.408	73.499	0.693	0.687	11.263	10
0.416	0.405	105.74	0.707	0.692	7.068	10
0.417	0.405	70.311	0.733	0.705	5.936	10
0.419	0.405	64.178	0.719	0.69	6.855	10
0.414	0.404	59.272	0.71	0.686	6.696	10
0.408	0.399	64.773	0.71	0.688	6.309	10
0.412	0.404	96.911	0.718	0.689	7.492	10
0.402	0.403	145.611	0.701	0.695	7.972	10
0.412	0.405	90.098	0.711	0.688	8.23	10
0.415	0.405	78.795	0.717	0.701	5.058	10
0.418	0.407	63.894	0.74	0.71	6.143	10
0.421	0.405	62.221	0.723	0.704	4.404	10
0.417	0.408	55.896	0.736	0.709	4.189	10
0.421	0.406	73.601	0.726	0.709	6.674	10
0.421	0.408	102.216	0.731	0.707	9.244	10
0.414	0.406	78.94	0.742	0.696	12.449	10
0.422	0.403	74.655	0.706	0.687	8.894	10
0.413	0.406	77.789	0.741	0.705	8.15	10
0.417	0.404	75.869	0.735	0.708	6.522	10
0.414	0.404	77.855	0.727	0.701	7.235	10
0.423	0.405	83.021	0.741	0.703	5.929	10
0.415	0.403	72.871	0.733	0.709	7.676	10
0.414	0.404	63.344	0.743	0.713	6.365	10
0.403	0.402	62.808	0.728	0.707	7.097	10
0.4	0.401	63.725	0.735	0.706	10.008	10
0.404	0.402	55.721	0.737	0.711	9.778	10
0.413	0.406	57.261	0.736	0.706	7.771	10
0.416	0.405	60.718	0.732	0.705	8.504	10
0.41	0.404	61.244	0.74	0.702	8.189	10
0.421	0.405	97.089	0.723	0.702	9.744	10
0.419	0.406	52.204	0.716	0.701	6.877	10
0.423	0.403	95.516	0.729	0.706	10.789	10
0.425	0.404	92.133	0.719	0.698	8.051	10
0.425	0.409	77.62	0.728	0.704	7.908	10
0.419	0.409	49.856	0.726	0.7	5.692	10
0.419	0.409	59.795	0.746	0.714	6.595	10
0.423	0.41	52.283	0.746	0.702	10.21	10
0.418	0.406	69.053	0.736	0.701	6.441	10
0.411	0.403	76.287	0.735	0.703	7.826	10
0.417	0.401	77.084	0.741	0.703	4.271	10
0.413	0.399	88.675	0.738	0.699	6.617	10
0.408	0.399	99.327	0.742	0.708	5.442	10
0.409	0.397	104.622	0.726	0.701	6.099	10
0.41	0.396	96.141	0.72	0.692	5.814	10
0.411	0.398	109.465	0.722	0.696	8.361	10
0.417	0.4	104.14	0.718	0.694	10.365	10
0.418	0.404	76.306	0.734	0.709	6.875	10
0.42	0.406	83.239	0.745	0.703	6.461	10
0.422	0.407	86.229	0.742	0.699	8.504	10
0.42	0.411	81.786	0.742	0.701	5.446	10
0.422	0.407	90.667	0.753	0.711	8.309	10
0.425	0.41	131.573	0.764	0.706	7.125	10
0.414	0.41	148.797	0.746	0.703	7.076	10
0.428	0.411	121.852	0.749	0.706	7.88	10
0.429	0.414	123.339	0.739	0.707	6.232	10
0.427	0.415	126.89	0.741	0.701	8.57	10
0.425	0.411	129.131	0.748	0.699	9.506	10
0.421	0.406	179.397	0.734	0.706	7.177	10
0.424	0.406	135.173	0.747	0.701	6.484	10
0.427	0.406	135.821	0.739	0.707	7.781	10
0.425	0.405	135.57	0.746	0.715	6.612	10
0.419	0.402	130.736	0.753	0.706	7.714	10
0.427	0.405	133.902	0.743	0.707	7.781	10
0.422	0.408	131.422	0.75	0.704	8.586	10
0.433	0.408	129.58	0.734	0.702	10.081	10
0.429	0.404	134.223	0.749	0.703	7.893	10
0.434	0.406	127.728	0.744	0.712	6.915	10
0.421	0.399	123.745	0.753	0.715	6.676	10
0.435	0.4	123.833	0.74	0.708	7.081	10
0.425	0.398	122.158	0.74	0.701	6.494	10
0.429	0.401	128.189	0.74	0.698	10.042	10
0.426	0.394	124.05	0.74	0.704	6.536	10
0.431	0.394	118.894	0.743	0.699	7.542	10
0.425	0.392	117.726	0.753	0.702	7.752	10
0.424	0.391	117.392	0.74	0.708	6.787	10
0.416	0.385	224.706	0.749	0.705	7.742	10
0.424	0.392	114.879	0.748	0.71	7.692	10
0.423	0.393	206.393	0.744	0.713	6.418	10
0.419	0.392	217.337	0.745	0.713	9.38	10
0.411	0.386	230.433	0.749	0.709	12.413	10
0.414	0.384	226.172	0.734	0.702	9.086	10
0.409	0.389	438.442	0.721	0.698	10.292	10
0.409	0.392	399.22	0.749	0.717	7.293	10
0.412	0.395	377.015	0.741	0.714	9.047	10
0.42	0.398	416.433	0.754	0.709	9.223	10
0.417	0.404	393.579	0.738	0.709	11.157	10
0.418	0.402	381.851	0.752	0.714	7.951	10
0.419	0.404	494.891	0.734	0.706	9.52	10
0.421	0.4	440.637	0.74	0.713	4.836	10
[truncated: 48,337 more rows]

## Sheet: Fig5b
# resid	min_LDDT	maxLDDT	ave_LDDT	min_LDDT_xray	maxLDDT_xray	ave_LDDT_xray	<SASA_mw>/nm^2
	FRET-guided	FRET-guided	FRET-guided	X-ray MD free	X-ray MD free	X-ray MD free	X-ray MD free
1	0.599	0.72	0.666	0.741	0.944	0.828	0.0644
2	0.654	0.743	0.679	0.801	0.959	0.878	0.0644
3	0.678	0.761	0.713	0.853	0.978	0.91	0.0644
4	0.708	0.77	0.737	0.851	0.983	0.917	0.0306
5	0.643	0.741	0.701	0.812	0.976	0.913	0.0454
6	0.642	0.753	0.703	0.785	0.987	0.906	0.0706
7	0.576	0.72	0.664	0.796	0.99	0.9	0.4078
8	0.609	0.764	0.723	0.764	0.971	0.895	0.57
9	0.594	0.787	0.717	0.734	0.959	0.855	0.64
10	0.65	0.805	0.732	0.805	0.975	0.906	0.6686
11	0.618	0.75	0.672	0.836	0.977	0.922	0.7598
12	0.538	0.674	0.626	0.864	0.984	0.932	0.7768
13	0.53	0.655	0.599	0.804	0.994	0.913	0.6984
14	0.518	0.688	0.606	0.714	0.991	0.89	0.8632
15	0.532	0.637	0.575	0.685	0.992	0.886	0.9726
16	0.492	0.621	0.557	0.71	1	0.908	0.9726
17	0.369	0.6	0.486	0.738	0.988	0.903	0.6346
18	0.427	0.573	0.502	0.701	0.994	0.895	0.7938
19	0.337	0.465	0.406	0.762	0.994	0.932	0.7516
20	0.488	0.643	0.55	0.756	0.982	0.864	0.7922
21	0.451	0.634	0.532	0.78	1	0.941	0.7526
22	0.432	0.594	0.513	0.901	0.995	0.964	0.9078
23	0.511	0.67	0.609	0.92	0.995	0.957	0.6766
24	0.377	0.495	0.426	0.868	0.985	0.934	0.64
25	0.475	0.61	0.552	0.775	0.979	0.923	0.4568
26	0.593	0.711	0.653	0.672	0.975	0.908	0.4308
27	0.529	0.686	0.628	0.824	0.99	0.947	0.4594
28	0.622	0.75	0.7	0.811	0.995	0.922	0.4856
29	0.598	0.817	0.741	0.799	0.988	0.913	0.3122
30	0.637	0.849	0.79	0.858	0.991	0.937	0.4426
31	0.586	0.789	0.741	0.852	0.988	0.928	0.553
32	0.735	0.893	0.815	0.73	0.995	0.884	0.3536
33	0.75	0.888	0.831	0.67	0.995	0.861	0.3226
34	0.664	0.852	0.791	0.734	1	0.874	0.5294
35	0.665	0.871	0.819	0.812	0.991	0.912	0.4316
36	0.795	0.932	0.872	0.784	0.989	0.904	0.2714
37	0.67	0.89	0.83	0.81	0.98	0.904	0.4648
38	0.602	0.852	0.798	0.75	0.988	0.891	0.7578
39	0.639	0.928	0.845	0.789	0.994	0.909	0.6102
40	0.619	0.938	0.862	0.8	0.981	0.901	0.701
41	0.557	0.938	0.85	0.773	1	0.888	0.8094
42	0.664	0.971	0.901	0.886	1	0.934	0.7948
43	0.676	0.978	0.907	0.743	0.993	0.928	0.6776
44	0.806	0.991	0.924	0.796	0.991	0.945	0.6204
45	0.676	0.956	0.856	0.772	0.985	0.912	0.5162
46	0.655	0.893	0.813	0.774	0.964	0.887	0.6028
47	0.735	0.941	0.843	0.75	0.985	0.916	0.5186
48	0.716	0.957	0.849	0.75	0.983	0.903	0.3756
49	0.561	0.848	0.711	0.732	0.976	0.854	0.821
50	0.609	0.832	0.745	0.668	0.995	0.844	0.846
51	0.758	0.898	0.834	0.758	0.984	0.871	0.7862
52	0.734	0.914	0.832	0.742	0.977	0.892	0.8794
53	0.74	0.98	0.915	0.82	1	0.938	1.2056
54	0.63	0.989	0.915	0.641	0.989	0.917	0.922
55	0.481	0.963	0.834	0.583	1	0.864	0.857
56	0.607	0.871	0.811	0.729	0.986	0.892	0.7798
57	0.577	0.91	0.832	0.795	1	0.917	0.7778
58	0.591	0.97	0.865	0.773	1	0.938	0.4406
59	0.581	0.9	0.812	0.744	0.994	0.911	0.3164
60	0.575	0.85	0.789	0.775	0.975	0.91	0.4104
61	0.636	0.915	0.847	0.812	0.977	0.923	0.589
62	0.625	0.914	0.839	0.842	0.98	0.927	0.4208
63	0.546	0.833	0.736	0.819	0.972	0.909	0.6484
64	0.58	0.868	0.774	0.797	0.976	0.917	0.8044
65	0.66	0.885	0.802	0.801	0.981	0.927	0.7444
66	0.638	0.868	0.785	0.842	1	0.934	0.7012
67	0.562	0.818	0.747	0.911	1	0.953	0.7802
68	0.643	0.863	0.789	0.792	1	0.947	0.7362
69	0.616	0.82	0.749	0.733	0.977	0.894	0.5626
70	0.644	0.818	0.748	0.826	1	0.922	0.6486
71	0.576	0.773	0.682	0.843	0.988	0.932	0.5828
72	0.591	0.742	0.671	0.856	1	0.944	0.6932
73	0.507	0.635	0.578	0.845	1	0.929	0.623
74	0.477	0.742	0.544	0.758	0.992	0.911	0.6076
75	0.365	0.519	0.429	0.833	0.987	0.938	0.5322
76	0.325	0.538	0.483	0.892	0.995	0.951	0.4088
77	0.414	0.495	0.453	0.9	0.982	0.948	0.2008
78	0.417	0.518	0.458	0.895	0.982	0.953	0.0602
79	0.336	0.528	0.398	0.886	0.981	0.947	0.066
80	0.421	0.598	0.517	0.89	0.979	0.945	0.0208
81	0.546	0.679	0.607	0.879	0.982	0.94	0.0178
82	0.532	0.654	0.587	0.911	0.982	0.945	0.1372
83	0.576	0.721	0.665	0.895	0.978	0.943	0.179
84	0.616	0.786	0.714	0.835	0.991	0.935	0.2778
85	0.686	0.904	0.799	0.761	0.989	0.877	0.2946
86	0.744	0.944	0.831	0.522	0.989	0.785	0.3026
87	0.731	0.842	0.802	0.75	0.996	0.919	0.3304
88	0.682	0.814	0.778	0.803	0.97	0.922	0.2918
89	0.729	0.883	0.829	0.787	0.968	0.888	0.181
90	0.736	0.927	0.858	0.795	0.995	0.923	0.3192
91	0.728	0.832	0.796	0.799	0.989	0.924	0.3122
92	0.763	0.855	0.816	0.811	0.974	0.913	0.3392
93	0.623	0.787	0.743	0.772	0.985	0.927	0.5068
94	0.625	0.807	0.749	0.745	0.995	0.906	0.5344
95	0.712	0.872	0.823	0.814	0.987	0.929	0.503
96	0.596	0.83	0.765	0.867	0.989	0.943	0.6864
97	0.64	0.868	0.798	0.86	1	0.954	0.6984
98	0.66	0.868	0.806	0.882	0.993	0.953	0.5608
99	0.594	0.898	0.807	0.797	1	0.96	0.5362
100	0.553	0.846	0.758	0.888	1	0.958	0.5472
101	0.561	0.788	0.735	0.863	0.991	0.95	0.4154
102	0.674	0.821	0.761	0.777	0.989	0.925	0.2296
103	0.661	0.859	0.795	0.859	0.995	0.948	0.2454
104	0.568	0.739	0.675	0.814	0.986	0.932	0.4664
105	0.548	0.742	0.67	0.877	0.964	0.931	0.4062
106	0.561	0.732	0.644	0.825	0.987	0.906	0.351
107	0.44	0.769	0.55	0.836	0.981	0.919	0.3992
108	0.443	0.716	0.532	0.845	0.971	0.923	0.3484
109	0.446	0.663	0.54	0.834	0.973	0.929	0.1242
110	0.429	0.668	0.482	0.847	0.979	0.919	0.0498
111	0.448	0.56	0.498	0.862	0.983	0.922	0.049
112	0.332	0.4	0.361	0.824	0.974	0.926	0.004
113	0.259	0.348	0.314	0.851	0.981	0.915	0.0042
114	0.402	0.551	0.475	0.845	0.967	0.92	0.004
115	0.583	0.698	0.64	0.883	0.985	0.942	0.015
116	0.228	0.294	0.266	0.854	0.984	0.94	0.0158
117	0.247	0.335	0.293	0.889	0.978	0.939	0.12
118	0.367	0.451	0.416	0.802	0.978	0.926	0.1196
119	0.432	0.593	0.533	0.857	0.982	0.946	0.1256
120	0.368	0.467	0.419	0.855	0.977	0.945	0.1156
121	0.489	0.6	0.555	0.914	0.989	0.963	0.1158
122	0.459	0.567	0.513	0.937	0.989	0.964	0.008
123	0.521	0.637	0.583	0.912	0.992	0.961	0.0488
124	0.5	0.634	0.549	0.908	0.986	0.955	0.1664
125	0.514	0.75	0.655	0.88	0.989	0.944	0.205
126	0.523	0.638	0.596	0.823	0.946	0.905	0.396
127	0.577	0.715	0.661	0.817	0.929	0.889	0.4036
128	0.513	0.777	0.629	0.82	0.953	0.894	0.4472
129	0.577	0.763	0.7	0.776	0.971	0.881	0.3248
130	0.522	0.649	0.583	0.757	0.959	0.865	0.374
131	0.487	0.691	0.576	0.733	0.975	0.887	0.2254
132	0.431	0.75	0.611	0.75	0.968	0.882	0.563
133	0.473	0.682	0.564	0.691	0.945	0.847	0.4896
134	0.528	0.824	0.69	0.71	0.96	0.856	0.7182
135	0.417	0.833	0.659	0.62	0.977	0.828	0.6646
136	0.5	0.809	0.712	0.645	0.98	0.849	0.8118
137	0.568	0.878	0.741	0.622	0.993	0.891	0.6766
138	0.554	0.786	0.645	0.607	1	0.909	0.7044
139	0.367	0.664	0.498	0.664	1	0.946	0.7588
140	0.463	0.602	0.535	0.806	1	0.921	0.7804
141	0.475	0.642	0.578	0.767	0.983	0.879	0.59
142	0.551	0.744	0.683	0.716	0.972	0.878	0.4652
143	0.5	0.787	0.694	0.713	0.981	0.884	0.6244
144	0.628	0.777	0.718	0.771	0.995	0.94	0.3458
145	0.573	0.701	0.624	0.86	0.994	0.953	0.2902
146	0.485	0.711	0.635	0.902	0.995	0.961	0.3246
147	0.667	0.789	0.734	0.899	0.991	0.959	0.3476
148	0.5	0.582	0.549	0.827	0.985	0.951	0.2498
149	0.699	0.782	0.737	0.731	1	0.96	0.2444
150	0.688	0.774	0.736	0.899	0.99	0.96	0.2438
151	0.621	0.727	0.676	0.883	0.977	0.943	0.3588
152	0.738	0.803	0.771	0.857	0.967	0.924	0.3382
153	0.733	0.822	0.775	0.872	0.978	0.935	0.239
154	0.65	0.738	0.692	0.833	0.967	0.924	0.3036
155	0.637	0.738	0.689	0.812	0.953	0.904	0.5514
156	0.686	0.784	0.729	0.789	0.951	0.889	0.4546
157	0.657	0.762	0.71	0.762	0.965	0.887	0.4144
158	0.551	0.69	0.644	0.611	0.972	0.864	0.5182
159	0.654	0.793	0.72	0.665	0.963	0.861	0.69
160	0.452	0.565	0.494	0.403	0.96	0.75	0.7362
161	0.5	0.62	0.561	0.435	0.967	0.713	0.7836
162	0.421	0.5	0.444	0.553	0.908	0.742	1.0434
163	0.512	0.679	0.616	0.44	0.929	0.665	0.988
164	0.525	0.7	0.64	0.633	0.958	0.834	0.7946
165	0.587	0.703	0.643	0.785	0.953	0.88	0.5006
166	0.607	0.71	0.665	0.795	0.973	0.878	0.4004
167	0.667	0.785	0.741	0.764	0.965	0.889	0.101
168	0.716	0.809	0.778	0.85	0.966	0.911	0.0544
169	0.747	0.854	0.811	0.839	0.959	0.919	0.0148
170	0.718	0.849	0.786	0.821	0.968	0.917	0.0764
171	0.665	0.791	0.746	0.81	0.968	0.902	0.254
172	0.673	0.815	0.761	0.778	0.976	0.89	0.4384
173	0.724	0.847	0.795	0.842	0.98	0.909	0.475
174	0.638	0.786	0.726	0.75	0.974	0.87	0.548
175	0.604	0.742	0.676	0.771	0.958	0.885	0.7796
176	0.649	0.791	0.734	0.836	0.974	0.917	0.6084
177	0.642	0.814	0.737	0.843	0.98	0.934	0.4276
178	0.602	0.742	0.679	0.807	0.98	0.922	0.562
179	0.637	0.798	0.743	0.794	0.98	0.922	0.636
180	0.685	0.788	0.742	0.788	0.984	0.915	0.7888
181	0.611	0.794	0.706	0.761	0.972	0.903	1.0172
182	0.69	0.845	0.756	0.724	0.974	0.887	1.026
183	0.765	0.879	0.839	0.788	0.985	0.899	1.0618
184	0.647	0.815	0.767	0.755	0.967	0.879	0.9426
185	0.514	0.84	0.785	0.667	0.965	0.85	0.7294
186	0.706	0.839	0.761	0.783	0.95	0.877	0.5646
187	0.648	0.784	0.738	0.795	0.943	0.864	0.5914
188	0.745	0.875	0.811	0.875	0.968	0.916	0.5162
189	0.766	0.848	0.808	0.836	0.971	0.908	0.4874
190	0.769	0.892	0.846	0.835	0.962	0.912	0.296
191	0.811	0.919	0.866	0.834	0.966	0.909	0.2296
192	0.862	0.964	0.915	0.826	0.953	0.905	0.24
193	0.845	0.94	0.895	0.81	0.96	0.892	0.1238
194	0.809	0.936	0.878	0.828	0.961	0.894	0.2254
195	0.652	0.799	0.742	0.78	0.976	0.863	0.392
196	0.65	0.842	0.723	0.708	0.967	0.865	0.684
197	0.69	0.857	0.734	0.738	0.988	0.867	0.7462
198	0.714	0.875	0.785	0.696	0.982	0.862	1.0652
199	0.6	0.867	0.784	0.667	0.967	0.842	1.0962
200	0.602	0.886	0.805	0.682	0.966	0.849	1.1122
201	0.621	0.85	0.781	0.664	0.986	0.86	1.0192
202	0.586	0.864	0.799	0.729	0.971	0.876	0.9974
203	0.645	0.942	0.825	0.767	0.983	0.893	0.8074
204	0.568	0.757	0.676	0.75	0.966	0.883	0.9596
205	0.36	0.598	0.416	0.756	0.976	0.872	0.8838
206	0.39	0.802	0.48	0.587	0.983	0.833	0.6908
207	0.667	0.806	0.755	0.617	0.972	0.874	0.7514
208	0.717	0.854	0.781	0.775	0.971	0.882	0.7532
209	0.724	0.832	0.779	0.767	0.97	0.881	0.4662
210	0.769	0.926	0.829	0.722	0.991	0.873	0.3892
211	0.761	0.91	0.838	0.787	0.981	0.89	0.3796
212	0.75	0.888	0.82	0.804	0.984	0.905	0.28
213	0.771	0.861	0.816	0.799	0.969	0.916	0.131
214	0.79	0.906	0.871	0.826	0.982	0.913	0.131
215	0.797	0.92	0.859	0.837	0.97	0.916	0.168
216	0.771	0.855	0.822	0.786	0.973	0.924	0.253
217	0.796	0.889	0.841	0.818	0.979	0.927	0.195
218	0.82	0.934	0.878	0.844	0.98	0.924	0.1966
219	0.781	0.9	0.847	0.865	0.985	0.933	0.3836
220	0.754	0.877	0.824	0.821	0.988	0.928	0.4426
221	0.761	0.94	0.874	0.761	0.989	0.921	0.5314
222	0.811	0.957	0.893	0.823	1	0.935	0.5714
223	0.756	0.936	0.88	0.878	1	0.957	0.7116
224	0.739	0.92	0.849	0.778	0.994	0.945	0.7748
225	0.727	0.83	0.773	0.75	0.943	0.864	0.6686
226	0.667	0.833	0.771	0.774	0.97	0.883	0.7436
227	0.684	0.852	0.788	0.633	0.964	0.878	0.8494
228	0.678	0.9	0.803	0.756	0.961	0.89	0.7078
229	0.732	0.935	0.87	0.869	0.994	0.94	0.5624
230	0.776	0.927	0.856	0.81	0.974	0.92	0.6014
231	0.775	0.961	0.891	0.828	1	0.932	0.3568
232	0.756	0.977	0.89	0.785	1	0.93	0.4058
233	0.808	0.957	0.881	0.788	0.981	0.914	0.4904
234	0.801	0.92	0.872	0.761	0.989	0.89	0.5548
235	0.793	0.92	0.866	0.691	0.968	0.862	0.5412
236	0.65	0.831	0.768	0.694	0.975	0.827	0.5438
237	0.735	0.89	0.809	0.772	0.993	0.893	0.5392
238	0.75	0.87	0.812	0.79	0.995	0.91	0.561
239	0.817	0.939	0.881	0.872	0.988	0.938	0.4332
240	0.861	0.983	0.918	0.878	0.994	0.944	0.6168
241	0.84	0.981	0.934	0.827	0.987	0.928	0.8916
242	0.79	0.984	0.902	0.774	0.984	0.905	0.7992
243	0.837	0.989	0.922	0.848	0.989	0.941	0.7372
244	0.8	0.975	0.9	0.833	0.983	0.921	0.8426
245	0.826	0.993	0.919	0.792	0.986	0.934	0.8998
246	0.852	0.991	0.928	0.824	0.972	0.929	0.678
247	0.721	0.904	0.841	0.74	0.952	0.866	0.72
248	0.727	0.936	0.844	0.773	0.959	0.874	0.7218
249	0.795	0.94	0.874	0.815	0.965	0.898	0.5908
250	0.773	0.921	0.871	0.778	0.968	0.905	0.263
251	0.816	0.995	0.916	0.854	0.976	0.927	0.2828
252	0.843	0.953	0.906	0.873	0.97	0.929	0.2196
253	0.801	0.903	0.855	0.852	0.969	0.927	0.4668
254	0.683	0.839	0.778	0.733	0.978	0.881	0.7936
255	0.569	0.871	0.73	0.543	0.974	0.825	0.9238
256	0.454	0.806	0.624	0.361	0.935	0.683	1.05525

## Sheet: SF6b
RMSD vs target	chi2n md	RMSD vs target md	chi2n md	RMSD vs target	chi2n	RMSD vs target g	chi2n g	RMSD vs target xray	chi2n xray
T4L C1->C2	T4L C1->C2	T4L C1->C2	T4L C1->C2	T4L C2->C1	T4L C2->C1	T4L C2->C1	T4L C2->C1	T4L C2->C1	T4L C2->C1
MD guided	MD guided	seed	seed	NMSimFree	NMSimFree	NMSimGuided	NMSimGuided	seed	seed
7.21	nan	3.96	4.68	3.96	4.57	2.85	0.91	3.96	4.57
7.02	10.12			4.31	5.43	3.27	0.95
5.18	7.3			4.16	5.72	2.94	0.99
5.54	9.18			4.07	4.9	2.9	1
5.3	9.01			4.23	4.26	3.47	1.03
4.28	5.94			4.91	4.52	3.41	1.03
4.33	7.4			4.51	4.01	3.16	1.05
4.85	7.29			4.94	3.87	2.57	1.05
4.56	6.64			4.75	4.02	2.97	1.07
4.26	7.42			4.67	3.76	2.91	1.08
4.44	7.55			4.87	4.93	2.88	1.09
4.44	5.77			5.55	6.5	3.3	1.1
4.16	6			6.29	8.02	3.48	1.1
4.44	6.27			6.02	8.23	3	1.1
4.75	7.71			5.75	7.49	2.47	1.1
4.45	6.82			4.9	5.48	2.99	1.11
4.29	5.98			5.69	6.97	3.05	1.11
4.22	4.78			4.25	4.31	3.47	1.12
3.95	4.44			5.34	6.23	3.16	1.12
4.12	4.7			4.77	5.64	3	1.12
4.92	6.05			4.84	5.27	3.08	1.13
4.49	5.47			4.42	4.31	2.95	1.13
4.78	5.36			4.81	4.82	3.21	1.13
4.26	4.94			6.24	6.27	2.77	1.14
4.56	5.76			6.05	5.97	2.75	1.14
4.25	5.52			6.18	6.36	2.96	1.14
4.45	6.1			5.54	5.14	2.83	1.14
3.67	4.52			4.84	3.67	3.08	1.14
4.31	5.29			4.94	3.99	3.16	1.14
4.37	4.55			5.31	4.16	2.83	1.15
5.06	5.06			5.5	3.58	3.26	1.15
4.59	5.19			5.46	4.09	2.63	1.15
4.89	5.27			5.44	nan	3.28	1.16
4.62	5.25			5.68	5.9	2.96	1.16
4.29	5.6			5.58	6.05	3.26	1.16
4.54	6.67			5.7	8.23	2.88	1.17
4.6	6.22			6.06	7.43	3.6	1.17
4.09	4.34			6.53	nan	2.97	1.17
4.39	5.23			5.74	nan	3.02	1.17
4.33	5.62			5.74	5.4	2.65	1.17
3.96	3.68			5.07	4.69	2.57	1.17
4.53	5.63			5.94	5.74	2.72	1.18
3.67	3.87			5.52	5.88	3.35	1.18
3.91	3.98			6.44	nan	2.71	1.18
4.15	5.01			5.76	6.27	2.92	1.18
3.72	3.02			5.94	4.87	2.71	1.19
4.12	4.72			5.74	nan	2.61	1.19
4.42	4.82			5.71	nan	3.33	1.19
3.99	4.47			6.42	11.31	3.2	1.19
4.5	5.55			6.16	nan	2.87	1.2
4.24	4.26			5.7	8.29	3.53	1.2
4.55	5.45			5.61	nan	3.12	1.2
4.24	3.31			5.53	5.87	3.23	1.21
4.32	4.5			5.89	7.67	3.04	1.21
4.51	4.22			6.17	8.23	3.3	1.21
4.58	5.18			6.52	9.54	3.3	1.22
4.31	3.8			6.87	10.62	2.95	1.22
4.19	3.96			6.33	10.42	2.95	1.22
4.28	4.32			6.04	10.65	2.92	1.22
4.08	3.99			6.24	11.22	2.61	1.22
4.22	4.7			5.34	8.85	3.21	1.22
4.08	4.23			5.32	8.59	2.41	1.23
4.08	4.23			6.18	9.96	2.74	1.23
3.93	3.71			5.65	8.45	3.12	1.23
4.14	3.82			5.89	8.22	3.26	1.23
3.97	3.7			4.95	4.99	2.71	1.23
3.83	3.42			5.46	5.74	2.32	1.23
4.17	3.23			4.88	5.12	3.6	1.23
3.92	3.38			4.33	4.73	2.57	1.24
4.2	4.54			4.19	4.82	2.62	1.24
3.78	3.84			5.48	6.68	2.57	1.24
4.18	4			5.38	6.51	3.22	1.24
3.95	2.7			5.27	6.16	3.27	1.25
4.35	4.29			4.8	5.63	3.08	1.25
4.45	3.73			5.11	6.5	3.31	1.26
4.29	4.07			4.91	5.39	2.85	1.26
4.13	3.88			5.71	6.79	2.92	1.26
4.08	3.36			7.11	12.44	3.12	1.26
3.56	2.73			7.07	13.47	2.77	1.27
3.98	3.99			7.08	12.96	2.87	1.27
4.12	3.79			7.51	14.03	2.93	1.27
3.87	3.54			7.08	11.54	3.53	1.27
4.05	3.19			5.8	7.12	2.87	1.27
4.08	3.35			7.47	9.32	2.58	1.28
3.79	4.08			7.21	9.45	2.87	1.28
4.25	4.48			7.91	11.29	3.01	1.28
4.14	4.5			8.35	11.32	3.23	1.28
4.33	4.68			8.01	10.89	2.61	1.28
3.83	3.91			8.56	13.5	3.38	1.29
3.74	3.49			8.38	13.66	3.15	1.29
4.21	4.54			8.25	12.68	2.82	1.29
3.89	3.91			7.94	13.03	3.1	1.3
3.91	3.89			7.98	11.73	2.53	1.3
4.17	4.87			7.24	11.07	2.86	1.3
3.82	4.12			7.24	9.89	2.97	1.3
3.3	3.52			6.81	8.89	3.01	1.31
4.05	4.65			7.52	8.88	3.05	1.31
4.44	5.3			7.5	9.55	3.58	1.31
4.86	5.76			6.97	8.12	3.29	1.31
4.22	5.37			6.46	7.22	2.79	1.31
4.47	6.47			7.44	9.04	2.91	1.32
4.83	5.73			8.11	11.6	3.53	1.32
4.41	4.38			8.08	11.9	3.39	1.32
4.4	5.1			7.75	11.44	2.65	1.32
4.32	4.66			7.73	13.39	3.23	1.32
3.93	4.14			7.87	11.7	3.1	1.32
3.95	4.1			8.14	12.79	2.97	1.32
3.85	4.32			7.93	11.46	2.9	1.33
3.76	3.49			7.51	9.36	2.63	1.33
4.35	5.82			7.82	9.23	2.93	1.33
3.75	3.48			6.79	5.09	3.01	1.33
4.33	4.49			6.88	6.38	2.3	1.33
4.26	4.62			5.97	5.02	2.84	1.33
4.57	5.4			6.01	4.84	2.71	1.33
3.95	5.07			5.49	4.47	2.52	1.33
4.01	5.09			4.95	3.72	3.09	1.33
4.12	5.64			3.81	2.39	3.33	1.33
4.32	4.69			4.03	2.84	3.84	1.33
3.73	4.21			4.03	2.95	2.84	1.34
4.2	4.95			4.82	4.26	3.49	1.34
3.83	4.02			5.58	6.01	2.62	1.34
4.03	4.15			4.94	4.18	3.41	1.34
4.06	4.21			4.51	5.05	2.67	1.34
3.64	3.66			4.63	nan	3.43	1.34
3.53	3.53			4.85	nan	2.49	1.34
3.8	4.52			5.17	nan	3.31	1.35
4.25	5.14			5.68	nan	2.57	1.35
4.18	4.78			5.65	6.21	3.42	1.35
3.89	3.96			6.22	7.02	2.7	1.35
3.61	4.22			6.29	7.29	3.25	1.35
3.6	3.44			6.79	6.98	3.97	1.35
3.86	3.32			6.57	6.08	3.29	1.35
3.84	3.61			7.41	7.46	3.6	1.35
3.89	3.3			7.88	8.16	3.28	1.36
4.39	5.05			7.16	7.69	3.32	1.36
4.21	4.23			6.54	7.36	3.63	1.36
4.53	4.75			6.72	8.44	3.09	1.36
4.48	4.38			6.46	6.29	2.75	1.36
4.33	5.14			6.62	7.26	3.2	1.36
4.38	4.64			6.08	6.42	3.55	1.36
4.29	5.03			5.23	5.6	2.82	1.37
4.37	5			5.6	6.29	2.75	1.37
3.63	3.35			6.69	9.15	3.7	1.37
4.16	4.86			7.51	12.19	3.55	1.37
4.66	5.9			8.47	nan	2.9	1.37
4.52	5.1			8.38	14.25	3.25	1.37
3.94	4.7			8.01	15.4	3.24	1.37
3.84	3.91			7.09	11.09	2.92	1.37
4.31	5.35			7.55	12.01	3.09	1.38
4.14	4.65			7.68	10.98	3.24	1.38
3.97	5.06			7.49	11.41	2.62	1.38
3.51	3.57			6.63	9.06	2.55	1.38
3.6	3.69			5.57	7.31	3.04	1.38
4.64	5.62			5.75	7.14	3.12	1.38
3.5	3.21			5.79	6.76	3	1.38
3.89	4.15			5.21	5.9	2.95	1.38
3.87	4.26			5.74	7.59	2.73	1.38
3.62	2.79			6.36	8.1	2.81	1.38
3.33	3.07			6.52	9.37	3.62	1.38
4.12	4.16			7.47	12.61	3.41	1.39
4.44	4.48			7.43	13.08	3.1	1.39
4.1	4.52			6.75	12.14	3.03	1.39
3.75	nan			6.54	10.89	3.08	1.39
3.78	3.25			6.66	10.7	3.31	1.39
3.96	2.98			6.21	9.44	3.6	1.39
3.61	3.37			6.64	11.45	3.01	1.39
3.83	4.46			7.06	11.06	3.41	1.39
4.23	4.63			7.15	11.66	2.88	1.4
3.54	3.22			7.28	13.53	3.61	1.4
4.36	4.24			6.65	11.19	3.78	1.4
3.84	4.03			6.96	11.89	3.79	1.4
3.97	3.73			6.67	10.4	3.32	1.4
4.54	3.96			7.13	13.38	3.28	1.4
4.16	4.16			6.6	11.11	2.78	1.4
3.57	3.4			6.79	10.09	4.2	1.4
4.4	4.23			6.78	11.22	2.76	1.41
3.14	3.1			6.35	10.54	2.92	1.41
3.07	2.87			6.64	10.88	2.79	1.41
3.5	3.39			5.31	7.26	3.98	1.41
3.32	1.43			5.83	9.14	3.56	1.41
3.29	1.86			5.86	7.97	3.21	1.41
3.83	3.19			6.62	8.74	2.99	1.41
3.54	3.66			6.12	7.29	3.02	1.41
3.58	3.52			6.66	9.17	3.39	1.41
3.76	3.11			6.41	6.67	2.59	1.41
3.54	3.43			5.88	4.9	3.14	1.41
3.93	3.89			6.55	5.24	2.39	1.42
3.61	2.85			6.26	4.57	2.35	1.42
4.33	3.79			5.63	4.27	3.39	1.42
4.01	3.18			4.54	3.55	2.74	1.42
3.69	2.62			4.94	4.08	3.55	1.42
3.8	2.18			4	3.2	3.62	1.42
4.09	2.85			3.99	2.17	2.95	1.42
3.71	2.71			4.35	2.32	3.31	1.42
3.38	2.03			3.84	2.22	2.46	1.42
3.78	2.5			4.02	2.6	3.44	1.42
3.76	2.51			3.8	2.69	2.66	1.42
4.27	3.46			3.08	2.68	3.17	1.42
3.99	3.09			3.66	4.25	3.16	1.42
4.67	3.89			3.35	3.91	2.86	1.42
3.63	3.51			2.9	2.42	2.86	1.42
2.98	2.51			3.79	2.54	3.39	1.42
3.51	2.85			5.1	3.76	2.61	1.43
3.86	3.42			5.34	3.56	3.15	1.43
3.16	2.7			5.23	4.04	2.47	1.43
3.39	2.62			5.11	nan	2.9	1.43
3.55	2.89			3.66	2.84	2.9	1.43
3.21	2.44			4.36	2.8	2.94	1.43
3.26	2.84			4.33	2.65	3.64	1.43
3.47	2.7			5.44	3.46	2.77	1.43
3.79	3.52			5.01	3.63	3.72	1.43
3.9	3.15			5.47	4.78	3.76	1.43
3.62	3.22			5.88	5.61	3.21	1.43
3.2	2.27			5.5	5.43	3.46	1.43
3.23	1.54			5	4.25	3.35	1.44
3.66	2.27			4.62	3.88	2.72	1.44
2.91	1.96			4.81	3.7	3.49	1.44
3.06	1.46			4.79	3.35	3.37	1.44
2.67	1.41			4.5	3.36	2.78	1.44
2.92	2.57			3.84	2.76	3.31	1.44
3.08	2.33			4.03	3.17	3.85	1.44
3.7	3.65			4.19	2.93	2.9	1.44
3.24	2.86			5.11	3.07	2.86	1.44
3.1	2.16			4.4	2.69	2.97	1.44
3.03	2.91			4.14	3.29	2.65	1.44
3.15	2.36			3.6	3.45	3.99	1.44
2.97	2.39			4.27	4.77	2.4	1.45
3.29	3.75			4.67	nan	2.91	1.45
3.39	3.2			5.64	nan	2.84	1.45
2.82	2.39			6.18	nan	3.12	1.45
3.22	3.4			6.64	nan	2.25	1.45
3.14	3.68			5.86	nan	2.73	1.45
3.69	4.68			5.98	nan	2.24	1.45
3.7	4.5			5.53	4.95	2.53	1.46
3.43	4.5			5.2	3.49	2.78	1.46
3.55	4.62			5.96	5.26	3.07	1.46
3.43	3.71			5.91	5.11	3.2	1.46
3.5	3.83			5.33	nan	3.79	1.46
3.9	5.15			4.57	nan	3.1	1.46
5.11	8.1			4.67	3.77	3.33	1.46
4.25	6.03			5.21	nan	2.94	1.46
4.35	6.45			6.41	nan	3.64	1.46
4.3	5.81			5.83	nan	3.75	1.46
5.22	7.91			6.69	4.76	3.4	1.46
3.63	4.36			7.87	6.21	2.72	1.46
4.2	4.29			7.72	6.68	3.03	1.46
3.69	5.13			7.14	6.61	3.15	1.46
3.8	4.74			6.08	5.41	3.01	1.46
4.01	5.35			6.43	4.2	3.33	1.46
3.9	5.71			5.43	3.58	3.54	1.46
3.55	3.36			3.57	2.47	3.39	1.46
3.71	4.1			4.17	3.19	3.25	1.46
4.04	4.78			4.59	3.18	2.86	1.46
4.28	5.58			4.69	3.21	2.75	1.46
4.5	6.15			4.57	3.93	4.12	1.46
3.93	4.48			4.46	4.27	3.24	1.47
3.59	3.25			3.77	3.88	3.09	1.47
3.59	3.36			4.93	nan	3.18	1.47
3.67	3.59			5.37	nan	3.62	1.47
3.5	3.4			5.78	5.11	3.55	1.47
3.17	2.77			6.83	6.31	3.23	1.47
7.06	7.92			6.11	5.73	3.36	1.47
6.58	7.33			5.84	5.45	3	1.47
6.07	8.16			6.22	6.4	3.3	1.48
4.8	5.72			6.33	6.91	3.16	1.48
4.22	4.91			6.74	7.73	2.96	1.48
4.63	5.94			6.63	nan	3.69	1.48
4.26	4.17			6.21	nan	2.5	1.48
3.91	3.83			6.16	nan	3.7	1.48
3.24	3.21			4.71	3.4	2.85	1.48
2.96	2.83			4.94	3.2	2.92	1.48
3.2	2.66			4.61	4.02	3.44	1.48
3.24	3.25			4.98	2.72	3.57	1.48
3.61	3.04			3.96	2.5	3.6	1.48
3.73	4.43			4.79	2.88	3.39	1.48
3.89	3.5			4.74	3.52	3.52	1.48
3.67	3.24			4.29	4.19	2.66	1.48
3.8	3.19			4.27	3.11	2.63	1.49
3.64	4.86			4.35	3.01	2.76	1.49
3.61	3.98			5.31	3.21	2.73	1.49
3.3	3.76			5.72	3.56	2.51	1.49
3.4	4.36			6.16	4.53	3.23	1.49
3.51	4.59			5.98	nan	3.36	1.49
3.21	4.03			5.51	nan	2.99	1.49
3.39	2.93			4.87	4.83	2.79	1.49
3.48	3.44			5.36	nan	3.07	1.5
3.62	4.7			5.01	nan	3.09	1.5
3.26	4.09			4.44	nan	3	1.5
3.45	3.39			4.89	5.29	3.42	1.5
3.22	3.69			4.14	3.5	2.58	1.5
3.34	3.53			4.37	5.08	3.26	1.5
3.39	3.74			4.79	5.34	3.87	1.5
3.39	4.01			4.56	4.02	3.27	1.5
3.18	3.8			4.99	4.52	3.19	1.5
3.06	2.74			4.94	4.35	2.68	1.51
2.97	2.56			5.3	5.03	2.76	1.51
2.9	2.28			5.32	4.53	3.55	1.51
2.86	2.75			5.47	3.78	2.59	1.51
3.05	3.6			5.19	2.99	2.92	1.51
3.46	4.18			6.57	4.26	3.85	1.51
3.2	3.51			5.9	nan	3.52	1.51
3.21	2.54			6.01	nan	2.74	1.51
3.16	3.35			7.05	nan	3.27	1.51
2.91	2.48			7.51	nan	3.27	1.51
2.93	2.68			6.94	nan	2.99	1.51
2.85	2.24			7.22	nan	3.16	1.51
3.61	2.78			7.48	nan	3.42	1.51
3.31	4.11			7.55	nan	2.67	1.51
3.53	4.02			7.06	nan	3.07	1.51
3.16	3.71			6.57	9.14	3.22	1.52
3.5	2.89			6.99	nan	3.07	1.52
3.62	3.57			6.17	9.37	3.76	1.52
3.13	3.39			6.76	10.16	3.29	1.52
3.2	3.43			4.2	5.02	2.77	1.52
3.41	3.3			4.14	5.54	2.69	1.52
3.37	2.66			3.88	4.87	3.43	1.52
3.73	2.98			4.11	4.73	3.05	1.52
3.44	2.66			3.32	3.11	2.46	1.52
3.82	3.29			2.93	2.61	3.23	1.52
3.6	3.37			3.88	2.79	3.94	1.52
3.9	3.28			3.52	2.44	2.85	1.52
4.53	4.53			5.07	3.41	2.62	1.53
3.37	3.21			5.32	3.88	2.97	1.53
3.77	3.24			4.62	3.11	2.83	1.53
3.27	3.57			4.88	3.6	3.27	1.53
3.73	4.26			5.16	3.34	3.27	1.53
3.28	2.72			4.56	3.1	2.31	1.54
3.45	3.77			5.11	3.52	3.5	1.54
3.52	3.5			6	4.49	3.43	1.54
3.22	3.06			6.52	4.76	3.81	1.54
3.29	2.38			6.27	4.48	2.92	1.54
3.58	2.43			6.23	5.32	2.99	1.54
3.53	2.93			6.9	6.56	3.11	1.54
3.23	2.73			6.32	6.88	3.17	1.54
3.58	2.79			5.83	5.24	2.97	1.54
3.32	2.53			4.88	5.46	3.48	1.54
3.32	3.14			5.07	5.29	3.13	1.55
3.29	2.22			5.17	4.66	3.63	1.55
3.21	2.61			4.84	4.77	3.69	1.55
3.11	2.28			4.95	5.87	3.72	1.55
3.34	2.74			5.46	5.97	2.59	1.55
3.13	2.5			6.06	4.86	2.54	1.55
3.7	3.77			7.2	6.52	3.21	1.55
3.55	2.57			7.94	8.85	3.84	1.55
3.19	3.27			7.66	nan	2.92	1.56
3.08	2.98			6.52	7.17	3.57	1.56
3.14	2.9			7.26	nan	2.83	1.56
3.42	3.62			7.08	nan	3.19	1.56
3.09	3.16			7.16	nan	3.79	1.56
3.09	3.34			6.63	nan	3.47	1.56
3.13	3.37			6.26	5.7	3.55	1.56
3.63	3.58			6.44	nan	3.33	1.57
3.47	2.74			5.75	5.6	2.81	1.57
2.87	2.24			5.68	5.42	3.5	1.57
2.74	2.55			6.31	4.45	3.26	1.57
2.97	3.47			6.47	4.11	2.75	1.57
2.68	2.34			5.84	3.42	3.88	1.57
2.91	2.8			5.7	3.13	3.15	1.57
2.7	2.14			4.78	2.68	3.14	1.57
2.98	2.33			5.16	3.26	3.28	1.57
3.12	2.27			5.1	4.15	3.54	1.57
3.26	2.56			6.17	nan	2.42	1.57
4.04	4.41			6.36	nan	3.79	1.57
3.99	4.86			5.87	4.28	2.63	1.57
3.6	3.35			5.06	3.25	3.39	1.57
3.57	3.46			6.05	3.2	3.95	1.58
3.36	3.81			6.06	nan	3.58	1.58
3.67	4.05			5.25	3.03	2.59	1.58
3.59	4.47			4.93	2.94	3.41	1.58
3.36	3.7			4.08	2.49	2.42	1.58
3.14	3.87			3.48	2.4	4.21	1.58
3.93	6.24			3.06	2.34	3.43	1.58
3.52	4.63			3.54	2.11	3.33	1.59
3.63	3.48			3.56	1.96	3.36	1.59
3.91	4.89			3.89	2.64	2.45	1.59
3.51	3.8			3.92	2.53	2.9	1.59
3.41	3.85			4.58	2.88	3.47	1.59
3.46	3.34			6.23	nan	3.71	1.59
3.3	2.95			6.53	nan	2.64	1.59
3.48	2.78			5.79	5.37	3.22	1.59
3.41	3.36			5.93	nan	2.93	1.59
3.31	3.43			6.02	nan	3.28	1.59
3.42	3.37			5.99	nan	3.72	1.59
3.42	3.62			5.47	6.16	2.86	1.59
3.48	3.99			5.04	nan	3.61	1.59
3.45	3.39			5.67	nan	3.71	1.59
3.33	2.59			6.66	8.74	4.16	1.59
3.15	3.2			6.51	nan	3.8	1.6
3.2	3.15			6.39	10.17	2.91	1.6
3.29	2.87			5.67	9.41	2.96	1.6
3.42	3.14			6.1	9.66	2.69	1.6
3.45	3.29			5.93	8.82	2.92	1.6
3.37	2.77			6.68	11.49	2.74	1.6
3.71	3.67			7.04	13.19	2.44	1.6
3.4	2.55			6.36	10.99	3.51	1.6
3.26	2.83			6.07	9.25	3.27	1.6
3.03	2.79			6.7	10.37	3.18	1.6
3.22	2.67			6.37	nan	3.32	1.6
3.27	2.73			5.96	9	3.28	1.6
3.22	2.3			6.15	nan	3.7	1.6
3.24	2.67			4.75	5.79	3.01	1.6
2.97	2.21			4.88	7.71	3.76	1.61
3.56	2.88			4.59	7.29	3.71	1.61
3.49	2.68			4.42	6.41	3.15	1.61
3.16	2.81			4.05	4.89	3.77	1.61
3.99	4.07			3.78	4.79	2.67	1.61
3.64	3.65			3.77	4.95	3.08	1.61
3.82	2.82			4.11	6.52	3.69	1.61
4.31	3.37			5.5	8.94	3.71	1.61
4.01	nan			4.77	7.03	2.64	1.61
4.16	2.95			5.97	11.71	2.66	1.61
4.18	3.41			5.28	8.95	2.96	1.61
3.67	3.05			5.12	7.57	3.19	1.61
4.09	3.58			4.91	6.49	3.59	1.61
4.29	2.87			5.46	8.33	3.78	1.61
3.93	2.69			5.63	9.94	3.67	1.61
4.35	3.36			6.2	12.61	3.19	1.61
4.14	3.72			6.47	14.15	3.29	1.61
4.3	3.29			6.81	14.8	3.75	1.61
4.4	3.56			5.16	9.57	2.99	1.61
4.21	2.73			3.97	6.22	2.89	1.61
4.28	2.89			5.02	9.19	2.52	1.61
4.2	2.45			5.25	7.91	3.32	1.62
4.13	3.83			6.15	9.93	3.74	1.62
3.98	2.7			6.83	nan	2.19	1.62
3.49	2.25			7.32	14.43	3.46	1.62
4.05	3.51			7.23	15.13	3.11	1.62
4.15	4.02			7.2	15.59	2.95	1.62
3.92	3.17			7.98	16.55	3.94	1.62
3.61	3.52			7.61	13.22	3.99	1.62
3.61	3.95			8.23	14.24	4.16	1.62
4.05	3.78			8.55	14.07	3.89	1.62
3.93	3.99			8.08	13.33	3.63	1.63
3.77	3.48			8.27	nan	3.17	1.63
3.72	3.52			8.7	nan	3.62	1.63
3.51	3.64			8.75	nan	2.76	1.63
3.34	3.15			7.83	13.24	3.46	1.63
3.49	3.37			8.03	12.53	2.94	1.63
3.16	2.81			7.7	nan	3.72	1.63
3.38	3.03			7	9.77	3.07	1.63
3.12	2.7			7.79	11.06	2.41	1.63
3.49	2.87			7.3	12.24	3.74	1.63
3.64	3.09			7.36	11.54	2.93	1.64
3.04	2.9			6.81	9.54	3.51	1.64
3.17	2.41			6.58	12.33	3.29	1.64
3.04	2.69			6.6	nan	2.95	1.64
2.83	1.42			7.15	12.7	3.14	1.64
2.81	1.42			6.81	11.65	2.96	1.64
3.11	1.63			5.8	9.16	3.68	1.64
3.07	2.21			6.16	10	3.18	1.64
3.02	1.73			6.26	9.8	3.32	1.64
3.31	2.59			5.65	nan	2.52	1.64
2.95	1.57			4.87	5.69	3.13	1.65
3.1	1.5			4.69	5.56	3.5	1.65
3.2	1.95			4.34	6.58	3.29	1.65
3.35	1.73			3.93	4.66	3.66	1.65
3.64	2.56			4.14	4.12	3.39	1.65
3.31	1.86			4.34	4.08	3.75	1.65
3.19	1.73			4.54	4.22	4.47	1.65
3.66	2.37			3.98	4.94	4.28	1.66
3.48	2.44			4.31	5.42	3.58	1.66
3.78	2.71			3.53	4.36	3.22	1.66
3.85	2.63			3.19	4.09	3.87	1.66
3.85	2.36			3.34	4.13	3.61	1.66
4.27	3.09			3.05	3.05	2.78	1.66
3.6	2.69			2.65	1.92	2.63	1.66
3.21	2.07			3.57	3.07	3.71	1.66
3.47	2.52			4.3	4.27	3.34	1.67
3.69	2.7			3.81	4.2	3.89	1.67
3.58	2.49			4.56	4.66	2.82	1.67
3.88	3.47			4.58	4.55	3.04	1.67
3.72	3.12			4.22	3.84	3.42	1.67
3.8	2.52			4.31	3.36	3.12	1.68
3.83	2.83			5.39	5.52	3.62	1.68
3.8	2.44			5.38	nan	3.2	1.68
4.49	3.83			5.88	7.12	3.69	1.68
3.65	2.65			5.88	6.54	2.59	1.68
3.93	2.48			6.02	6.47	2.8	1.68
3.8	2.18			5.79	5.84	3.89	1.68
3.75	2.38			5.16	4.24	3.58	1.68
4.38	2.62			5.68	4.71	3.37	1.68
3.6	nan			5.96	4.87	3.12	1.68
3.73	2.51			6.19	5.68	3.56	1.68
3.97	2.22			5.26	4.94	2.66	1.68
3.72	1.93			6.01	5.92	3.54	1.69
3.96	2.6			6.12	5.65	3.11	1.69
4.32	2.85			6.06	7.43	3.64	1.69
3.58	2.11			6.3	7.18	3.69	1.69
3.54	2.18			6.51	6.63	3.35	1.69
3.73	2.5			5.77	5.53	3.53	1.69
3.81	nan			6.4	6.45	3.22	1.7
4.02	2.95			5.72	6.15	3.53	1.7
4.26	3.4			5.97	7.81	3.05	1.7
3.89	3.48			6.09	8.27	2.97	1.7
3.48	2.76			5.58	7.32	4.21	1.7
3.88	3.4			6	8.48	3.69	1.71
3.83	3.28			5.51	7.59	4	1.71
3.86	3.06			5.19	6.7	2.25	1.71
3.61	2.31			4.92	5.47	3.54	1.71
4.21	3.72			4.95	6.25	2.72	1.71
3.96	3.57			4.4	5.82	3.37	1.71
4.08	3.34			3.48	4.63	4.2	1.71
4.37	3.53			3.18	3.16	3.45	1.71
4.17	3.49			2.66	2.75	3.77	1.71
3.87	3.17			2.65	2.54	3.56	1.71
3.81	2.51			3.04	2.01	3.18	1.71
3.9	3.38			3.81	2.49	3.81	1.72
3.82	2.61			2.85	2.1	4.02	1.72
4.36	3.51			3.98	2.75	3.36	1.72
4.22	3.43			4.44	3.47	2.99	1.72
4.56	2.97			3.8	3.39	3.86	1.72
4.61	3.66			4.6	3.83	3.02	1.72
4.27	3.19			5.7	nan	3.2	1.73
4.49	3.71			6.52	nan	2.96	1.73
4.09	2.7			6.49	nan	3.53	1.73
4.56	3.26			6.28	nan	3.81	1.74
4.47	3.1			6.82	nan	3.52	1.74
4.09	2.86			6.86	nan	2.77	1.74
4.27	2.22			7.28	nan	3.43	1.74
4.7	2.75			7.14	nan	4.52	1.74
4.87	3.66			6.67	nan	3.38	1.74
4.24	3.22			7.51	nan	3.74	1.74
4.63	3.83			7.94	nan	3.22	1.74
4.25	2.92			8.52	nan	4.35	1.75
4.65	3.05			7.45	nan	4.15	1.75
4.28	2.98			7.84	nan	3.59	1.75
4.13	2.51			7.02	nan	3.57	1.75
4.75	3.49			6.15	nan	3.24	1.75
4.4	2.37			5.86	nan	4.15	1.75
4.45	2.8			6.85	nan	3.55	1.75
3.95	2.56			5.79	nan	4.11	1.75
4	3.1			7.05	8.16	3.2	1.75
4.36	3.02			6.84	7.99	3.4	1.75
4.72	3.05			7.46	13.54	2.55	1.76
3.95	2.66			6.61	10.07	3.74	1.76
4.1	2.98			6.11	8.25	4.41	1.76
4.14	3.83			6.85	8.9	3.31	1.76
4.46	3.1			7.64	8.19	4.18	1.76
4.29	3.67			6.86	7.09	3.22	1.76
3.96	3.81			6.23	5.54	3.26	1.76
3.98	3.27			7.66	8.48	3.38	1.76
3.99	3.03			7.58	8.82	3.15	1.76
3.99	3.25			7.11	9.06	3.35	1.76
4.12	3.35			6.77	8.98	3.07	1.77
4.23	3.63			6.63	9.34	4.42	1.77
4.41	4			5.56	6.42	3.38	1.77
4.54	3.43			5.5	6.73	3.27	1.77
4.4	2.71			5.75	7.32	3.55	1.77
4.51	2.99			5.68	6.2	3.79	1.77
4.42	2.56			6.04	6.84	3.45	1.77
4.12	2.23			4.66	4.88	3.23	1.77
4.07	2.47			5.69	6.41	3.87	1.78
3.89	2.46			5.95	8.64	3.11	1.78
3.86	2.79			6.51	9.77	3.42	1.78
3.45	2.01			6.09	8.89	3.51	1.78
3.89	1.7			5.81	7.88	3.44	1.78
3.91	2.68			5.37	7.59	2.69	1.79
3.75	2.75			5.5	7.5	4.34	1.79
4.05	3.11			6.52	9	2.98	1.79
3.75	3.45			5.81	8.57	3.91	1.79
3.71	3.71			6.11	10.56	4.06	1.79
3.76	2.55			6.27	10.19	4.11	1.79
3.92	4.03			5.86	8.46	3.6	1.79
3.78	3.62			5.68	7.56	3.76	1.79
3.94	3.68			5.13	6.37	4.03	1.79
3.91	3.51			5.21	7.88	3.81	1.8
3.9	3.51			5.03	6.21	3.51	1.8
3.97	3.79			4.72	5.97	2.61	1.8
4	3.21			4.2	6.05	3.23	1.8
4.19	4.17			4.17	5.77	3.37	1.8
4.18	3.53			4.7	6.74	3.06	1.8
3.84	3.82			3.47	4.18	2.97	1.8
3.46	2.92			4.27	5.42	2.83	1.8
3.65	3.14			4.56	5.93	3.7	1.81
3.36	3.28			4.81	7.33	3.72	1.81
3.68	3.38			4.84	8.71	3.79	1.81
4.21	3.47			5.06	8.14	4.09	1.81
4.07	3.44			4.88	8.98	4.66	1.81
3.96	3.56			5.4	9.18	3.79	1.82
3.88	3.71			5.24	9.05	3.03	1.82
3.83	3.65			5.05	8.36	3.6	1.82
3.75	3.97			4.93	7.04	3.47	1.82
4.1	3.83			5.05	8.48	4.34	1.82
3.9	3.62			4.66	7.44	3.29	1.82
3.77	3.89			3.6	4.71	4.04	1.82
4.07	4.23			2.97	3.74	3.53	1.83
3.94	4.12			3.78	4.96	3.6	1.83
3.91	4.71			4.32	5.85	3.97	1.83
3.79	4.32			4.31	5.79	3.69	1.83
4.07	4.54			3.01	3.59	3.59	1.83
3.86	4.46			2.72	3.63	2.74	1.83
3.9	3.43			3.29	4.15	3.29	1.83
4.24	4.01			3.6	4.66	3.73	1.83
3.74	3.49			4.26	5.95	2.47	1.83
4.06	4.4			4.63	6.71	4.26	1.83
4.19	5.64			4.15	6.68	3.44	1.83
4.41	5.56			3.66	5.43	3.58	1.84
4.58	4.88			4.01	5.61	5.23	1.84
4.25	4.67			3.9	5.56	3.46	1.84
4.22	3.6			4.28	6.48	3.34	1.84
4.69	4.06			4.57	6.29	4.38	1.85
4.46	4.5			4.27	5.48	3.52	1.85
4.19	3.98			4.83	6	3.65	1.85
4.05	2.47			4.78	5.68	3.27	1.85
4.18	3.16			4.25	5.2	2.22	1.86
4.42	4.54			3.7	4.23	3.68	1.86
4.28	3.52			4.37	6.05	2.97	1.86
4.39	4.32			4.67	6.78	3.18	1.86
3.99	2.99			4.23	6.27	3.3	1.86
4.46	3.51			4.37	6.77	3.71	1.86
4.09	4.45			4.59	7.22	4.03	1.86
3.9	3.76			4.89	7.57	3.3	1.86
4.48	3.41			5.41	7.65	3.24	1.86
4.12	3.4			5.04	7.61	3.49	1.86
3.9	3.26			4.49	6.69	3.8	1.87
4.22	3.69			5.22	6.89	3.97	1.87
4.38	3.52			4.68	6.81	3.43	1.87
3.88	3.38			4.05	5.85	3.28	1.87
4.07	3.11			3.75	4.71	3.51	1.87
4.05	3.31			4.57	4.76	3.93	1.87
4.17	4.53			4.01	4.16	4.68	1.87
4.33	3.9			3.77	3.93	3.33	1.87
4.3	3.25			4.53	4.74	4.4	1.87
4.4	4.12			5.68	7.49	3.49	1.87
4.74	5.79			5.79	8.02	3.51	1.88
4.39	5.03			6.62	9.9	3.67	1.88
4.8	4.69			6.61	9.05	3.11	1.88
5.17	4.56			6.89	9.78	4.08	1.88
4.6	3			7.21	8.1	3.42	1.88
4.67	3.45			6.27	5.57	2.82	1.88
4.66	3.96			5.77	5.22	2.88	1.89
4.35	4.06			6.15	7.15	4.45	1.89
4.19	3.8			4.39	6.55	2.79	1.89
3.91	3.34			4.46	nan	3.53	1.89
4.81	4.2			5.01	nan	3.55	1.89
4.36	4.29			3.44	4.04	3.02	1.89
4.48	3.29			3.79	4.15	3.7	1.9
4.32	2.86			5.24	6.89	3.65	1.9
4.12	3.93			4.27	nan	3.39	1.9
3.87	3.84			4.91	nan	3.56	1.9
4.13	3.39			6.05	7.55	3.66	1.91
4.3	3.76			6.94	9.77	4.25	1.91
4.61	4.16			5.79	6.8	3.35	1.91
4.29	nan			5.9	7.33	3.45	1.91
4.58	4.06			5.21	5.15	4.69	1.91
4.65	3.85			5.01	nan	3.83	1.92
4.37	3.77			6.01	8.83	3.32	1.92
4.33	3.67			6.24	9.47	4.36	1.92
4.56	3.32			5.31	6.95	3.65	1.92
3.93	3.64			6.74	nan	2.84	1.92
4.11	3.45			7.46	nan	4.03	1.92
4.32	3.32			6.09	6.29	3.52	1.92
4.7	5.31			5.26	4.83	2.91	1.92
4.14	3.68			5.06	3.71	3.77	1.92
4.36	4.54			3.79	2.65	3.17	1.93
4.33	4			3.71	2.25	4.51	1.93
4.25	4.36			4.57	4.29	3.71	1.93
4.04	3.9			3.59	3.05	4.01	1.93
3.79	3.68			3.99	2.94	4.18	1.93
4.09	3.43			3.43	3.73	4.21	1.94
4.31	4.12			4.57	4.33	4.06	1.94
4.13	3.93			4.07	4.4	3.78	1.94
4.45	3.39			4.24	6.29	3.9	1.94
4.02	2.63			3.58	3.8	4.04	1.94
4.31	3.03			3.31	3.1	3.15	1.94
4.68	3.31			3.54	2.2	4.1	1.95
4.21	3.07			3.44	3.05	4	1.95
4.8	3.7			3.09	2.85	3.42	1.95
4.52	3.53			3.97	nan	3.65	1.95
4.32	2.72			3.63	2.26	3.38	1.96
4.2	3.34			3.26	2.56	3.41	1.96
4.04	2.78			3.97	3.81	3.92	1.96
4.15	3.41			4.28	4.99	3.95	1.96
4.61	3.05			4.14	4.63	4.09	1.97
4.03	3.02			3.57	3.56	3.15	1.97
3.96	2.4			3.9	3.39	4.16	1.97
3.76	1.7			4.07	2.76	4.05	1.97
3.82	2.38			4.58	2.57	4.26	1.98
3.95	2.17			4.61	2.75	2.91	1.98
3.76	2.3			4.73	3.85	4.23	1.98
3.65	2.32			5.4	nan	3.18	1.98
3.71	2.59			5.35	nan	4	1.99
3.71	2.45			4.95	nan	3.94	1.99
3.6	2.89			5.66	nan	3.35	1.99
3.73	2.37			6.3	nan	3.7	1.99
3.71	3.72			6.08	nan	3.82	2
3.67	3.09			6.23	nan	4.84	2
3.92	3.75			6.84	nan	4.31	2
4.05	3.83			6.68	10.75	4.74	2
3.73	3.72			6.21	9.45	3.93	2.01
4.34	3.98			5.81	8	4	2.01
4.47	3.77			5.02	6.02	3.98	2.01
4.46	3.03			4.7	4.42	3.79	2.01
4.26	2.69			4.2	5.89	3.36	2.02
4.17	2.6			4.27	5.69	4.08	2.02
5.03	3.36			4.1	4.86	3.69	2.02
4.4	2.8			3.03	3.8	3.31	2.02
4.45	2.83			3.96	4.59	3	2.03
4.26	3.41			4.82	5.13	4.23	2.03
4.52	3.64			4.02	4.06	3.9	2.03
4.38	3.92			4.4	3.64	3.74	2.03
4.69	3.43			4.31	3.49	3.83	2.03
4.4	3.59			4.5	3.95	4.62	2.03
3.98	3.53			3.73	3.56	3.32	2.03
4.25	3.54			3.49	3.31	3.81	2.04
4.22	3.37			4.03	3.87	4.34	2.04
4.01	3.79			3.88	3.83	3.9	2.05
3.96	2.95			4.72	4.94	3.2	2.05
3.67	2.7			5.48	7.02	3.25	2.05
3.93	3.56			4.92	5.26	2.98	2.05
3.71	2.7			5.36	5.08	4.15	2.05
3.99	3.08			5.43	5.09	4.9	2.06
4.1	3.18			5.47	4.55	3.68	2.06
4.12	2.89			4.47	3.67	3.65	2.06
4.14	2.55			3.4	3.18	4.02	2.06
4.47	3.23			3.18	3.65	4.3	2.07
4.29	3.39			3.81	4.9	3.54	2.07
3.81	2.9			3.94	4.59	3.35	2.07
3.64	3.51			4.66	4.89	3.89	2.07
3.2	2.49			4.74	5.88	3.12	2.08
3.95	3.9			4.66	5.66	3.74	2.08
3.83	3.4			4.53	5.43	3.74	2.08
3.62	3.52			5.33	7.13	4.9	2.08
4.41	3.48			5.5	8.54	5.43	2.09
4.53	4.53			5.95	nan	4	2.1
4.81	3.9			6.19	nan	3.35	2.1
4.34	3.42			5.42	nan	4.15	2.1
4.27	3.69			5.45	8.84	4.67	2.1
4.06	3.64			5.52	10.42	4.49	2.1
4.35	3.87			5.56	9.47	4.09	2.11
3.73	2.88			5.99	11.05	3.33	2.11
4.25	4.41			5.48	10.37	4.27	2.11
4.67	4.71			4.9	9.25	3.35	2.11
4.31	3.62			5.61	nan	4.34	2.11
4.1	2.97			5.77	11.04	4.72	2.12
4.05	3.18			4.84	7.12	3.46	2.13
4.1	3.38			4.7	7.79	2.95	2.13
4.25	3.69			5.07	nan	2.98	2.13
3.59	1.79			4.98	9.03	2.84	2.13
4.26	2.72			4.58	8.02	5.27	2.13
4.2	3.27			3.64	4.93	4.72	2.14
4.42	2.81			3.03	nan	4.52	2.14
4.42	3.33			2.93	2.41	3.92	2.14
4.35	2.55			2.84	2	3.63	2.14
4.73	3.41			3.15	1.62	3.11	2.15
4.6	3.31			3.51	2.05	4.55	2.15
4.61	3.03			4.12	2.67	3.82	2.16
4.73	2.94			4.62	2.87	3.84	2.16
4.47	2.86			4.94	3.65	5.22	2.17
4.21	3.12			4.89	3.45	4.34	2.17
4.27	2.16			4.69	3.56	4.42	2.17
4.45	2.31			5.02	4.04	4.52	2.18
4.12	2.33			6.22	5.01	3.84	2.18
4.08	2.46			5.69	3.65	3.63	2.18
4.31	2.66			6.4	3.48	3.96	2.18
4.4	2.75			5.19	3.64	4.65	2.18
4.76	2.94			3.27	2.83	5.36	2.18
4.5	3.55			4.2	4.14	4.37	2.19
5.14	3.8			4.08	3.31	4.64	2.19
4.25	3.74			4.07	3.27	3.19	2.19
4.26	3.07			4.02	3.3	3.82	2.19
3.83	2.74			3.53	3.21	3.11	2.2
3.94	2.84			3.32	3.36	3.41	2.2
4.27	2.69			3.15	3.43	4.96	2.21
3.92	2.79			3.03	3.29	3.53	2.21
4.89	3.7			4.02	4.76	2.76	2.21
3.84	2.54			4.33	6.01	3.19	2.21
3.52	2.5			4.29	5.57	3.48	2.22
3.76	2.44			3.59	4.67	3.83	2.22
3.88	2.32			4.99	6.9	5.11	2.22
3.71	2.42			5.31	9.28	4.15	2.23
3.82	2.64			4.95	7.79	4.97	2.23
3.59	2.39			4.68	nan	5.15	2.23
4.15	2.82			4.56	5.18	3.24	2.24
4.05	2.95			5.64	nan	3.6	2.24
4.08	2.59			5.51	nan	5.08	2.25
4.03	2.31			5.21	7.82	4.16	2.26
4.24	2.61			4.52	6.4	3.62	2.27
4.01	2.2			4.21	6.04	3.22	2.27
4.48	3.44			4.93	8.23	4.57	2.28
3.97	3.31			5.41	9.4	3.51	2.28
3.75	3.17			4.47	6.67	3.78	2.28
4.11	2.78			4.32	5.46	5.11	2.29
4.07	2.99			5.55	8.15	4.26	2.29
4.06	2.66			5.94	9.31	3.51	2.29
4.04	2			5.79	7.86	3.63	2.3
4.01	3.1			6.42	nan	4.74	2.3
4.05	2.69			5.8	9.44	3.47	2.3
4.31	2.77			6.09	9.61	3.8	2.31
4.24	2.88			5.11	6.71	4.08	2.31
4.3	2.61			5.21	6.23	3.87	2.31
4.55	3.17			5.67	6.27	3.41	2.31
4.25	2.76			5.84	6.13	4.29	2.32
3.93	2.34			5.67	4.9	5.07	2.32
4.3	3.36			5.41	3.9	3.05	2.32
3.79	1.96			5	3.14	5.94	2.32
3.9	2.23			5.8	5.55	3.46	2.32
3.86	2.05			6.95	6.93	3.69	2.33
3.95	2.32			7.3	7.14	3.14	2.33
3.97	2.29			7.25	7.74	3.13	2.33
4	2.7			7.39	9.88	4.73	2.35
3.96	2.44			7.05	7.7	3.66	2.36
3.94	3.07			6.78	6.39	3.56	2.37
4.1	2.58			6.35	4.98	4.34	2.38
3.89	2.63			6.72	5.53	4.06	2.38
4.14	2.46			5.29	4.75	5.45	2.38
4.07	2.79			5.12	4.25	3.92	2.39
3.76	2.04			4.49	3.1	3.62	2.39
3.83	2.01			4.28	3.46	3.84	2.4
3.83	2.34			3.76	3.51	4.26	2.41
3.55	1.66			4.06	3.63	5.66	2.42
3.8	2.29			3.81	3.17	4.24	2.43
3.97	2.98			4.68	4.77	4.38	2.44
3.87	2.39			4.19	4.38	3.62	2.45
3.63	2.02			4.33	3.81	3.01	2.47
3.85	2.25			4.07	3.91	3.02	2.47
3.9	2.2			4.71	4.56	3.14	2.48
4.24	2.93			5.02	5.65	3.95	2.48
3.83	2.78			5.38	6.75	4.02	2.49
4.13	2.78			6.13	8.68	3.27	2.49
3.95	2.61			5.94	7.96	3.72	2.49
4.07	3.06			5.69	7.16	4.42	2.51
3.89	2.7			5.6	6.7	4.45	2.51
4.08	2.74			5.59	6.8	3.46	2.52
4.13	3.07			6.28	7.83	4.16	2.52
4.14	3.18			6.12	8.26	3.58	2.53
4.01	2.91			6.46	10.26	3.41	2.53
3.88	2.16			6.55	10.39	4.51	2.53
4.29	3.54			6.58	9.74	3.19	2.53
3.82	2.46			5.71	7.81	4.32	2.54
4.02	2.88			5.01	6.61	3.24	2.54
3.7	1.74			5.38	7.92	3.92	2.54
4.02	1.72			5.33	6.48	3.46	2.55
3.64	1.5			5.25	8.45	3.35	2.55
3.81	1.73			5.19	8.1	4.43	2.55
4.03	1.62			4.78	8.21	3.42	2.55
3.96	2.3			6.23	nan	3.22	2.55
3.77	2.32			6.05	11.17	3.84	2.55
3.89	2.26			6.6	10.7	3.73	2.56
3.83	2.09			6.77	9.88	4.27	2.58
4.21	2.19			6.86	10.43	3.81	2.58
4.01	2.76			7.15	nan	3.79	2.59
4.09	2.76			7.16	12.37	4.46	2.59
1.6	1.32			6.43	11.93	3.93	2.59
1.29	1.12			6	11.4	3.35	2.59
1.34	1.66			6.19	11.6	3.29	2.6
1.51	2.27			6.17	9.93	4.35	2.6
2.09	2.92			6.39	9.75	4.59	2.6
2.85	3.84			6.27	9.3	4.18	2.62
2.65	3.65			6.91	9.16	4.78	2.62
3.25	4.3			7.7	12.19	5.97	2.64
4.06	5.06			7.49	12.08	4.77	2.64
3.58	4.91			6.01	8.42	3.72	2.64
4.14	5.33			5.12	6.23	3.62	2.64
5.03	6.39			4.78	6.53	3.82	2.65
4.51	6.39			4.99	6.3	4.48	2.65
4.52	6.15			4.19	4.94	3.41	2.65
4.03	5.58			3.3	3.19	4.53	2.66
3.76	5.72			3.7	4.45	5.01	2.68
4.94	7.12			4.27	5.9	3.4	2.69
4.32	6.15			4.2	4.73	3.28	2.7
4.46	5.58			4.82	nan	3.83	2.7
4.82	7.37			4.76	6.05	3.91	2.71
4.38	6.4			4.83	nan	3.35	2.72
4.48	6.97			4.51	7.35	2.95	2.73
4.4	6.61			3.52	5.55	3.83	2.74
4.16	5.68			3.05	4.44	3.93	2.74
4.19	5.7			3.09	nan	4.85	2.75
4.34	5.48			4.26	5.8	4.21	2.75
4.9	7.55			3.94	3.96	4.44	2.76
4.16	6.02			3.89	4.64	4.61	2.76
5.68	8.17			4.55	5.84	3.74	2.76
5.72	7.36			5.08	6.54	3.72	2.76
5.83	7.92			6.29	9.28	4.61	2.79
5.26	8.3			6.17	9.24	3.75	2.8
5.27	7.42			6.2	8.75	3.23	2.81
5.54	6.68			5.53	6.62	3.37	2.82
4.3	5.66			5.25	6.39	3.34	2.82
4.62	6.01			5.43	6.73	3.85	2.83
4.82	6.83			5.99	8.13	4.95	2.84
5.02	6.61			6.5	9.2	3.65	2.85
5.01	6.25			6.72	8.88	4.47	2.86
5.73	6.63			7.06	9.81	4.25	2.86
4.97	6.09			7.17	10.5	4.91	2.86
5.36	7.19			7.63	13.15	5.3	2.88
4.5	6.41			8.31	15.53	5.11	2.91
4.51	6.04			8.22	15.38	4.01	2.91
4.38	6.58			8.81	17.71	4.02	2.91
4.75	6.55			8.81	16.19	4.05	2.92
5.42	7.74			9.2	19.27	3.83	2.92
4.84	6.53			8.77	17.49	4.33	2.92
4.83	6.83			8.59	17.06	4.47	2.92
4.47	5.67			8.37	16.25	3.14	2.92
4.77	7			8.42	17.57	4.69	2.92
5.16	7.06			8.15	14.84	3.83	2.93
4.15	5.57			7.89	14.68	4.01	2.94
5.11	7.16			8.05	15.11	3.96	2.95
4.84	5.99			8.17	15.58	4.99	2.96
3.89	6.24			6.82	12.12	3.76	2.97
4.47	7.69			6.33	11.54	3.86	2.99
4.88	7.18			5.86	10.19	3.54	2.99
3.65	3.63			6.28	10.16	3.88	3
5	5.73			6.43	8.44	5.05	3.01
5.27	7.1			6.85	11.6	4.56	3.01
5.68	7.46			6.91	11.43	5.25	3.01
4.23	5.99			7.44	nan	6.02	3.02
5.29	7			7.06	11.66	5.28	3.03
4.66	6.28			7.15	13.46	4.51	3.03
4.58	6.25			6.96	12.09	4.74	3.03
4.77	7.21			6.63	10.35	4.29	3.03
5.03	7.05			5.9	nan	5.38	3.04
5.13	6.27			6.06	8.32	3.67	3.05
6.23	9.42			6.92	nan	3.96	3.07
5.53	7.04			6.59	9.47	3.53	3.07
6.33	8.19			6.19	8.24	4.44	3.1
5.04	6.29			6.38	nan	4.68	3.11
5.55	6.55			6.29	9.39	4.82	3.11
5.02	6.09			6.1	11.4	3.74	3.12
5.23	6.99			5.93	9.11	4.43	3.12
5.14	7.68			6.58	9.39	4.91	3.13
4.42	5.62			5.81	8.95	4.21	3.13
3.89	5.66			6.06	8.18	4.1	3.15
3.86	6.13			6.17	8.28	3.3	3.15
4.55	6.24			5.97	7.83	4.64	3.15
4.45	5.12			6.27	8.95	4.72	3.15
4.17	5.09			6.11	9.51	5.76	3.16
6.2	8.71			6.06	9.22	5.19	3.16
5.88	6.75			3.92	3.01	4.85	3.17
5.56	7.76			3.99	2.58	4.34	3.17
5.62	6.64			5.07	nan	4.7	3.17
4.89	7.32			4.94	nan	4.65	3.18
5.99	8.95			4.08	3.19	4.23	3.19
5.82	8.23			3.89	2.98	3.7	3.19
5.76	7.86			4.39	3.36	3.4	3.2
5.71	8.31			5.35	3.31	5.3	3.21
6.05	6.91			4.36	2.59	5.76	3.21
5.89	8.15			5.52	3.22	5.15	3.23
4.82	7.23			6.03	4.22	3.87	3.24
5.39	8.12			5.45	3.71	3.79	3.25
4.15	5.78			6.09	nan	4.3	3.25
4.44	6.47			5.55	3.67	3.72	3.26
4.47	5.61			6.59	nan	3.8	3.27
4.63	5.99			5.66	3.88	3.39	3.27
4.9	5.29			5.08	3.6	3.91	3.28
5.38	8.24			5.11	3.61	6.71	3.29
4.21	4.82			4.62	3.49	4.54	3.3
1.58	1.45			4.06	2.86	3.95	3.31
1.54	2.04			5.35	3.6	4.01	3.31
2.4	2.77			5.95	3.7	4.22	3.33
2.09	2.82			5.86	3.54	4.02	3.34
2.21	3.12			6.21	4.6	5.8	3.34
1.64	2.3			6.56	5.62	4.42	3.34
1.35	2.22			6.65	5.22	3.8	3.34
1.36	2.12			7.19	6.41	3.68	3.35
1.64	2.28			7.37	7.08	4.32	3.36
2.5	3.44			7.29	7.59	4.01	3.36
1.8	2.79			7.61	7.89	4.11	3.37
2.27	3.38			7.49	9	4.93	3.38
2.48	3.16			7.24	8.8	4.68	3.38
3.78	5.87			7.21	8.58	4.89	3.38
3.43	5.03			7.39	9.9	4.26	3.4
3.66	5.86			6.64	8.07	4.3	3.41
3.26	4.77			6.99	10	5.04	3.42
2.85	4.98			7.77	13.1	4.71	3.42
2.63	4.45			7.28	12.04	4.49	3.43
2.76	4.31			6.46	10.25	5.48	3.43
2.98	4.35			6.35	9.57	4.01	3.44
3.67	5.19			6.72	10.02	4.1	3.44
2	2.9			7.23	11.01	4.75	3.44
2.86	4.4			7.16	10.79	4.36	3.45
2.02	2.82			7.8	11.53	4.19	3.46
2.55	2.59			7.92	11.03	4.6	3.48
1.75	2.83			7.77	10.9	4.66	3.48
2.59	3.23			8.43	12.01	4.58	3.48
2.36	3.54			8.66	12.17	3.99	3.48
3.03	3.25			7.27	8.62	4.28	3.49
2.24	2.63			6.49	8.02	4.19	3.49
3.56	4.34			6.99	8.39	5.24	3.5
3.44	4.49			6.37	7.15	5.31	3.52
2.89	4.1			5.61	5.01	4.23	3.54
2.71	3.6			5.28	4.49	3.5	3.54
3.53	5.78			4.88	4.04	4.07	3.56
2.79	4.53			5.26	4.45	5.86	3.57
2.17	3.08			5.03	4.31	4.56	3.57
2.19	3.3			4.76	3.7	4.87	3.57
2.72	3.54			4.53	4.54	4.2	3.57
2.75	4			4.29	4.38	4.26	3.58
3.61	4.27			4.77	5.29	4.41	3.58
3.21	4.44			4.43	4.93	5.15	3.59
3.67	5.42			4.6	4.57	4.26	3.59
4.99	6.95			3.66	4.05	5.02	3.59
4.61	6.53			3.08	3.25	5.83	3.6
3.68	5.86			2.96	3.52	4.64	3.61
4.18	6.39			4.09	5.36	3.98	3.61
3.34	3.69			4.18	5.74	5.12	3.62
4.11	5.99			4.37	5.88	5.6	3.63
5.61	7.35			4.13	6.57	4.52	3.63
4.97	6			4.16	6.53	5.75	3.64
5.32	7.15			4.6	6.87	4.46	3.64
4.83	6.79			4.94	7.88	5.03	3.64
4.57	6.35			5.73	nan	4.44	3.65
4.74	7.21			5.48	8.61	4.22	3.65
5.09	7.59			5.33	7.75	4.91	3.65
3.95	4.89			5.92	9.99	4.14	3.65
4.11	5.43			6.56	11.75	4.9	3.65
4.26	5.79			5.56	8.53	3.4	3.66
4.35	6.49			5.74	8.16	4.87	3.66
4.81	6.28			6.53	9.6	5.5	3.66
4.65	6.78			5.62	7.61	4.29	3.67
4.11	4.99			6.23	nan	4.35	3.67
4.24	6.33			6.93	nan	5.05	3.67
3.48	4.81			6.63	nan	4.62	3.68
5	6.46			6.5	11.03	4.71	3.68
3.88	4.83			6.03	9.73	4.35	3.68
5.16	7.72			5.43	8.32	4.44	3.69
4.53	6.06			4.48	5.21	4.91	3.69
4.77	6.58			5.09	5.71	4.77	3.71
4.97	7.47			4.97	4.39	4.46	3.71
4.51	6.65			4.07	nan	4.91	3.71
4.74	5.72			4.5	4.86	4.62	3.72
5.77	8.15			4.84	6.54	4.41	3.72
4.43	5.52			5.74	nan	4.72	3.72
3.97	4.77			5.49	nan	5.39	3.73
3.77	4.98			6.21	nan	4.05	3.74
3.94	5.15			6.68	nan	4.44	3.74
3.52	4.41			6.37	7.59	3.92	3.75
4	4.89			6.48	8.29	4.61	3.75
4.41	4.88			6.41	8.4	4.6	3.76
3.03	4.27			6.47	8.1	3.77	3.77
3.05	4.14			6.85	7.55	4.3	3.78
4.95	7.02			6.46	6.92	4.75	3.8
5.3	7.37			7.69	nan	4.47	3.81
4.08	5.92			7.58	nan	3.78	3.81
4.52	6.03			7.53	8.51	4.68	3.81
4.13	6.59			6.64	6.18	5.43	3.81
4.1	5.16			6.96	6.66	4.35	3.81
4.41	5.45			7.53	8.28	5.21	3.82
4.48	5.23			7.69	9.13	5.31	3.84
3.43	4.49			7.86	7.46	4.54	3.85
4.15	4.94			7.49	8.25	4.38	3.86
4.55	5.53			6.94	6.76	4.67	3.87
4.71	6.97			7.26	8.29	5.18	3.88
4.87	6.08			6.98	7.51	3.34	3.89
3.54	4.86			7.54	nan	5.02	3.92
3.36	3.72			7.59	nan	5.15	3.93
4.52	6.73			7.5	nan	3.89	3.93
4.63	6.69			6.5	nan	5.89	3.93
5.03	7.71			6.22	nan	4.76	3.93
6	8.92			5.1	3.58	4.23	3.93
4.91	6.78			4.9	3.94	4.42	3.94
5.18	7.08			4.61	3.45	4.2	3.95
5.39	7.48			3.85	3.53	4.6	3.95
4.67	6.57			4.45	3.21	4.47	3.95
5.63	7.95			4.43	2.91	4.4	3.97
5.9	9.35			4.45	3.37	4.73	3.98
3.66	5.28			4.11	3.07	5.1	3.98
10.18	nan			5.13	3.97	4.99	3.99
9.74	nan			6.04	4.64	4.21	4.01
9.24	6.57			4.6	3.54	5.23	4.01
8.51	7.71			3.89	2.64	4.73	4.01
7.67	7.61			3.53	2.24	5.47	4.03
6.67	4.57			2.98	2.06	3.76	4.04
5.31	3.68			3.32	2.41	4.21	4.04
5.63	3.87			3.66	2.67	4.68	4.05
6.06	3.75			3.27	2.68	5.63	4.05
5.81	3.31			4.09	3.93	4.29	4.05
5.49	3.51			3.13	2.69	4.61	4.07
5.6	3.51			2.67	2.64	3.65	4.07
5.69	3.42			3.48	3.99	5.13	4.08
6.03	3.29			3.69	4.72	5.73	4.08
5.53	3.17			4.95	6.5	5.09	4.09
5.75	3.19			4.83	5.86	4.48	4.1
5.41	3.26			4.73	5.89	4.78	4.11
5.91	4.2			5.04	6.71	3.91	4.12
6.13	3.25			5.77	7.85	5.01	4.13
6.05	3.68			5.15	7.46	5.9	4.13
5.92	4.2			4.77	6.64	4.76	4.13
5.74	3.53			4.77	6.54	4.94	4.14
6	4.21			4.29	5.86	5.1	4.15
5.66	3.71			3.42	3.94	4.22	4.15
5.16	3.83			3.3	3.53	5.14	4.16
6.55	5.52			3.7	2.83	5.62	4.17
5.78	4.23			3.3	2.97	4.6	4.17
6.52	5.19			4.24	3.02	5.47	4.18
6.38	5.14			4.43	3.55	4.55	4.18
6.97	5.34			5.09	4.12	5.13	4.19
6.55	5.65			4	2.98	4.15	4.19
6.26	6.28			3.78	3	4.44	4.19
6.26	6.42			3.96	3.8	4.58	4.19
6.64	4.79			4.83	5.12	5.74	4.19
6.2	5.22			4.07	nan	4.54	4.21
6.25	5.71			4.01	2.99	4.46	4.21
6.02	5.46			5.41	3.24	4.84	4.22
6.24	6.16			5.94	3.74	4.53	4.23
5.11	5.17			5.89	4.26	4.48	4.23
5.74	5.91			5.92	4.78	5.04	4.24
5.23	4.67			6.13	5.71	6.5	4.24
5.29	5.53			6.78	nan	3.92	4.26
5.45	5.31			6.86	nan	4.76	4.29
4.83	5.06			7	nan	5.31	4.3
5.88	5.39			6.04	5.39	4.9	4.31
4.92	4.28			6.95	7.75	4.76	4.32
5.36	4.21			6.07	nan	5.12	4.32
4.98	3.83			7.09	nan	5.02	4.32
5.49	3.99			7.34	11.26	5.39	4.33
5.22	3.55			6.01	8.35	5.28	4.37
5.39	3.6			6.2	nan	4.46	4.39
5.86	4.66			5.62	4.93	5.12	4.39
5.65	4.29			5.46	6.16	4.8	4.39
6.03	5.36			5.88	5.46	4.82	4.39
6.17	5.13			5.45	4.78	6.09	4.4
5.86	5.26			6.34	6.72	5.48	4.43
5.23	5.26			6.95	9.1	5.46	4.43
5.86	5.9			6.46	8.27	4.79	4.44
6.14	4.97			5.28	6.64	6.03	4.44
6.01	5.13			6.15	8.69	5.32	4.44
5.51	5.28			4.95	6.42	5.33	4.45
6.5	7			5.74	8.99	5.69	4.45
6.2	7			4.66	6.64	5.17	4.48
6.51	6.86			5.11	7.92	4.66	4.49
7.18	7.43			5.43	8.49	5.11	4.5
6.04	5.92			4.86	6.27	5.36	4.51
5.91	6.04			5.68	7.07	5.3	4.51
5.43	5.04			6.45	9.39	4.84	4.54
5.63	5.56			6.74	nan	5.09	4.54
5.61	5.45			5.74	6.5	5	4.55
5.28	4.75			6.32	7.54	4.74	4.55
5.83	5.53			7.25	nan	4.45	4.56
6.23	4.5			6.77	9.85	3.91	4.56
5.76	4.45			7.46	10.37	4.87	4.57
5.79	4.83			7.46	10.09	6.3	4.58
5.29	4.54			7.13	8.97	5.28	4.6
5.3	4.26			6.69	9.19	5.03	4.61
5.68	5.27			7.09	9.4	5.02	4.61
5.53	4.98			7.72	10.72	6.3	4.61
5.12	3.99			7.58	12.03	4.77	4.61
5.48	4.14			8.26	14.35	5.06	4.62
5.59	5.38			8.31	14.86	4.95	4.63
4.79	4.2			7.84	13.66	4.5	4.65
5.23	4.88			6.71	9	5.61	4.67
5.6	5.43			7.18	12.63	4.7	4.67
4.95	4.81			6.13	11.69	4.32	4.67
5.37	4.56			6.66	13.4	4.72	4.68
5.2	4.22			6.43	nan	4.21	4.69
5.8	5.59			6.04	nan	4.79	4.7
4.98	4.07			6.37	nan	5.42	4.7
5.52	5.3			6.5	nan	5.02	4.75
4.73	5.44			6.72	nan	5.05	4.75
4.52	4.69			6.83	13.12	5.36	4.76
4.97	4.47			6.41	10.93	5.22	4.77
5.51	5.84			6.66	9.42	5.14	4.78
4.58	4.88			6.2	7.39	4.54	4.79
5.11	4.71			6.37	9.42	5.61	4.79
4.97	4.6			6.7	9.12	5.05	4.8
5.29	5.38			6.61	9.82	5.43	4.81
4.58	3.83			5.74	8.81	5.85	4.81
4.9	5.01			5.03	6.87	5.17	4.82
4.4	3.73			5.09	nan	5.12	4.83
4.14	4.09			6.01	nan	5.8	4.83
4.58	4.4			6	nan	4.23	4.83
4.84	4.61			6.28	nan	5.05	4.84
5.14	5.27			7	9.04	5.57	4.86
4.22	3.9			6.31	7.88	5.06	4.87
5.15	4.86			5.17	6.35	4.84	4.87
5.42	4.66			5.12	7.35	4.4	4.88
4.64	4.1			5.33	6.73	4.88	4.88
5.1	4.69			5.51	7.26	4.92	4.88
3.96	3.83			5.94	6.2	5.31	4.89
4.29	4.07			5.56	6.84	5.87	4.91
5.42	5.9			6.52	8.32	5.1	4.91
4.92	5.43			6.36	10.8	4.16	4.91
5.04	5.03			5.89	9.58	5.45	4.91
5.62	6.12			6.04	10.13	4.85	4.92
5.68	5.71			6.68	10.68	4.69	4.92
5.72	5.47			6.7	10.96	5.87	4.94
5.37	5.07			7.01	nan	5.07	4.95
5.57	5.56			7.26	nan	5.63	4.95
5.04	4.47			7.74	nan	5.34	4.96
5.05	4.26			8.05	nan	4.95	4.96
5.27	4.89			6.76	nan	5.03	4.98
6.29	6.26			6.41	nan	5.1	4.99
6.18	6.18			7.11	nan	5.4	4.99
5.78	5.3			7.94	nan	4.63	5
4.94	5.17			7.58	nan	5.42	5.02
5.53	5.64			7.69	nan	4.54	5.02
5.67	5.96			7.85	nan	5.6	5.02
5.68	6.13			7.18	nan	5.63	5.03
5.64	6.09			6.08	nan	4.29	5.04
5.11	5.89			5.99	nan	5.42	5.05
6.23	7.23			5.72	6.16	5.35	5.05
5.88	6.42			6.33	7.41	5.32	5.05
6.58	6.58			5.81	nan	4.58	5.06
6.4	6.45			6.09	6.4	5.3	5.07
6.13	6.11			6.55	7.23	5.32	5.09
5.6	5.57			5.89	nan	4.59	5.1
4.08	3.95			5.6	nan	6.11	5.1
5.71	6.54			6.36	7.72	4.83	5.12
5.93	4.75			5.86	7.09	5.21	5.14
4.82	4			5.94	8.16	5.74	5.14
5.43	4.87			6.24	8.11	4.92	5.15
6.33	6.19			6.11	8.2	5.39	5.15
5.43	5.64			5.91	7.29	4.94	5.15
5.79	5.57			5.68	6.57	6.13	5.17
6.4	6.97			6.64	8.18	4.7	5.17
5.97	4.99			6.48	nan	5.95	5.17
5.96	4.97			7.33	10.45	5.19	5.17
5.89	5.56			7.84	12.9	4.88	5.2
6.3	6.32			8.12	14.65	5.68	5.21
5.81	4.74			8.63	nan	4.41	5.23
4.77	4.08			7.76	nan	4.92	5.24
4.93	4.79			7.53	nan	6.5	5.26
5.62	5.57			7.66	9.5	5.35	5.26
5.14	4.52			7.89	nan	5.42	5.28
5.52	5.13			8.28	nan	5.83	5.31
5.83	5.34			7.35	nan	5.29	5.31
8.6	nan			7.76	11.35	5.47	5.32
7.97	nan			8.04	nan	5.03	5.33
6.97	nan			7.17	8.77	5.4	5.34
7.4	nan			7.49	nan	6.42	5.36
7.22	nan			8.53	14.53	5.29	5.36
6.53	4.71			8.15	12.91	4.94	5.37
6.37	5.22			8.22	14.45	5.26	5.37
6.63	4.13			7.84	12.26	6.72	5.39
7.2	nan			6.99	8.25	5.44	5.4
6.88	nan			7.06	nan	5.15	5.4
6.5	nan			6.94	7.85	4.64	5.41
6.92	nan			7.69	9.29	5.55	5.42
7.73	nan			6.89	9.28	5.55	5.42
6.77	3.63			6.85	nan	5.2	5.44
6.9	4.06			6.29	7.45	5.35	5.44
6.7	nan			6.25	8.45	5.6	5.47
6.46	3.78			7.13	10.09	5.49	5.48
6.91	nan			6.31	nan	5.18	5.48
6.51	nan			4.99	7.35	5.24	5.49
6.01	nan			5.03	6.88	5.06	5.49
6.47	nan			4.4	nan	5.36	5.51
6.49	nan			5.05	nan	7.03	5.53
6.75	nan			5.3	nan	5.3	5.53
7.17	nan			6.1	nan	5.58	5.54
6.83	nan			6.33	nan	5.39	5.54
6.79	4.36			5.67	nan	5.79	5.55
6.73	nan			5.24	5.29	7.01	5.6
6.51	nan			5.21	4.3	5.46	5.6
7.05	nan			3.66	4.31	5.74	5.61
6.74	3.74			3.97	4.65	6.13	5.61
7	nan			2.91	2.88	5.2	5.61
6.35	nan			3.66	4.05	5.88	5.63
7.33	4.2			4.48	5.4	6.66	5.63
7.21	nan			4.28	4.96	5.33	5.63
6.33	nan			4.69	5.78	5.5	5.64
6.63	nan			5.81	7.6	5.67	5.64
7.03	nan			6.2	nan	7.05	5.64
6.77	nan			7.23	nan	6	5.65
7.01	3.96			6.46	9.64	5.77	5.67
6.04	3.57			6.33	9.94	5.49	5.68
6.22	nan			5.84	nan	5.56	5.69
6.39	nan			5.68	8.54	6.3	5.72
7.01	4.67			5.63	8.77	7.09	5.73
6.47	nan			6.39	nan	5.33	5.74
6.49	nan			5.73	9	5.13	5.77
6.4	nan			6.4	10.48	5.81	5.78
6.2	nan			7.59	nan	5.49	5.79
6.59	nan			7.22	12.29	5.06	5.79
6.69	nan			6.32	10.18	5.48	5.79
7.17	nan			6.68	11.02	5.84	5.8
6.63	nan			6.58	10.66	5.78	5.82
6.63	nan			6.84	nan	6.78	5.82
6.78	nan			6.84	11.28	5.63	5.83
7.23	nan			6.78	10.54	5.53	5.83
6.37	nan			7.18	nan	5.95	5.87
6.83	nan			7.02	10.91	5.43	5.87
6.77	nan			6.42	nan	5.5	5.88
7.09	nan			6.38	nan	5.26	5.89
6.61	nan			7.36	nan	6.73	5.91
6.18	nan			7.16	nan	5.29	5.91
6.88	nan			7.06	8.76	5.76	5.92
6.22	nan			6.98	8.59	6.27	5.92
6.36	nan			6.7	7.17	6.69	5.92
6.14	nan			7.79	10.54	8.75	5.93
6.39	nan			6.79	9.45	5.88	5.94
6.07	nan			5.94	6.96	5.57	5.95
5.86	nan			6.08	6.93	6.38	5.97
6.05	nan			5.85	6.39	4.95	6.01
6.82	nan			5.68	4.59	5.51	6.01
7.34	nan			5.01	3.68	5.23	6.05
7.01	nan			4.66	nan	5.73	6.05
6.88	nan			4.35	4.18	5.64	6.06
6.74	nan			4.25	3.85	5.24	6.06
6.81	nan			4.42	5.45	5.14	6.07
6.27	nan			5.6	6.44	5.98	6.08
6.76	nan			6.18	nan	5.64	6.09
6.47	nan			6.5	nan	5.17	6.1
6.68	nan			6.16	nan	5.34	6.11
6.76	nan			5.15	7.25	5.56	6.15
6.46	nan			5.66	6.5	5.53	6.16
6.74	nan			5.36	6.05	6.52	6.16
6.22	nan			5.71	7.74	5.47	6.18
6.72	nan			5.25	7.01	5.39	6.2
6.05	nan			5.65	8.83	6.04	6.21
6	nan			5.25	nan	5.11	6.22
5.66	nan			6.01	9.48	7.79	6.25
6.41	nan			5.88	9.94	6.43	6.25
6.14	5.54			6.14	nan	5.44	6.25
5.73	5.74			6.03	nan	6.55	6.28
5.99	nan			6.22	nan	5.71	6.28
6.46	4.98			7.16	nan	6.46	6.28
6.76	nan			6.24	nan	5.44	6.3
6.48	5.05			6.72	nan	6.45	6.31
6.65	nan			6.7	nan	5.88	6.32
7.1	nan			6.1	9.91	6.1	6.32
7.08	nan			5.75	8.52	5.77	6.35
7.07	nan			5.02	6.24	7.75	6.36
6.89	nan			5.06	5.89	6.93	6.36
6.89	nan			5.03	nan	6.21	6.36
6.55	nan			5.32	5.32	5.5	6.37
6.9	nan			4.51	3.71	5.29	6.38
6.66	nan			5.17	3.48	5.74	6.39
6.41	nan			5.28	3.79	5.62	6.4
6.63	nan			4.72	3.97	5.39	6.41
6.45	nan			4.79	4.18	6	6.41
6.16	nan			5.37	3.33	6.08	6.42
6.42	nan			4.96	3.37	5.64	6.44
6.55	nan			5.26	3.56	6.89	6.46
6.45	4.67			5.55	3.55	6.13	6.46
6.83	nan			6.78	4.57	5.72	6.47
6.94	nan			5.68	3.46	6.61	6.48
6.99	nan			6.56	nan	5.78	6.49
6.51	nan			6.68	nan	7.94	6.49
6.58	nan			5.86	nan	5.74	6.49
7.45	nan			6.64	nan	5.47	6.5
7.11	nan			6.71	nan	5.11	6.5
6.49	nan			7.97	nan	5.54	6.52
7.15	nan			8.78	nan	5.64	6.52
6.16	nan			9.38	nan	6.04	6.54
6.64	nan			9.02	nan	5.68	6.54
6.55	nan			8.36	nan	5.36	6.55
7.15	nan			7.6	4.22	5.6	6.55
6.9	nan			7.4	4.09	5.64	6.57
7.41	nan			7.26	nan	6.06	6.59
6.83	nan			6.61	nan	5.47	6.6
7.78	nan			4.85	nan	5.73	6.6
7.19	nan			5.64	nan	8.05	6.6
7.02	nan			5.53	3.69	6.25	6.61
6.41	nan			5.76	nan	5.93	6.61
6.55	nan			5.53	3.48	5.92	6.61
6.02	4.44			4.86	3.44	5.93	6.61
5.94	4.34			4.48	3.63	5.32	6.62
5.99	4.3			3.85	2.8	5.42	6.62
6.13	nan			4.5	3.33	6.41	6.62
6.49	nan			4.39	3.72	6.94	6.62
6.69	nan			4.17	3.43	5.44	6.64
6.87	nan			4.59	4.06	6.94	6.65
6.64	nan			4.45	5.03	7.16	6.65
6.52	nan			4.95	5.58	5.52	6.65
6.86	nan			5.64	6.53	6.13	6.66
6.57	nan			4.67	4.32	5.75	6.67
7.19	nan			4.34	4.91	5.89	6.68
7.05	nan			5	6.12	5.64	6.71
6.82	6.01			4.84	4.88	7.56	6.72
7.14	5.76			5.07	5.2	5.6	6.73
7.63	nan			5.18	4.52	6.82	6.74
7.6	nan			5.58	6.06	6.53	6.74
6.99	nan			5.47	5.27	6.47	6.75
7.35	nan			5.51	6.78	5.68	6.76
7.1	nan			6.54	nan	6.52	6.76
6.12	5.59			6.71	7.32	6.38	6.77
7.18	nan			6.31	6.73	6.72	6.77
7.53	nan			6.53	7.12	7.46	6.78
6.78	nan			5.92	7.11	7.27	6.78
7.66	nan			6.62	6.94	7.31	6.79
7.73	nan			7.08	7.12	6.23	6.81
7.08	nan			7.3	7.09	6.52	6.81
7.13	5.51			7.91	8.55	5.48	6.82
7.33	6.2			7.45	6.7	6.35	6.82
6.88	nan			7.73	8	5.42	6.83
6.97	nan			8.21	nan	5.49	6.84
6.5	5.13			7.55	7.85	5.23	6.88
7	5.35			6.64	6.36	6.67	6.88
6.6	4.79			5.74	4.93	6.01	6.88
6.51	5.01			6.3	4.84	5.87	6.9
6.61	4.49			7.07	4.81	5.75	6.9
6.53	nan			7.49	5	6.89	6.91
6.94	nan			6.41	4.12	5.88	6.92
6.94	nan			7.02	4.75	5.93	6.92
6.71	4.34			6.65	4.77	5.85	6.93
6.94	nan			6.37	4.52	8.83	6.95
7	nan			6.14	4.29	5.51	6.97
7.46	5.95			6.21	4.93	5.79	6.97
6.72	nan			5.64	5.65	7.11	6.98
7.74	nan			5.24	nan	6.19	6.98
7.84	nan			4.68	5.12	5.74	6.98
7.02	nan			4.62	nan	5.74	6.99
7.31	nan			3.51	3.76	6.93	7
7.06	nan			3.86	nan	6.35	7.01
7.36	nan			4.62	nan	5.57	7.02
6.92	nan			4.09	nan	5.91	7.02
6.95	nan			3.14	4.5	6.78	7.02
7.28	nan			3.95	nan	6.03	7.02
6.07	nan			3.99	nan	7.33	7.03
5.78	3.88			4.39	nan	5.66	7.05
6.71	4.85			4.41	nan	6.13	7.05
5.89	3.86			4.11	5.4	7.42	7.05
6.45	4.39			3.56	4.49	5.59	7.06
6.27	5.08			3.01	3.25	7.42	7.08
6.88	nan			3.1	3.49	6.78	7.08
6.54	5.35			3.35	3.87	6.29	7.09
6.45	4.04			3.88	4.73	5.83	7.14
6.55	4.35			3.4	4.03	7.86	7.14
7.07	nan			2.85	3.04	5.78	7.16
6.65	4.96			3.99	5.25	5.75	7.18
6.09	4.71			4.39	5.35	6.71	7.19
6.12	5.66			5.3	7.74	5.52	7.19
6.66	6.01			5.93	9.43	5.82	7.23
5.79	4.28			5.8	9.48	5.83	7.25
5.79	5.7			5.32	8.49	5.73	7.27
5.54	5.83			4.93	7.06	8.13	7.27
5.13	4.78			5.01	7.27	5.65	7.32
5.63	4.84			4.21	4.39	6.96	7.32
5.87	5.74			3.75	3.78	6.15	7.34
6.05	nan			3.16	2.89	5.75	7.36
6.46	6.89			3.31	3.6	6.25	7.38
6.23	7.42			3.37	3.34	7.1	7.38
5.96	5.08			3.03	2.48	6.5	7.38
5.73	4.77			3.51	2.97	5.64	7.38
5.6	5.31			4.26	3.82	6.72	7.4
5.65	5.54			3.6	2.8	7.23	7.41
5.73	6.83			3.24	2.32	5.95	7.43
6.91	8.93			3.76	3.03	6.52	7.43
6.74	7.86			4.19	4.09	6.13	7.44
7.11	8.53			3.73	4.23	6.17	7.47
6.57	nan			3.6	nan	6.9	7.47
6.62	6.4			3.55	2.41	6.12	7.47
6.19	5.9			3.8	2.93	6.24	7.47
6.96	8.27			3.78	3.44	7.92	7.48
6.6	4.62			3.55	2.91	6.28	7.52
6.29	4.29			3.62	2.95	6.24	7.54
6.07	5.96			3.72	2.54	6.46	7.55
6.55	6.04			4.02	3.37	6.09	7.6
6.61	5.68			4.48	nan	7.67	7.6
6.81	7.35			4.38	nan	5.84	7.6
5.83	5.24			4.27	5.52	6.62	7.61
5.86	4.33			3.33	3.09	6.88	7.62
5.94	5.21			3.2	2.9	5.89	7.63
6.6	6.24			3.29	3.08	6.61	7.65
5.84	4.74			3.08	nan	7.03	7.66
5.31	4.16			2.67	2.86	7.09	7.68
5.05	3.43			3.33	3.22	6.52	7.7
5.63	4.41			3.64	3.64	6.72	7.72
6.5	5.77			4.82	nan	6.05	7.74
7.25	8.22			4.82	5.21	8.15	7.76
6.82	6.48			5.64	7.73	6.03	7.79
7.28	8.56			4.38	4.64	5.9	7.8
6.66	7.3			5.12	6.3	7.74	7.81
7.33	7.62			5	nan	8.5	7.82
7.24	7.66			4.54	5.24	7.95	7.82
7.49	6.81			4.12	4.35	6.26	7.85
6.46	6.29			4.15	nan	6.25	7.88
6.78	6.6			4.54	4.97	6.21	7.9
7.22	8.36			5.21	6.18	7.54	7.9
7	8.15			3.86	3.88	7.34	7.91
6.94	7.47			3.4	3.53	6.01	7.92
6.83	7.48			4.13	4.81	6.15	7.93
6.79	7.44			4.31	4.4	6.27	7.93
6.78	6.37			4.79	nan	6.56	7.94
6.27	6.71			5.1	5.54	6.29	7.96
7.14	8.07			4.71	4.27	6.08	7.97
6.85	7.13			4.47	4.22	6.53	7.99
7.13	8.19			4.16	4.01	6.52	7.99
7.41	7.6			4.01	3.45	6.62	8
7.14	7.97			4.66	6.14	6.67	8.01
6.97	8.95			5.66	8.15	7.05	8.03
6.68	7.48			5.27	7.89	7.34	8.03
6.41	6.33			5.34	6.89	7.47	8.03
6.34	6.7			4.97	6.93	6.51	8.04
6.34	6			5.18	7.24	7.83	8.05
6.99	7.74			4.3	4.39	6.35	8.07
5.75	5.82			4.73	5.75	6.2	8.09
6.15	6.54			5.77	nan	8.3	8.11
6.49	6.49			6.56	nan	6.63	8.11
5.74	5.23			4.97	nan	6.42	8.12
6.27	6.25			5.96	nan	6.71	8.12
6.69	7.07			6.33	9.89	6.41	8.13
7.44	8.43			5.6	nan	6.04	8.15
6.34	5.24			5.28	nan	6.51	8.16
6.48	5.75			5.93	nan	6.52	8.16
6.61	7.19			6.97	nan	6.84	8.17
6.78	6.04			7.29	9.28	6.11	8.18
6.74	5.48			7.21	10.2	6.51	8.18
6.55	5.55			7.46	nan	6.49	8.19
6.96	6.37			6.9	nan	6	8.24
6.58	4.84			6.57	7.15	6.39	8.25
5.9	4.39			6.95	nan	6.39	8.25
6.81	6.03			5.92	nan	7.3	8.27
6.3	5.23			6.36	nan	6.86	8.27
6.53	5.35			7.21	7.64	6.25	8.28
6.52	6.86			7.31	nan	6.96	8.29
6.73	7.41			6.25	nan	6.03	8.29
6.51	5.62			6.22	6.57	6.92	8.32
7	6.99			5.6	4.87	7.25	8.33
5.68	4.29			6.28	6.21	6.06	8.33
6.8	7.02			6.62	6.41	6.37	8.36
6.05	4.79			7.38	8.03	6.38	8.37
5.79	4.6			6.87	6.5	7.22	8.37
6.16	5.48			6.86	7.99	6.58	8.39
5.88	4.41			7.76	8.95	6.53	8.39
6.64	5.86			7.29	8.61	6.54	8.4
6.31	5.7			6.81	7.3	6.74	8.4
5.93	4.95			6.78	6.44	6.57	8.41
5.6	3.6			6.08	5.42	6.38	8.45
5.9	5.04			6.01	5.04	7.14	8.45
6.91	6.9			6.05	6.98	6.9	8.46
5.97	3.4			6.15	6.85	5.83	8.46
6.27	5.38			7.25	7.56	6.94	8.48
5.79	4.43			8.21	8.47	6.73	8.49
6.71	5.04			7.86	8.85	6.99	8.52
6.49	6.09			8.03	9.99	6.52	8.55
6.37	6.17			7.4	9.09	7.65	8.55
6.4	6.71			7.11	6.68	6.22	8.56
6.78	6.8			7.29	7.95	7.01	8.58
6.35	5.39			7.27	8.72	6.72	8.58
6.54	6.39			8.03	12.56	6.66	8.63
6.1	6.13			7.63	10.01	7.07	8.64
6.51	6.16			7.31	8.71	6.89	8.67
6.8	7			7.11	9.1	7.65	8.67
6.65	7.01			7.41	11.26	6.02	8.68
6.88	5.9			7.38	11.63	6.92	8.7
6.02	5.32			7.67	12.27	6.67	8.73
5.97	4.54			6.17	9.97	7.18	8.73
6.22	6.06			6.15	nan	6.44	8.77
6.1	5.31			5.59	7.55	7.51	8.77
6.35	5.96			5.88	7.83	7.89	8.78
5.64	5.02			6.33	8.87	7.91	8.79
5.95	5.94			7.4	12.33	7.87	8.83
5.91	5.78			6.99	10.97	6.55	8.83
6.23	5.64			6.53	9.83	6.91	8.84
5.98	5.59			6.53	10.62	7.81	8.85
6.3	5.71			6.32	9.41	7.19	8.85
6.56	6.2			6.05	8.7	6.04	8.86
6.07	6.1			6.79	9.41	6.62	8.87
5.94	5.56			6	7.25	6.74	8.89
6.55	6.51			6.08	6.37	6.64	8.92
5.88	5.34			6.43	6.52	6.77	8.94
5.44	4.93			7.3	5.99	6.78	8.96
5.89	4.47			6.89	5.81	6.54	8.97
5.62	3.48			6.57	4.62	6.77	8.97
5.77	5.15			6.93	5.07	7.22	9
5.03	4.3			7.59	nan	6.62	9.06
5.46	4.43			7.47	nan	7.13	9.08
5.73	3.64			7.31	nan	7.23	9.08
6.22	4.7			7.36	7.5	6.57	9.08
6.48	4.7			6.66	6.59	6.73	9.09
6.47	4.52			7.35	6.59	6.52	9.09
6.16	4.76			7.46	8.16	7.1	9.09
5.75	4.41			7.45	nan	7.53	9.09
6.72	5.59			6.71	5.7	7.57	9.1
6.01	5.01			6.13	4.9	7.91	9.14
5.95	4.68			5.94	5.39	7.23	9.14
6.43	5.24			6.6	6.31	7.28	9.2
6.61	5.26			6.56	6.92	6.75	9.2
6.47	6.03			6.57	7.52	6.74	9.26
6.59	5.67			4.53	4.34	6.56	9.26
6.82	6.48			5.7	7.05	8.01	9.27
6.8	6.33			6.04	6.4	6.93	9.28
7.08	5.73			5.64	7.45	6.71	9.3
6.67	5.62			6.28	7.87	6.89	9.3
6.26	5.88			5.81	6.32	7.9	9.3
7.34	7.2			4.8	4.51	6.98	9.35
6.9	6.23			4.5	4.94	7.95	9.37
6.5	5.59			4.76	4.53	6.98	9.39
6.52	5.11			4.81	5.14	6.76	9.4
6.98	6.84			3.69	3.25	7.22	9.4
6.8	5.48			3.27	2.9	6.97	9.42
7.09	nan			3.74	3.21	7.08	9.44
6.95	5.36			3.83	3.4	6.64	9.44
7.03	5.89			4.2	3.49	7.58	9.45
6.29	5.26			4.47	3.94	7.68	9.47
6.47	5.28			4.52	3.88	6.89	9.55
6.42	5.11			4.21	3.32	6.4	9.58
6.48	5.01			3.4	3.03	7.56	9.63
6.27	5.03			3.51	3.56	7.64	9.63
6.01	5.21			3.61	3.7	6.94	9.65
6.16	4.61			4.09	4.72	7.74	9.67
5.9	4.66			4.28	4.79	7.95	9.71
5.84	3.95			3.73	3.46	7.08	9.78
6.14	5.15			4.51	4.7	6.74	9.8
5.54	3.55			5.29	6.14	6.52	9.8
5.8	4.47			4.25	4	6.92	9.82
5.7	4.83			4.34	5.5	6.85	9.83
6.11	5.44			4.56	6.54	7.43	9.85
6.48	5.55			3.96	5.16	6.6	9.92
5.75	4.25			3.91	5.37	9.05	9.99
6.06	4.14			4.12	nan	7.34	10
5.69	3.79			4.53	nan	7.44	10.05
5.46	2.97			4.36	nan	6.95	10.06
5.84	3.49			4.19	nan	7.11	10.07
5.59	2.73			4.59	nan	7.11	10.12
5.9	4.21			5.06	nan	6.89	10.21
6.06	3.13			4.71	4.35	6.96	10.25
5.93	3.2			4.3	3.42	6.83	10.28
5.5	2.43			4.47	3.3	7.66	10.29
5.8	3.25			4.37	4.02	7.15	10.32
6.19	3.53			5.61	6.47	8.55	10.39
6.09	4.87			6.07	nan	6.79	10.4
5.89	3.99			5.62	nan	7.95	10.44
6.37	3.94			4.71	nan	7.63	10.45
6.32	4.55			4.86	5.15	7.22	10.51
5.53	2.79			5.01	5.19	6.7	10.55
5.7	2.86			5.23	nan	7.6	10.55
5.79	3.83			6.2	nan	6.65	10.55
5.46	2.96			5.79	7.48	7.01	10.63
5.45	3.04			5.44	6.72	7.92	10.71
5.97	4.52			5.36	6.26	6.98	10.76
5.8	3.57			5.61	7.36	7.43	10.83
5.56	2.86			6.31	8.45	6.85	10.89
5.68	3.25			5.65	6.18	8.2	11
6.09	4.47			6.09	6.82	7.29	11.01
6.29	4.94			6.56	8.94	7.54	11.02
6	4.07			6.37	8.77	6.81	11.12
6.4	4.56			6.58	9.58	7.15	11.15
6.32	4.79			6.18	9.19	7.05	11.19
6.24	4.45			6.2	9.79	6.96	11.21
5.79	3.45			6.06	10.4	7.77	11.34
6.18	4.97			6.58	9.9	7.56	11.37
6.44	4.82			6.4	10.02	7.47	11.48
6.1	4.67			5.68	7.83	8.33	11.6
6.08	5.58			4.63	6.22	7.95	11.6
6.55	6.49			4.5	6.61	7.39	11.97
6.21	5.95			5.31	9.13	7	12.09
6.23	6.2			5.64	nan	7.65	12.1
5.91	4.54			5.66	11.4	7.44	12.21
6.42	4.96			5.74	10.13	7.29	12.64
7.06	6.01			6.1	11.74	7.45	12.76
6.42	5.16			6.28	11.17	7.61	13.21
6.08	5.08			6.24	nan	7.84	13.43
6.13	4.43			5.71	nan	7.96	13.65
6.06	4.5			6.14	10.44	7.84	13.86
6.2	5.26			5.87	10.32	8.44	14.46
5.59	3.75			5.03	6.88	8.04	14.51
5.71	4.02			4.59	6.61	3.23	nan
5.94	4.78			5.03	6.91	2.83	nan
6.12	4.96			5.38	8.42	7.25	nan
5.41	2.98			5.92	9.29	7.7	nan
5.4	3.24			5.95	8.83	4.12	nan
5.52	3.53			6.35	9.64	6.18	nan
5.88	4.11			6.21	10.09	7.12	nan
5.7	3.54			5.56	8.81	8.37	nan
6.2	4.19			5.29	8.67	4.69	nan
6.13	3.82			4.5	6.45	4.76	nan
5.78	3.43			5	5.79	6.95	nan
6.07	5.11			5.54	7.54	7.3	nan
6.38	4.69			5.42	7.04	6.75	nan
6.19	3.79			5.37	7.93	7.42	nan
6.51	4.6			6.14	10.86	5.6	nan
5.97	4.33			6.62	11.64	2.9	nan
5.99	4.59			6.28	10.28	6.68	nan
6.78	5.46			6.83	9.52	6.1	nan
6.28	3.69			5.99	6.54	5.9	nan
7.01	5.07			5.01	5.24	5.33	nan
6.62	4.14			5.58	6.49	8.2	nan
6.48	5.37			6.03	7.83	5	nan
6.03	4.15			6.73	8.22	8.16	nan
6.45	4.91			7.11	9.3	5.19	nan
6.9	4.95			6.15	9.22	7.12	nan
6.62	5.55			6.8	nan	6.21	nan
6.63	5.13			6.07	9.15	7.16	nan
6.86	6.23			7.04	9.85	6.05	nan
6.5	5.12			7.79	10.1	7.64	nan
6.52	4.56			7.49	nan	7.15	nan
6.76	4.74			6.8	10.3	4.63	nan
6.8	5.18			7.58	10.21	4.32	nan
6.78	5.42			6.67	nan	3.69	nan
6.93	5.45			6.17	7.05	3.16	nan
7.17	nan			5.65	6.45	3.09	nan
6.18	3.45			4.7	5.04	4.22	nan
6.48	4.76			5.05	5.13	5.79	nan
6.26	4.56			5.32	5.41	4.09	nan
6.6	5.09			5.51	5.97	4.73	nan
6.8	5.44			5.83	6.47	4.62	nan
7.09	6.5			6.05	6.53	8.56	nan
6.82	5.08			6.09	6.81	4.53	nan
6.72	5.23			5.83	6.8	6.83	nan
6.21	4.51			5.39	6.5	3.11	nan
5.71	4.77			5.37	5.4	3.83	nan
5.65	3			4.93	4.55	5.41	nan
6.45	4.69			4.48	4.23	4.05	nan
6.38	3.78			3.77	4.21	4.61	nan
5.56	3.01			3.2	3.74	3.97	nan
5.32	2.35			3.81	3.07	3.81	nan
6.23	4.14			3.83	3.55	5.67	nan
5.63	3.58			2.62	2.43	5.29	nan
5.34	3.32			3.37	4.21	8.03	nan
5.97	3.44			3.86	5.02	7.73	nan
5.99	3.62			4.78	nan	7.44	nan
5.34	4.16			5.26	nan	7.53	nan
5.55	4.42			4.72	6.66	5.14	nan
6.19	3.75			5.2	9.14	4.08	nan
6.06	4.47			5.24	8.79	8.19	nan
5.68	3.18			5.17	9.62	7.76	nan
6.24	4.13			4.31	6.59	6.91	nan
5.75	3.12			4.09	5.88	5.16	nan
6.04	3.68			4.77	7.41	7.37	nan
6.34	4.8			5.35	8.5	6.94	nan
6.32	4.62			5.37	9.61	7.5	nan
6.6	5.64			5.35	11.01	6.82	nan
6.91	5.6			6.1	nan	7.07	nan
6.76	5.75			5.72	10.93	7.22	nan
6.53	4.58			5.54	11.01	6.6	nan
6.35	4.51			5.79	11.68	7.43	nan
6.03	4.5			6.45	12.88	7.08	nan
7.49	6.13			6.63	13.74	6.94	nan
7.37	6.1			6.62	12.31	8.24	nan
6.5	4.26			5.87	10.67	3.74	nan
6.39	4.17			7.27	14.18	3.4	nan
6.52	5.15			6.35	12.33	6.71	nan
6.78	5.28			6.86	13.72	7.03	nan
7.47	6.04			6.38	12.91	7.37	nan
7.49	5.55			6.18	11.27	4.22	nan
6.65	6.11			5.14	8.86	6.98	nan
6.94	6.36			5.33	nan	4.87	nan
6.94	6.16			5.7	nan	3.57	nan
7.06	5.51			5.45	8.49	4.47	nan
7.27	6.02			5.53	nan	6.69	nan
6.59	5.23			5.33	8.01	5.07	nan
7.31	6.51			5.52	nan	8.62	nan
7.59	6.08			4.94	6.39	5.11	nan
6.84	5.87			5.42	8.04	5.71	nan
8.2	6.24			5.93	nan	5.69	nan
7.44	6.19			5.74	nan	5.86	nan
7.76	6.51			5.42	nan	5.96	nan
6.98	5.72			5.39	nan	8.92	nan
6.71	5.77			5.29	10.07	5.22	nan
6.42	5.59			5.61	10.73	6.8	nan
6.74	5.9			5.5	10.1	5.29	nan
7.01	6.06			5.42	9.21	6.67	nan
7.23	6.64			5.12	8.84	5.03	nan
6.96	5.15			4.97	7.09	7.21	nan
6.5	4.78			5.17	6.82	5.53	nan
6.5	4.9			5.03	6.24	7.07	nan
5.68	3.09			6.08	nan	7.21	nan
5.78	3.7			5.78	8.04	6.58	nan
5.53	3.1			5.85	7.84	6.41	nan
5.66	3.47			6.65	9.58	7.87	nan
6.37	4.92			5.64	7.17	7.24	nan
5.57	3.28			5.5	6.23	7.2	nan
5.63	3.64			5.8	7.01	6.84	nan
5.8	4.27			6.15	7.44	5.98	nan
5.74	3.29			6.99	7.74	5.69	nan
5.76	3.59			6.59	7.51	7	nan
6.24	4.74			6.63	7.17	5.25	nan
5.69	3.24			6.43	7.1	4.86	nan
5.37	3.05			5.8	6.15	4.5	nan
6.1	4.54			5.2	4.18	5.87	nan
5.87	3.71			5.31	5.77	3.25	nan
5.68	3.65			5.19	5.58	4.26	nan
6.17	4.29			4.87	6.17	4.68	nan
6.03	3.61			5.73	6.38	4.95	nan
6.82	6.15			4.99	4.68	4.46	nan
6.64	5.72			5.13	6.11	4.11	nan
6.01	4.26			4.48	4.47	6.54	nan
5.45	2.6			4.27	4.45	7.47	nan
5.7	2.98			4.72	5.22	7.71	nan
6.41	3.91			5.77	6.96	7.27	nan
6.02	3.56			6	6.22	7.27	nan
5.88	3.19			5.63	5.15	6.45	nan
6.34	4.4			5.68	4.65	7.16	nan
6.22	4.19			5.67	5.63	7.64	nan
6.4	4.95			5.44	5.77	7.15	nan
5.85	3.54			5.27	6.19	7.25	nan
6.42	4.71			6.07	7.4	7.75	nan
5.99	3.85			5.45	6.43	7.28	nan
6.05	3.62			4.83	4.96	3.29	nan
5.41	2.71			4.84	4.58	3.52	nan
5.78	3.12			5.28	5.4	3.26	nan
5.62	3.53			5.37	6.77	4.97	nan
5.78	4.38			5.68	5.98	5.31	nan
6.1	4.2			5.6	nan	6.91	nan
6.11	4.97			5.34	6.21	7.2	nan
6.18	5.44			5.17	nan	6.52	nan
6.6	5.64			5.29	nan	7.64	nan
6.88	6.95			4.74	nan	6.75	nan
5.81	4.43			5.19	nan	7.36	nan
5.62	4.48			5	6.31	5.52	nan
5.98	4.1			6.07	7.7	5.15	nan
6.6	5.51			5.23	6.51	5.79	nan
7.25	6.3			5.15	5.43	7.02	nan
6.82	5.61			5.9	6.12	7.45	nan
6.68	5.99			5.71	6.88	6.64	nan
6.8	5.8			5.61	8.13	7.45	nan
7.01	6.5			6.03	nan	6.74	nan
6.9	5.53			6.63	nan	6.64	nan
6.55	4.92			6.64	nan	6.96	nan
6.46	5.74			7	nan	5.66	nan
6.68	5.73			6.49	nan	5.69	nan
6.47	5.36			5.55	7.58	5.06	nan
5.73	5.06			5.94	8.59	5.48	nan
6.36	5.3			6.14	9.34	4.73	nan
6.78	5.68			5.27	8.88	4.22	nan
6.13	5.83			5.77	nan	7.01	nan
6.73	6.61			5.19	7.96	7.68	nan
6.92	6.44			3.73	4.21	7.24	nan
6.44	7.87			3.43	3.07	5.36	nan
6.86	7.02			3.54	3.49	7.12	nan
6.9	6.01			4.64	4.95	5.36	nan
6.61	6.7			4.69	5.2	7.31	nan
6.78	6.04			5.17	6.41	7.09	nan
7.39	7.04			4.58	4.52	6.03	nan
6.95	6.11			3.89	3.86	6.3	nan
6.59	6.18			4.74	5.87	7.93	nan
6.86	6.53			5.31	7.34	6	nan
7.1	6.45			5.01	6.93	6.72	nan
7.8	6.45			5.62	6.86	6.51	nan
6.74	5.51			5.71	7.81	6.18	nan
6.89	6.15			4.76	6.06	6.3	nan
7.13	6.4			5.12	8.17	6.37	nan
6.73	4.87			5.69	8.82	5.89	nan
6.61	5.77			6.13	8.77	7.31	nan
6.42	5.51			6.06	7.92	6.87	nan
6.72	5.53			5.84	7.92	7.13	nan
5.63	4.07			6.29	7.71	6.62	nan
5.3	3.3			6.28	9.16	3.81	nan
5.62	4.3			7.08	9.08	3.36	nan
6.11	6.05			7.04	8.99	4.17	nan
5.99	4.92			7.51	11.35	6.97	nan
5.92	4.18			7.7	9.52	4.93	nan
5.77	4.47			8.26	11.12	6.99	nan
6.31	5.09			8.36	12.53	5.48	nan
6.04	4.5			8.46	13.32	2.89	nan
6	5.08			7.99	12.69	5.08	nan
5.93	4.29			6.94	9.55	5.1	nan
5.82	4.48			6.7	8.84	7.42	nan
6.21	4.72			6.61	7.02	7.04	nan
5.98	4.65			6.25	8.89	6.75	nan
5.88	4.03			5.91	7.82	6.45	nan
5.32	3.32			5.98	9.11	4.6	nan
5.71	3.94			6.75	9.12	4.59	nan
5.45	3.9			7.33	11.75	6.41	nan
5.66	4.21			7.38	13.12	4.59	nan
5.51	4.42			7.29	10.9	8.77	nan
5.68	5.46			6.06	7.83	6.91	nan
6.06	4.9			6.27	7.7	4.68	nan
5.69	4.1			6.51	7.14	5.36	nan
5.64	4.06			6	7.58	8.07	nan
5.67	4.71			5.61	7.88	6.74	nan
5.51	3.89			6.24	8.38	6.53	nan
6.52	6.89			5.94	7.54	8.3	nan
6.09	5.48			6.52	8.26	6.26	nan
6.66	6.23			6.43	8.29	4.93	nan
6.03	5.05			7.18	9.87	7.66	nan
6.5	5.7			6.53	8.8	6.45	nan
6.36	4.91			6.9	9.33	4.23	nan
6.44	4.17			6.25	8	7.19	nan
6.55	4.68			5.63	6.6	7.05	nan
6.47	3.89			5.92	6.89	5.91	nan
6.1	4.13			5.03	5.08	4.7	nan
5.29	3.08			4.93	5.23	6.38	nan
5.73	3.94			5.62	7.1	6.87	nan
6.21	5.1			6.28	7.42	6.6	nan
5.79	3.55			5.84	6.4	6.48	nan
5.86	4.03			6.06	7.13	6.66	nan
6.34	4.5			5.99	6.87	4.83	nan
5.9	3.79			6.41	8.09	5.84	nan
5.68	3.37			6.08	6.93	5.74	nan
7.47	6.4			6.36	nan	6.93	nan
7.14	5.65			5.86	nan	5.11	nan
6.58	4.33			5.81	6.67	5.63	nan
6.29	3.96			6.14	6.21	6.6	nan
6.27	3.21			5.7	6.06	4.66	nan
5.99	3.71			4.18	5.42	4.29	nan
6.84	6.18			4.35	4.86	4.55	nan
6.77	6.81			3.31	3.2	3.9	nan
7.15	6.63			3.03	2.87	3.57	nan
6.39	4.5			3.86	3.48	3.68	nan
6.38	4.26			4.53	3.51	3.26	nan
6.19	4.32			3.92	2.99	5.54	nan
5.92	4.55			5.38	5.27	8.04	nan
5.75	5.23			6.32	6.44	3.11	nan
6.03	5.42			6.11	6.06	5.47	nan
6.15	4.53			5.95	6.61	3.91	nan
6.52	5.43			6.43	7.01	4.62	nan
6.34	4.63			6.28	5.53	5.19	nan
6.74	5.28			6.28	5.12	4.15	nan
6.02	5			5.66	3.86	6.42	nan
6.25	5.69			5.2	4.06	5.96	nan
6.53	6.09			4.07	3.99	6.05	nan
6.78	5.63			3.54	2.77	4.76	nan
6.77	7.12			3.46	2.85	5.06	nan
6.17	4.67			3.85	3.65	5.19	nan
5.84	4.62			4.45	4.03	5.69	nan
6.28	4.88			5.38	6.25	5.93	nan
6.78	6.2			5.61	7.1	3.94	nan
6.36	4.95			4.99	5.84	4.14	nan
6.88	6.29			5.53	6.7	6.22	nan
6.57	5.29			4.25	4.25	5.21	nan
6.44	5.34			3.4	3.17	5.96	nan
6.46	4.6			4.55	4.39	4.74	nan
6.31	4.81			4.95	5.41	6.13	nan
6.23	4.42			4.36	nan	4.29	nan
6.52	5.05			4.86	5.79	3.85	nan
6.07	4.82			4.86	4.96	3.63	nan
6.31	5.14			4.53	4.92	5.36	nan
6.61	5.55			5.66	7.08	5.51	nan
6.94	6.94			5.88	6.58	6.41	nan
6.74	5.35			5.11	4.62	6.35	nan
7.14	5.57			5.04	4.72	7	nan
6.94	6.1			5.14	5.13	6.04	nan
6.24	5.85			4.99	4.61	6.43	nan
7.32	7.36			3.86	3.46	6.54	nan
7.18	6.53			3.72	3.17	5.85	nan
7	6.63			5.03	4.72	5.13	nan
7.47	7.77			5.8	5.79	5.19	nan
6.71	6.65			6.05	5.65	5.94	nan
6.61	5.48			6.3	5.43	6.09	nan
6.84	6.8			6.1	6.02	6.96	nan
6.77	5.77			5.52	5.83	6.96	nan
6.75	6.27			6.15	8.3	6.96	nan
6.47	6.47			7.15	10.86	6.62	nan
6.22	5.18			7.21	9.29	7.31	nan
7.25	7.13			6.48	6.79	7.07	nan
6.6	6.11			6.03	6.23	6.55	nan
7.05	6.31			4.68	5.29	5.87	nan
7.97	8.67			4.61	5	5.27	nan
7.9	7.5			5.79	6.56	3.96	nan
7.29	6.85			6.43	10.23	5.05	nan
7.91	7.83			5.77	8.61	5.01	nan
8.08	7.88			5.64	7.56	6.35	nan
7.11	6.38			5.6	7.18	6.28	nan
6.81	6.27			6.05	8.31	7.08	nan
6.24	5.76			5.4	6.48	6.19	nan
7.01	6.14			6.01	7.97	6.71	nan
7.55	6.81			5.4	7	6.5	nan
6.24	5.54			6.26	9.63	3.27	nan
5.96	4.39			5.95	8.44	3.46	nan
6.2	3.8			5.79	7.8	4.31	nan
6	3.72			5.83	7.56	4.4	nan
6.67	4.3			5.84	7.87	5.02	nan
6.92	5.14			5.9	7.14	3.77	nan
6.37	3.88			5.08	5.91	6.44	nan
6.19	3.16			4.6	5.38	3.93	nan
6.16	3.34			4.26	5.27	3.81	nan
7.4	5.72			4.53	6.24	3.99	nan
7.85	6.14			4.72	5.39	7.73	nan
7.14	4.69			3.67	3.89	3.93	nan
7.39	4.92			4.14	3.61	4.38	nan
8.03	6.41			3.83	3.38	4.85	nan
6.3	4.39			5.15	4.86	4.13	nan
6.71	3.24			5.89	5.82	5.92	nan
6.7	4.1			6.44	6.42	3.54	nan
6.72	4.51			7.16	7.58	7.17	nan
6.73	5.38			7.1	8.41	2.94	nan
7.12	5.57			5.53	5.35	6.62	nan
5.35	3.56			4.92	4.96	3.21	nan
5.9	3.56			5.6	6.87	3.48	nan
5.97	3.91			5.21	6.84	6.34	nan
5.57	3.5			4.67	6.85	7.09	nan
5.8	2.74			3.36	2.83	9.29	nan
6.4	4.97			4.17	4.07	6.87	nan
7.31	6.05			4.35	4.39	7.94	nan
6.71	6.7			5.4	6.02	5.92	nan
7.63	8.53			5.9	6.85	5.97	nan
7.13	6.7			5.72	5.75	5.62	nan
6.59	5.83			5.56	5.22	7.58	nan
8.02	7.73			4.66	3.78	7.55	nan
7.34	7.47			4.27	3.59	7.4	nan
7.21	6.58			5.6	5.51	4.48	nan
7.75	7.11			6.24	6.78	8.09	nan
7.29	6.37			6.98	nan	7.68	nan
7.01	6.19			7.9	nan	7.47	nan
7.48	6.6			7.61	nan	7.63	nan
6.52	5.56			5.98	10.36	7.24	nan
7.24	6.86			5.23	9.23	7.41	nan
6.49	5.65			5.09	nan	5.1	nan
6.73	6.07			5.31	9.23	7.25	nan
7.23	6.01			5.27	9.25	8.22	nan
6.5	4.88			4.94	7.68	6.7	nan
6.28	6.03			4.33	5.88	7.07	nan
6.22	4.92			4.68	6.94	7.59	nan
6.1	5.28			4.31	6.16	3.97	nan
6.48	5.63			4.46	6.5	4.14	nan
6.3	6.4			4.65	7.55	4.11	nan
5.92	5.19			4.38	6.84	7.48	nan
6.65	6.33			4.57	5.99	7.03	nan
6.96	6.95			4.31	5.21	5.83	nan
7.86	8.5			3.9	4.48	7.03	nan
6.85	5.8			3.91	3.62	4.44	nan
7.06	6.62			4.18	4.7	7.22	nan
6.33	5.51			3.52	3.91	6.84	nan
6.47	5.11			3.24	3.11	3.69	nan
6.37	4.69			3.23	3.28	4	nan
6.38	4.35			4.26	4.23	4.03	nan
6.02	4.39			4.15	3.65	7.26	nan
7.17	5.3			3.82	4.11	7.17	nan
6.35	4.89			3.22	3.42	4.06	nan
6.71	4.76			3.51	4.17	4.55	nan
6.94	5.66			4.72	5.35	4.25	nan
6.97	5.35			5.56	7.38	4.51	nan
6.56	4.12			5.95	8.41	5.41	nan
6.46	4.86			5.1	6.91	5.22	nan
[truncated: 3,933 more rows]

## Sheet: SF6c
RMSD vs FRET-best C1	other	selected as C1	selected as C2	RMSD vs FRET-best C2	other	selected as C1	selected as C2
RMSD vs best C1	Chi2n C1	Chi2n C1	Chi2n C1	RMSD vs best C2	Chi2n C2 best	Chi2n C2	Chi2n C2
2.99	1.21	another		4.43	1.23
5.92	1.82	another		4.14	1.18
6.11	1.85	another		4.03	1.08
3.07	1.07	another		4.27	1.23
6.04	1.75	another		4.4	1.19
3.11	1.19	another		4.66	1.16
6.06	1.77	another		4.01	1.11
3.19	1.21	another		4.24	1.14
3.27	1.14	another		3.97	1
3.03	1.06	another		4.7	1.23
3.28	1.13	another		4.57	1.24
3.18	1.12	another		4.59	1.1
3.07	1.02	another		4.6	1.11
5.71	1.49	another		4.56	1.06
6.04	1.67	another		4.6	1.08
3.31		another		2.59
4.11		another		2.57
4.45		another		2.59
4.12		another		2.59
3.22		another		5.17	1.89
4.15		another		2.69
4.14		another		2.88
4.1		another		2.78
3.55		another		4.31
4.12		another		2.78
2.49		another		2.77
4.63	2.22	another		3.11
4.62	2.39	another		3.35
4.62	2.36	another		2.92
4.65	2.29	another		2.7
9.34		another		10.08
8.06		another		7.15
3.02		0.94		4.83	C1	1.59
2.89		0.95		4.9	C1	1.44
2.84		0.98		4.82	C1	1.47
2.81		0.91		4.64	C1	1.55
2.8		0.89		4.56	C1	1.43
3.05		0.97		4.95	C1	1.49
2.98		0.9		4.09	C1	1.3
2.94		0.93		5.26	C1	1.57
2.87		0.9		4.65	C1	1.32
3.21		0.95		4.93	C1	1.45
2.85		0.89		4.8	C1	1.41
4.56		C2	2.2	3.68	C2		0.95
4.63		C2	2.26	3.88	C2		0.99
4.28		C2	1.99	3.7	C2		0.96
4.29		C2	2.02	3.48	C2		0.96
4.39		C2	2.01	3.72	C2		0.96
4.27		C2	1.99	3.24	C2		0.84
4.48		C2	1.95	3.76	C2		0.9
4.49		C2	1.94	3.51	C2		0.9
4.35		C2	1.94	3.48	C2		0.81
4.29		C2	1.95	3.36	C2		0.81
4.28		C2	1.96	3.49	C2		0.89
4.27		C2	1.95	3.42	C2		0.83
4.28		C2	1.96	3.44	C2		0.88
4.15		C2	1.95	3.4	C2		0.8
4.28		C2	2.03	3.21	C2		0.86
4.28		C2	1.99	3.19	C2		0.74
4.28		C2	1.93	3.45	C2		0.88
4.61		C2	2.21	3.12	C2		0.78
4.34		C2	1.91	3.2	C2		0.7
4.3		C2	1.92	3.25	C2		0.82
4.27		C2	1.95	3.32	C2		0.84
4.34		C2	1.95	3.28	C2		0.86
4.35		C2	1.81	3.1	C2		0.85
4.44		C2	2.03	3.21	C2		0.73
4.36		C2	1.96	2.99	C2		0.74
4.26		C2	1.84	3.03	C2		0.71
4.26		C2	1.96	3.16	C2		0.75
4.2		C2	1.88	2.97	C2		0.69
4.28		C2	1.91	3.3	C2		0.83
4		C2	1.86	3.35	C2		0.83
4.15		C2	1.94	3.05	C2		0.74
4.23		C2	1.86	2.78	C2		0.71
4.26		C2	1.91	2.8	C2		0.68
4.2		C2	1.8	2.79	C2		0.7
4.13		C2	1.92	2.78	C2		0.69
4.27		C2	1.89	2.8	C2		0.69
4.74		C2	2.22	2.79	C2		0.7
4.23		C2	1.89	2.82	C2		0.69
4.13		C2	1.91	2.79	C2		0.69
4.18		C2	1.88	2.79	C2		0.7
4.09		C2	1.81	2.79	C2		0.7
4.11		C2	1.86	2.79	C2		0.7
4.08		C2	1.81	2.78	C2		0.69
4.12		C2	1.81	2.78	C2		0.69
4.14		C2	1.89	2.79	C2		0.69
4.38		C2	1.95	2.79	C2		0.7
4.2		C2	1.91	3.09	C2		0.73
4.15		C2	1.83	2.78	C2		0.69
3.88		C2	1.85	2.78	C2		0.7
4.13		C2	1.85	2.77	C2		0.7
4.07		C2	1.85	2.77	C2		0.67
4.11		C2	1.84	2.76	C2		0.65
4.13		C2	1.85	2.79	C2		0.71
4.13		C2	1.82	2.79	C2		0.69
4.35		C2	1.81	2.78	C2		0.64
4.06		C2	1.75	2.8	C2		0.67
4.13		C2	1.8	2.79	C2		0.7
4.03		C2	1.78	2.79	C2		0.68
4.22		C2	1.83	2.77	C2		0.66
4.36		C2	1.87	2.83	C2		0.66
4.01		C2	1.72	2.79	C2		0.69
4.35		C2	1.78	2.79	C2		0.68
4.23		C2	1.79	2.8	C2		0.68
4.1		C2	1.67	2.78	C2		0.69
4.1		C2	1.83	2.8	C2		0.68
4.09		C2	1.77	2.86	C2		0.62
4.07		C2	1.84	2.77	C2		0.67
4.1		C2	1.77	2.8	C2		0.69
4.1		C2	1.89	2.76	C2		0.71
4.05		C2	1.81	2.77	C2		0.68
4.15		C2	1.88	2.77	C2		0.69
4.06		C2	1.84	2.81	C2		0.66
4.13		C2	1.8	2.79	C2		0.69
4.24		C2	1.71	2.78	C2		0.69
4.01		C2	1.79	2.77	C2		0.68
4.1		C2	1.83	2.79	C2		0.67
4.12		C2	1.82	2.79	C2		0.66
4.12		C2	1.86	2.81	C2		0.65
4.23		C2	1.96	2.76	C2		0.68
4.05		C2	1.77	2.84	C2		0.64
4.2		C2	1.73	2.76	C2		0.69
4.17		C2	1.89	2.79	C2		0.69
4.23		C2	1.87	2.77	C2		0.7
4.09		C2	1.78	2.78	C2		0.69
4.11		C2	1.76	2.75	C2		0.68
4.06		C2	1.8	2.79	C2		0.67
4.12		C2	1.81	2.8	C2		0.67
4.14		C2	1.73	2.77	C2		0.69
4.19		C2	1.74	2.77	C2		0.68
4.22		C2	1.86	2.78	C2		0.67
4.08		C2	1.81	2.76	C2		0.64
4.07		C2	1.81	2.75	C2		0.65
4.19		C2	1.78	2.84	C2		0.66
4.22		C2	1.87	2.78	C2		0.65
4.07		C2	1.78	2.78	C2		0.69
4.19		C2	1.72	2.78	C2		0.68
4.06		C2	1.85	2.76	C2		0.68
4.07		C2	1.82	2.78	C2		0.69
4.05		C2	1.72	2.79	C2		0.69
4.13		C2	1.88	2.79	C2		0.7
4.11		C2	1.77	2.98	C2		0.67
4.09		C2	1.79	2.77	C2		0.69
4.09		C2	1.74	2.76	C2		0.76
4.06		C2	1.77	2.77	C2		0.66
4.09		C2	1.75	2.8	C2		0.68
4.14		C2	1.77	2.78	C2		0.65
4.16		C2	1.77	2.82	C2		0.64
4.02		C2	1.81	2.78	C2		0.68
4.04		C2	1.77	2.76	C2		0.67
4.14		C2	1.79	2.78	C2		0.67
4.09		C2	1.74	2.77	C2		0.68
4.05		C2	1.76	2.78	C2		0.66
4.06		C2	1.78	2.78	C2		0.67
4.11		C2	1.88	2.82	C2		0.66
4.13		C2	1.83	2.76	C2		0.67
4.18		C2	1.83	2.83	C2		0.65
4.08		C2	1.78	2.76	C2		0.68
4.19		C2	1.73	2.76	C2		0.67
4.1		C2	1.77	2.76	C2		0.67
4.12		C2	1.8	2.78	C2		0.65
4.1		C2	1.76	2.76	C2		0.67
4.18		C2	1.79	2.75	C2		0.66
4.08		C2	1.82	2.78	C2		0.68
4.2		C2	1.81	2.77	C2		0.65
4.05		C2	1.77	2.75	C2		0.68
4.07		C2	1.76	2.79	C2		0.68
4.14		C2	1.81	2.76	C2		0.68
4.12		C2	1.79	2.76	C2		0.64
4.1		C2	1.76	2.79	C2		0.65
4.1		C2	1.78	2.72	C2		0.72
4.12		C2	1.82	2.8	C2		0.66
4.06		C2	1.77	2.75	C2		0.67
4.08		C2	1.69	2.9	C2		0.7
4.09		C2	1.78	2.79	C2		0.67
4.06		C2	1.8	2.78	C2		0.67
4.05		C2	1.7	2.77	C2		0.68
4.16		C2	1.67	2.77	C2		0.7
4.1		C2	1.76	2.93	C2		0.65
4.11		C2	1.82	2.78	C2		0.67
4.04		C2	1.76	2.86	C2		0.66
4.15		C2	1.77	2.84	C2		0.64
4.08		C2	1.7	2.81	C2		0.64
4.18		C2	1.74	2.78	C2		0.69
4.12		C2	1.82	2.74	C2		0.68
4.22		C2	1.75	2.75	C2		0.65
4.11		C2	1.77	2.77	C2		0.67
4.06		C2	1.78	2.79	C2		0.67
4.05		C2	1.76	2.79	C2		0.65
4.06		C2	1.75	2.8	C2		0.7
4.13		C2	1.76	2.81	C2		0.68
4.11		C2	1.74	2.73	C2		0.68
4.15		C2	1.73	2.72	C2		0.67
4.04		C2	1.75	2.73	C2		0.69
4.06		C2	1.68	2.83	C2		0.7
4.15		C2	1.74	2.8	C2		0.67
4.13		C2	1.7	2.81	C2		0.65
4.07		C2	1.73	2.79	C2		0.68
4.1		C2	1.78	2.79	C2		0.65
4.09		C2	1.78	2.75	C2		0.65
4.18		C2	1.68	2.88	C2		0.65
4.03		C2	1.76	2.75	C2		0.68
4.11		C2	1.76	2.77	C2		0.67
4.1		C2	1.79	2.8	C2		0.67
4.17		C2	1.69	2.78	C2		0.67
4.11		C2	1.7	2.75	C2		0.68
4.08		C2	1.75	2.79	C2		0.68
4.11		C2	1.72	2.78	C2		0.67
4.05		C2	1.78	2.72	C2		0.62
4.15		C2	1.73	2.8	C2		0.65
4.21		C2	1.82	2.75	C2		0.66
4.13		C2	1.74	2.77	C2		0.65
4.08		C2	1.76	2.75	C2		0.67
4.08		C2	1.71	2.79	C2		0.7
4.12		C2	1.79	2.82	C2		0.67
4.06		C2	1.75	2.79	C2		0.65
4.03		C2	1.78	2.77	C2		0.69
4.45		C2	1.8	2.75	C2		0.66
4.05		C2	1.75	2.77	C2		0.68
4.05		C2	2.31	2.76	C2		0.66
4.07		C2	1.76	2.94	C2		0.74
4.1		C2	1.73	2.78	C2		0.66
4.03		C2	1.69	2.78	C2		0.66
4.14		C2	1.79	2.77	C2		0.66
4.15		C2	1.77	2.8	C2		0.66
4.1		C2	1.71	2.79	C2		0.67
4.06		C2	1.76	2.78	C2		0.65
4.09		C2	1.73	2.79	C2		0.66
4.08		C2	1.75	2.77	C2		0.68
4.14		C2	1.71	2.78	C2		0.68
4.09		C2	1.75	2.72	C2		0.67
4.13		C2	1.84	2.74	C2		0.7
4.11		C2	1.78	2.73	C2		0.67
4.12		C2	1.75	2.82	C2		0.68
4.09		C2	1.79	2.76	C2		0.63
4.09		C2	1.7	2.79	C2		0.66
4.19		C2	1.77	2.8	C2		0.66
4.12		C2	1.74	2.78	C2		0.65
4.08		C2	1.74	2.77	C2		0.67
4.12		C2	1.74	2.75	C2		0.67
4.06		C2	1.74	2.77	C2		0.67
4.18		C2	1.67	2.85	C2		0.66
4.11		C2	1.77	2.79	C2		0.68
4.69		C2	2.03	2.77	C2		0.68
4.13		C2	1.75	2.79	C2		0.68
4.12		C2	1.69	2.74	C2		0.66
4.13		C2	1.74	2.83	C2		0.61
4		C2	1.74	2.84	C2		0.63
4.1		C2	1.77	2.79	C2		0.68
4.08		C2	1.76	2.75	C2		0.68
4.13		C2	1.71	2.78	C2		0.68
4.19		C2	1.68	2.79	C2		0.67
4.13		C2	1.74	2.77	C2		0.65
4.11		C2	1.75	2.79	C2		0.69
4.24		C2	1.82	2.79	C2		0.66
4.09		C2	1.78	2.95	C2		0.67
4.13		C2	1.76	2.81	C2		0.66
4.08		C2	1.73	2.78	C2		0.65
4.04		C2	1.79	2.79	C2		0.66
4.13		C2	1.72	2.78	C2		0.66
4.07		C2	1.74	2.87	C2		0.65
4.09		C2	1.71	2.78	C2		0.66
4.09		C2	1.73	2.75	C2		0.62
4.07		C2	1.74	2.75	C2		0.67
4.07		C2	1.76	2.78	C2		0.67
4.08		C2	1.76	2.79	C2		0.67
4.1		C2	1.74	2.8	C2		0.67
4.16		C2	1.7	2.78	C2		0.65
4.11		C2	1.69	2.88	C2		0.66
4.12		C2	1.78	2.77	C2		0.66
4.12		C2	1.78	2.78	C2		0.69
4.06		C2	1.74	2.78	C2		0.64
4.07		C2	1.76	2.83	C2		0.7
4.08		C2	1.73	2.78	C2		0.66
4.06		C2	1.74	2.78	C2		0.63
4.16		C2	1.71	2.74	C2		0.67
4.08		C2	1.68	2.78	C2		0.67
4.12		C2	1.74	2.81	C2		0.66
4.23		C2	1.79	2.79	C2		0.68
4.12		C2	1.73	2.79	C2		0.66
3.94		C2	1.7	2.8	C2		0.66
4.11		C2	1.72	2.76	C2		0.65
4.21		C2	1.81	2.8	C2		0.66
4.14		C2	1.68	2.75	C2		0.67
4.14		C2	1.76	2.79	C2		0.67
4.12		C2	1.72	2.81	C2		0.64
4.07		C2	1.73	2.79	C2		0.68
4.08		C2	1.72	2.75	C2		0.65
4.09		C2	1.7	2.79	C2		0.68
4.11		C2	1.73	2.81	C2		0.65
4.09		C2	1.67	2.8	C2		0.65
4.1		C2	1.74	2.77	C2		0.68
4.1		C2	1.78	2.74	C2		0.66
4.09		C2	1.75	2.79	C2		0.67
4.14		C2	1.76	2.78	C2		0.63
4.09		C2	1.75	2.73	C2		0.7
4.13		C2	1.74	2.79	C2		0.67
4.06		C2	1.68	2.8	C2		0.67
4.08		C2	1.73	2.8	C2		0.66
4.1		C2	1.76	2.78	C2		0.66
4.05		C2	1.76	2.78	C2		0.66
4.17		C2	1.81	2.79	C2		0.66
4.07		C2	1.71	2.79	C2		0.68
4.12		C2	1.69	2.79	C2		0.65
4.11		C2	1.73	2.81	C2		0.66
4.13		C2	1.85	2.78	C2		0.65
4.13		C2	1.73	2.74	C2		0.7
4.09		C2	1.75	2.8	C2		0.63
4.15		C2	1.75	2.72	C2		0.67
4.07		C2	1.69	2.73	C2		0.67
4.11		C2	1.75	2.74	C2		0.67
4.18		C2	1.76	2.77	C2		0.66
4.11		C2	1.73	2.8	C2		0.67
4.08		C2	1.77	2.73	C2		0.71
4.13		C2	1.73	2.8	C2		0.65
4.07		C2	1.77	2.8	C2		0.68
4.08		C2	1.72	2.78	C2		0.64
4.11		C2	1.67	2.77	C2		0.67
4.15		C2	1.74	2.85	C2		0.67
4.14		C2	1.74	2.79	C2		0.63
4.13		C2	1.77	2.77	C2		0.67
4.17		C2	1.78	2.82	C2		0.67
4.15		C2	1.78	2.75	C2		0.63
4.1		C2	1.81	2.79	C2		0.65
4.11		C2	1.75	2.77	C2		0.65
4.07		C2	1.75	2.82	C2		0.7
4.14		C2	1.73	2.79	C2		0.65
4.09		C2	1.7	2.81	C2		0.67
4.11		C2	1.72	2.78	C2		0.64
4.07		C2	1.73	2.81	C2		0.65
4.1		C2	1.72	2.81	C2		0.65
4.14		C2	1.72	2.82	C2		0.65
4.13		C2	1.73	2.8	C2		0.65
4.07		C2	1.78	2.77	C2		0.65
4.18		C2	1.72	2.78	C2		0.65
4.11		C2	1.73	2.76	C2		0.66
4.12		C2	1.72	2.8	C2		0.65
4.12		C2	1.76	2.73	C2		0.66
4.12		C2	1.76	2.81	C2		0.65
4.12		C2	1.72	2.79	C2		0.68
4.14		C2	1.76	2.76	C2		0.67
4.21		C2	1.69	2.79	C2		0.67
4.11		C2	1.73	2.76	C2		0.68
4.15		C2	1.72	2.82	C2		0.66
4.13		C2	1.73	2.76	C2		0.64
4.1		C2	1.68	2.79	C2		0.66
4.1		C2	1.73	2.79	C2		0.66
4.14		C2	1.72	2.81	C2		0.67
4.13		C2	1.67	2.76	C2		0.67
4.1		C2	1.77	2.75	C2		0.67
4.12		C2	1.69	2.75	C2		0.65
4.09		C2	1.74	2.77	C2		0.66
4.07		C2	1.74	2.8	C2		0.64
4.11		C2	1.73	2.73	C2		0.64
4.12		C2	1.73	2.83	C2		0.64
4.1		C2	1.74	2.81	C2		0.65
4.08		C2	1.73	2.79	C2		0.67
4.13		C2	1.72	2.77	C2		0.66
4.16		C2	1.73	2.78	C2		0.67
4.12		C2	1.7	2.79	C2		0.65
4.16		C2	1.73	2.77	C2		0.67
4.11		C2	1.73	2.77	C2		0.65
4.09		C2	1.68	2.79	C2		0.68
4.12		C2	1.69	2.77	C2		0.65
4.1		C2	1.75	2.8	C2		0.65
4.12		C2	1.75	3.01	C2		0.61
4.16		C2	1.69	2.77	C2		0.66
4.13		C2	1.72	2.72	C2		0.66
4.08		C2	1.74	2.77	C2		0.66
4.05		C2	1.72	2.82	C2		0.65
4.04		C2	1.74	2.76	C2		0.63
4.09		C2	1.75	2.83	C2		0.65
4.09		C2	1.74	2.76	C2		0.66
4.11		C2	1.71	2.8	C2		0.66
4.13		C2	1.74	2.74	C2		0.68
4.12		C2	1.72	2.79	C2		0.66
4.17		C2	1.7	2.78	C2		0.66
4.14		C2	1.74	2.76	C2		0.68
4.12		C2	1.69	2.84	C2		0.65
4.15		C2	1.67	2.82	C2		0.66
4.11		C2	1.8	2.75	C2		0.65
4.17		C2	1.7	2.81	C2		0.64
4.11		C2	1.73	2.83	C2		0.64
4.11		C2	1.72	2.75	C2		0.66
4.12		C2	1.7	2.78	C2		0.66
4.13		C2	1.71	2.81	C2		0.64
4.11		C2	1.73	2.79	C2		0.65
4.11		C2	1.72	2.77	C2		0.65
4.08		C2	1.71	2.84	C2		0.65
4.11		C2	1.74	2.75	C2		0.65
4.06		C2	1.68	2.79	C2		0.67
4.16		C2	1.69	2.8	C2		0.65
4.19		C2	1.74	2.84	C2		0.64
4.16		C2	1.67	2.82	C2		0.65
4.08		C2	1.76	2.78	C2		0.65
4.11		C2	1.73	2.8	C2		0.64
4.15		C2	1.7	2.84	C2		0.63
4.1		C2	1.73	2.79	C2		0.65
4.1		C2	1.68	2.76	C2		0.66
4.13		C2	1.73	2.82	C2		0.63
4.13		C2	1.71	2.82	C2		0.64
4.15		C2	1.74	2.78	C2		0.64
4.13		C2	1.73	2.76	C2		0.67
4.12		C2	1.72	2.78	C2		0.64
4.1		C2	1.67	2.79	C2		0.66
4.12		C2	1.74	2.73	C2		0.67
4.07		C2	1.77	2.78	C2		0.62
4.17		C2	1.69	2.8	C2		0.64
4.13		C2	1.74	2.83	C2		0.63
4.13		C2	1.72	2.8	C2		0.66
4.13		C2	1.71	2.77	C2		0.64
4.14		C2	1.76	2.76	C2		0.65
4.12		C2	1.71	2.81	C2		0.63
4.13		C2	1.73	2.76	C2		0.66
4.09		C2	1.7	2.75	C2		0.67
4.15		C2	1.77	2.79	C2		0.63
4.12		C2	1.73	2.79	C2		0.65
4.14		C2	1.68	2.88	C2		0.63
4.14		C2	1.68	2.75	C2		0.66
4.14		C2	1.74	2.77	C2		0.65
4.17		C2	1.69	2.78	C2		0.63
4.14		C2	1.74	2.78	C2		0.63
4.15		C2	1.71	2.82	C2		0.64
3.9		C2	1.73	2.75	C2		0.64
4.15		C2	1.72	2.77	C2		0.65
4.14		C2	1.75	2.83	C2		0.62
4.13		C2	1.74	2.84	C2		0.62
4.16		C2	1.69	2.8	C2		0.66
4.13		C2	1.72	2.77	C2		0.64
4.14		C2	1.74	2.83	C2		0.63
4.16		C2	1.72	2.77	C2		0.64
4.15		C2	1.7	2.8	C2		0.61
4.11		C2	1.72	2.81	C2		0.66
4.11		C2	1.72	2.79	C2		0.63
4.06		C2	1.72	2.77	C2		0.66
4.1		C2	1.78	2.83	C2		0.68
4.18		C2	1.7	2.82	C2		0.65
4.08		C2	1.64	2.83	C2		0.65
4.13		C2	1.74	2.78	C2		0.66
4.11		C2	1.67	2.78	C2		0.65
4.11		C2	1.71	2.81	C2		0.63
4.14		C2	1.69	2.8	C2		0.66
4.16		C2	1.68	2.81	C2		0.65
4.14		C2	1.73	2.83	C2		0.63
4.17		C2	1.71	2.75	C2		0.64
4.12		C2	1.73	2.75	C2		0.64
4.1		C2	1.67	2.74	C2		0.63
4.1		C2	1.72	2.76	C2		0.61
4.12		C2	1.72	2.79	C2		0.65
4.13		C2	1.67	2.78	C2		0.65
4.16		C2	1.68	2.8	C2		0.64
4.09		C2	1.68	2.75	C2		0.65
4.13		C2	1.73	2.77	C2		0.65
4.06		C2	1.75	2.87	C2		0.62
4.07		C2	1.72	2.76	C2		0.64
4.09		C2	1.72	2.78	C2		0.65
4.13		C2	1.67	2.82	C2		0.63
4.15		C2	1.69	2.77	C2		0.63
4.14		C2	1.69	2.78	C2		0.65
4.11		C2	1.69	2.77	C2		0.64
4.11		C2	1.68	2.74	C2		0.61
4.14		C2	1.73	2.76	C2		0.65
4.09		C2	1.67	2.85	C2		0.65
4.14		C2	1.68	2.74	C2		0.59
4.05		C2	1.71	2.7	C2		0.65
4.13		C2	1.71	2.77	C2		0.62
4.12		C2	1.71	2.79	C2		0.67
4.05		C2	1.72	2.79	C2		0.64
4.12		C2	1.73	2.79	C2		0.64
4.11		C2	1.69	2.78	C2		0.61
4.14		C2	1.7	2.79	C2		0.63
4.12		C2	1.67	2.74	C2		0.59
4.11		C2	1.75	2.8	C2		0.64
4.09		C2	1.69	3.27	C2		0.57
4.15		C2	1.76	2.79	C2		0.61
4.2		C2	1.82	2.81	C2		0.63
4.14		C2	1.74	2.75	C2		0.63
4.13		C2	1.71	2.74	C2		0.66
4.18		C2	1.69	2.77	C2		0.64
4.2		C2	1.87	2.99	C2		0.65
4.08		C2	1.65	2.75	C2		0.63
4.13		C2	1.68	2.81	C2		0.6
4.14		C2	1.65	2.82	C2		0.63
3.85		C2	1.57	2.8	C2		0.6
4.12		C2	1.71	2.8	C2		0.62
4.13		C2	1.73	2.75	C2		0.66
4.11		C2	1.68	2.81	C2		0.63
4.13		C2	1.73	2.83	C2		0.64
4.12		C2	1.66	2.75	C2		0.64
4.17		C2	1.68	2.83	C2		0.62
4.11		C2	1.67	2.79	C2		0.64
4.15		C2	1.68	2.77	C2		0.65
4.15		C2	1.66	2.81	C2		0.61
4.12		C2	1.67	3.09	C2		0.64
4.13		C2	1.67	2.75	C2		0.65
4.14		C2	1.67	2.73	C2		0.68
4.14		C2	1.67	2.76	C2		0.63
4.14		C2	1.66	2.82	C2		0.62
4.12		C2	1.68	2.82	C2		0.6
4.11		C2	1.67	2.73	C2		0.62
4.16		C2	1.66	2.82	C2		0.63
4.11		C2	1.72	2.77	C2		0.61
4.13		C2	1.68	2.83	C2		0.57
4.14		C2	1.7	2.75	C2		0.65
4.16		C2	1.67	2.8	C2		0.61
4.16		C2	1.68	2.83	C2		0.62
4.14		C2	1.68	2.78	C2		0.62
4.11		C2	1.65	2.8	C2		0.63
4.12		C2	1.66	2.98	C2		0.6
4.13		C2	1.65	2.82	C2		0.6
4.17		C2	1.67	2.79	C2		0.66
3.74		C2	1.45	2.78	C2		0.6
4.11		C2	1.73	2.82	C2		0.61
3.98		C2	1.7	3.05	C2		0.63
4.12		C2	1.67	2.8	C2		0.62
4.13		C2	1.66	2.86	C2		0.58
4.13		C2	1.68	2.73	C2		0.58
4.1		C2	1.74	2.82	C2		0.6
4.15		C2	1.72	2.71	C2		0.68
4.1		C2	1.73	2.72	C2		0.62
4.14		C2	1.7	2.77	C2		0.63
4.14		C2	1.66	2.69	C2		0.61
4.32		C2	1.74	2.84	C2		0.63
4.11		C2	1.66	2.83	C2		0.63
4.11		C2	1.71	2.78	C2		0.58
4.14		C2	1.67	2.82	C2		0.62
4.11		C2	1.71	2.79	C2		0.59
4.13		C2	1.65	2.81	C2		0.62
4.12		C2	1.71	2.8	C2		0.62
4.11		C2	1.66	2.82	C2		0.59
4.15		C2	1.68	2.73	C2		0.59
4.11		C2	1.74	2.8	C2		0.6
4.12		C2	1.67	2.76	C2		0.59
4.13		C2	1.64	2.71	C2		0.59
3.86		C2	1.54	2.72	C2		0.56
4.12		C2	1.67	2.83	C2		0.58
4.1		C2	1.7	2.67	C2		0.6
3.97		C2	1.66	2.85	C2		0.56
3.6		C2	1.52	2.76	C2		0.59
3.94		C2	1.53	2.78	C2		0.56
3.94		C2	1.61	2.7	C2		0.54
3.6		C2	1.4	2.92	C2		0.54
4.3		C2	1.72	2.76	C2		0.58
3.61		C2	1.54	2.62	C2		0.6
5.44		C2	2.18	2.95	C2		0.54
4.13		C2	1.69	2.76	C2		0.55
3.83		C2	1.43	2.78	C2		0.55
3.28		C2	1.39	2.82	C2		0.57
3.32		C2	1.33	2.79	C2		0.55
3.46		C2	1.33	2.78	C2		0.57
3.73		C2	1.45	2.78	C2		0.57
3.34		C2	1.35	2.77	C2		0.55
3.51		C2	1.57	2.77	C2		0.55
3.44		C2	1.58	2.77	C2		0.62
3.45		C2	1.46	2.58	C2		0.57
3.63		C2	1.28	2.81	C2		0.54
3.8		C2	1.49	2.78	C2		0.53
3.6		C2	1.46	2.75	C2		0.56
3.69		C2	1.39	2.82	C2		0.54
3.47		C2	1.38	2.79	C2		0.53
3.4		C2	1.41	2.78	C2		0.55
3.28		C2	1.35	2.65	C2		0.57
3.6		C2	1.29	2.65	C2		0.65
3.48		C2	1.3	3.77	C2		0.75
3.18		C2	1.12	2.55	C2		0.52
3.34		C2	1.25	2.51	C2		0.56
3.32		C2	1.27	2.62	C2		0.59
3.26		C2	1.21	2.55	C2		0.53
3.12		C2	1.18	3.15	C2		0.65

## Sheet: SF7
RMSD vs target	chi2n	RMSD vs target	chi2n	color	RMSD vs target	chi2n	RMSD vs target	chi2n	RMSD vs target	chi2n	RMSD vs target	chi2n	RMSD vs target	chi2n	RMSD vs target	chi2n	RMSD vs target	chi2n	RMSD vs target	chi2n	RMSD vs target	chi2n	RMSD vs target	chi2n	RMSD vs target	chi2n	RMSD vs target	chi2n	RMSD vs target	chi2n	RMSD vs target	chi2n	RMSD vs target	chi2n	RMSD vs target	chi2n g	RMSD vs target	chi2n md	RMSD vs target md	chi2n md
YaaA protein	YaaA protein	YaaA protein	YaaA protein	YaaA protein	YaaA protein	YaaA protein	LAO binding protein	LAO binding protein	LAO binding protein	LAO binding protein	LAO binding protein	LAO binding protein	calmodulin	calmodulin	calmodulin	calmodulin	calmodulin	calmodulin	calmodulin	calmodulin	atlastin-1	atlastin-1	atlastin-1	atlastin-1	atlastin-1	atlastin-1	adenylate kinase	adenylate kinase	adenylate kinase	adenylate kinase	adenylate kinase	adenylate kinase	T4 Lysozyme (C1->C2)	T4 Lysozyme (C1->C2)	T4 Lysozyme (C1->C2)	T4 Lysozyme (C1->C2)	T4 Lysozyme (C1->C2)	T4 Lysozyme (C1->C2)	T4 Lysozyme (C1->C2)	T4 Lysozyme (C1->C2)
NMSimFree	NMSimFree	NMSimGuided	NMSimGuided	color	seed	seed	NMSimFree	NMSimFree	NMSimGuided	NMSimGuided	seed	seed	NMSimFree	NMSimFree	NMSimGuided	NMSimGuided	MD guided	MD guided	seed	seed	NMSimFree	NMSimFree	NMSimGuided	NMSimGuided	seed	seed	NMSimFree	NMSimFree	NMSimGuided	NMSimGuided	seed	seed	NMSimFree	NMSimFree	NMSimGuided	NMSimGuided	MD guided	MD guided	seed	seed
4.73	68.76	5.76	11.69	8	3.61	11.23	4.7	29.1	2.47	0.55	4.7	29.18	9.84	17.56	4.47	3.81	4.19	2.8	9.8	22.42	18.71	83.05	2.56	0.94	18.7	82.92	2.39	0.95	2.3	0.66	7.2	13.24	3.09	0.51	11.29	nan	7.21	nan	3.96	4.68
5.2	80.5	5.74	12.01	8			4.19	19.38	2.08	0.58			9.77	17.78	4.33	3.42	4.09	2.35			18.56	82.87	2.69	2.23			2.44	1.04	2.85	0.69			3.28	0.57	10.83	5.74	7.02	10.12
4.63	60.31	5.68	12.26	8			5.36	33.4	2.21	0.59			9.06	15.76	4.38	3.25	3.86	2.88			18.15	83.27	2.76	4.11			2.62	1.11	2.2	0.7			2.7	0.61	10.82	5.74	5.18	7.3
4.92	76.98	5.6	12.83	8			5.89	46.59	2.12	0.64			9.03	15.53	4.36	3.08	3.92	2.72			18.13	85.47	2.77	4.21			2.5	1.15	2.48	0.8			3.26	0.61	10.25	4.57	5.54	9.18
6.04	85	6.05	13.17	8			5.32	38.99	1.92	0.66			9.13	16.05	4.83	3.03	3.87	2.4			18.43	82.8	2.9	5.02			2.87	1.2	2.74	0.81			2.73	0.63	9.28	3.87	5.3	9.01
6.06	86.22	4.85	13.32	8			4.95	32.9	1.91	0.67			9.34	16.9	4.88	3.34	4.12	3.02			18.66	83.3	3.2	6.34			2.18	1.26	2.47	0.83			2.9	0.66	8.56	3.4	4.28	5.94
6.48	84.39	5.94	14.61	8			4.81	34.13	1.94	0.72			10.05	17.93	5.17	3.45	4.09	2.67			18.17	81.14	3.27	7.38			2.73	1.28	3.17	0.83			3.03	0.68	7.55	2.59	4.33	7.4
6.77	99.3	6.12	14.86	8			5.55	42.48	2.26	0.74			9.96	17.44	4.96	3.65	4.17	2.7			18.56	80.54	3.38	8.51			2.8	1.3	2.31	0.83			2.87	0.81	6.76	2.18	4.85	7.29
6.44	84.09	6.21	15.2	8			5.78	49.64	2.29	0.75			10.39	18.16	5.11	3.46	4.31	2.7			18.72	80.79	3.41	7.2			3.3	1.32	2.73	0.85			3.08	0.85	5.96	1.99	4.56	6.64
6.44	83.85	5.89	15.55	8			5.76	50.22	2.24	0.76			10.1	17.64	5.04	3.64	4.13	2.52			19.05	82.16	3.33	5.97			3.09	1.41	3.28	0.86			3.29	0.89	5.54	2.25	4.26	7.42
6.34	77.11	5.81	15.56	8			5.39	38.65	1.82	0.77			10.57	17.82	5.6	3.82	3.98	2.13			19.29	82.17	2.96	5.94			2.6	1.49	2.55	0.87			3.07	0.91	5.28	2.01	4.44	7.55
7	85.46	6.26	15.62	8			6.29	53.41	2.13	0.78			11.33	20.24	5.26	4.48	4.09	2.57			18.89	83.84	2.94	4.69			2.91	1.5	2.41	0.87			2.66	0.92	4.65	2.03	4.44	5.77
7.48	97.71	6.05	15.67	8			6.01	45.46	1.96	0.8			11.62	20.07	5.37	4.03	4.43	3.09			19.33	82.81	3	4.84			2.48	1.5	3.34	0.88			2.7	0.93	4.22	2.03	4.16	6
6.96	86.02	5.47	15.7	8			6.12	48.77	2.2	0.81			11.93	22.28	5.35	4.86	4.44	2.87			18.99	81.91	3.1	6.06			3.21	1.52	2.48	0.88			2.95	0.99	4.58	1.75	4.44	6.27
6.39	69.62	6.14	16.12	8			6	47.12	2.24	0.82			12.5	23.29	5.55	5.35	4.34	2.9			19	82.89	2.91	3.44			3.07	1.53	2.49	0.88			3.28	0.99	5.6	2.03	4.75	7.71
6.83	80.11	4.66	16.17	8			4.93	31.54	1.98	0.85			12.41	25.28	5.5	5.13	4.44	3.16			19.13	82.44	3.06	3.29			2.59	1.54	2.4	0.89			3.28	1.02	5.25	2.24	4.45	6.82
7.38	78.28	5.84	16.18	8			4.59	26.32	1.72	0.87			12.07	24.6	5.1	4.77	4.27	3.18			19.24	81.2	3.2	4.63			2.72	1.6	3.23	0.9			3.25	1.03	4.82	2.12	4.29	5.98
7.98	90.41	5.82	16.19	8			4.61	26.83	2.18	0.88			12.41	24.28	5.18	4.53	4.31	2.94			19.58	81.71	3.25	4.17			3.4	1.62	3.12	0.92			3.58	1.03	4.47	1.86	4.22	4.78
7.1	93.61	5.83	16.21	8			4.49	23.25	1.89	0.89			12.8	26.15	5.24	3.89	4.37	2.5			19.15	82.15	3.49	5.29			3.38	1.65	2.69	0.92			2.38	1.05	4.83	1.75	3.95	4.44
6.73	88.15	5.58	16.29	8			3.18	13.94	1.77	0.9			12.79	26.7	5.39	4.18	4.23	2.74			20.56	84.76	3.99	6.96			2.99	1.68	2.79	0.93			2.56	1.07	4.83	2.22	4.12	4.7
6.64	71.65	5.66	16.36	8			3.76	21.53	1.88	0.91			13.22	27.66	5.16	3.86	4.08	2.42			19.68	82.32	4.06	7.92			3.2	1.69	2.79	0.93			3.23	1.07	5.13	1.81	4.92	6.05
6.83	65.73	5.53	16.45	8			3.96	18.72	1.76	0.91			13.49	28.22	5.21	4.83	4.19	2.75			19.75	82.63	3.87	8.15			3.35	1.71	3.44	0.94			2.94	1.1	2.27	0.99	4.49	5.47
6.7	74.62	5.38	16.5	8			3.6	13.33	2.45	0.91			13.92	26.6	5.29	5.55	4.23	2.21			18.96	80.57	3.86	8.64			3.11	1.72	2.64	0.96			3.27	1.11	2.09	1.33	4.78	5.36
7.04	113.72	5.6	16.54	8			3.53	12.88	2.09	0.92			13.78	27.29	5.14	5.62	4.22	2.45			20.17	83.84	4.11	9.89			3.23	1.73	2.8	0.96			2.79	1.11	3.04	1.79	4.26	4.94
6.78	78.14	5.9	16.71	8			3.43	12.36	1.67	0.92			13.6	27.77	5.27	5.23	4.16	2.44			20.62	85.29	4.21	13.58			2.83	1.73	2.84	0.97			2.14	1.12	2.69	1.52	4.56	5.76
7.53	87.33	5.04	16.83	8			3.3	11.46	1.84	0.93			13.82	27.86	5.23	4.86	4.19	2.33			21.39	86.36	3.94	12.38			2.85	1.74	2.48	0.97			2.58	1.15	2.58	1.94	4.25	5.52
6.95	80.34	5.45	16.93	8			3.63	9.29	2.18	0.96			14.09	26.32	4.93	4.54	4.32	2.54			21.67	87.02	3.87	11.71			2.81	1.76	2.32	0.98			2.67	1.16	2.35	1.94	4.45	6.1
7.44	93.67	5.61	16.99	8			3.21	8.81					14.34	27.32	5.16	5.29	4.17	2.06			21.09	86.13	3.54	10.13			3.3	1.77	2.41	0.98			3.64	1.16	2.11	1.7	3.67	4.52
7.83	101.59	5.66	17.18	8			3.55	16.12					14.33	26.79	5.15	5.82	4	1.9			21.84	86.59	3.51	9.76			2.91	1.78	2.34	0.98			3.46	1.17	2.24	2.17	4.31	5.29
8.12	109.09	5.47	17.24	8			3.78	16.93					14.32	25.62	5.58	6.34	4.11	2.13			21.93	85.69	3.6	9.87			3.12	1.83	2.52	0.98			2.66	1.17	2.21	2.4	4.37	4.55
8.13	99.63	5.17	17.28	8			4.14	20.07	1.82	0.99			14.12	26.35	5.57	5.94	3.94	2.21			22.4	85.93	3.36	8.08			2.97	1.84	2.37	0.98			2.65	1.18	2.38	1.52	5.06	5.06
8.33	101.73	5.72	17.29	8			4.64	27.61					13.97	27.38	5.51	5.16	3.95	2.24			22.59	85.63	3.37	8.41			3.2	1.86	2.45	0.99			2.95	1.18	2.54	1.89	4.59	5.19
8.08	79.05	5.35	17.3	8			4.46	24.09	1.92	0.99			13.73	28.69	5.52	5.81	3.84	2.21			22.38	85.06	3.53	7.48			3.51	1.89	2.31	0.99			2.8	1.18	2.04	1.44	4.89	5.27
7.86	78.39	5.45	17.38	8			4.44	23.33					13.25	28.63	5.15	5.51	3.86	2.08			21.57	84.43	3.51	6.86			4.19	1.91	2.39	0.99			2.93	1.19	2.23	1.41	4.62	5.25
7.44	67.07	4.93	17.53	8			4.17	23.44					13.73	28.91	4.98	5.18	4.13	2.45			21.06	84.18	3.56	6.84			4.6	1.91	2.65	0.99			2.56	1.21	2.88	1.69	4.29	5.6
7.75	76.41	5.62	17.79	8			3.54	19.73					14.19	28.97	5.36	5.54	4.2	2.24			21.78	85.1	3.68	7.59			4.33	1.92	2.36	0.99			3.03	1.21	2.19	1.82	4.54	6.67
7.83	72.69	5.52	17.92	8			3.04	12.73					14.14	30.25	5.28	4.64	4.05	2.29			21.41	84.79	3.64	5.7			2.84	1.92					3.42	1.21	2.37	2.07	4.6	6.22
7.85	71.61	5.56	17.96	8			3.07	13.92					13.99	31.15	5.7	5.4	4.13	2.37			22.4	84.19	3.91	6.35			3.51	1.92					2.89	1.22	2.53	1.97	4.09	4.34
7.77	66.49	6.1	18.01	8			2.99	13.52					13.71	30.52	5.66	5.87	3.91	1.87			21.69	84.91	4.02	5.21			2.95	1.94					2.49	1.22	2.1	1.43	4.39	5.23
7.69	54.57	5.48	18.11	8			2.96	12.86					13.87	31.17	5.19	5.07	4.01	2.14			21.75	83.71	4.11	6.32			3.1	1.96					2.95	1.22	1.7	1.64	4.33	5.62
8.01	54.47	5.77	18.15	8			2.93	12.9					13.74	31.26	5.34	5.08	3.88	1.71			21.07	82.93	3.93	5.64			3.16	1.96					2.89	1.23	2.21	1.78	3.96	3.68
7.86	57.43	4.77	18.25	8			2.83	11.47					13.5	31.3	5.48	5.4	3.81	1.93			21.23	81.64	4.16	6.96			2.99	1.97					2.86	1.23	2.49	1.93	4.53	5.63
7.81	64.47	5.53	18.32	8			2.99	14.55					14.62	33.25	5.49	5.34	3.83	1.73			20.69	81.62	4.11	4.66			3.25	1.97					3.18	1.23	2.53	1.83	3.67	3.87
8.13	72.45	5.84	18.32	8			3.6	20.23					13.94	32.93	5.74	5.97	3.69	2.03			20.85	82.28	3.92	5.08			2.9	2.02					3.89	1.23	2.61	2.07	3.91	3.98
8.08	73.93	5.15	18.38	8			3.6	20.09					14.69	33.87	6.03	6.17	3.64	2.02			21.82	82.55	4.19	5.23			4.01	2.03					2.34	1.24	1.74	1.73	4.15	5.01
8.12	62.43	5.61	18.44	8			3.27	14.47					14.23	33.43	6.37	7.78	3.68	2.25			21	82.24	4.48	4.55			2.92	2.04					4.02	1.24	1.83	1.65	3.72	3.02
7.52	100.73	6.12	18.51	8			3.36	16					14.52	33.26	5.84	6.62	3.81	2.39			21.58	82.12	4.72	4.77			3.11	2.05					2.72	1.24	2.04	1.2	4.12	4.72
7.61	99.01	5.36	18.6	8			3	14.38					14.58	34.14	5.67	6.53	3.62	2.31			21.36	82.83	4.52	5.27			3.18	2.08					2.82	1.24	2.19	2.12	4.42	4.82
7.43	68.09	5.84	18.64	8			3.25	15.16					14.56	34.09	5.6	5.99	3.45	2.04			21.52	84.03	4.33	4.31			4.21	2.08					3.07	1.24	1.85	1.81	3.99	4.47
7.67	61.7	5.59	18.66	8			3.73	18.36					14.75	33.69	5.99	6.58	3.58	2.09			21.94	83.48	4.29	5.25			3.34	2.09					3.37	1.25	1.93	2.16	4.5	5.55
7.48	54.25	5.82	18.7	8			3.5	14.45					14.62	35.03	6.24	7.11	3.66	1.99			21.82	84.12	4.36	5.4			4.16	2.1					3.64	1.25	2.15	2.64	4.24	4.26
7.59	60.27	5.72	18.82	8			3.57	16.21					14.65	35.47	6.35	7.17	3.73	2.09			21.9	84.88	4.31	4.97			4.08	2.1					3.2	1.25	2.1	2.02	4.55	5.45
7.47	60.29	6.28	18.83	8			3.32	15.54					14.83	35.54	6.4	7.34	3.85	1.78			21.72	84.29	4.35	6.96			3.75	2.1					3.49	1.26	2	1.77	4.24	3.31
7.55	66.8	5.94	18.95	8			3.06	16.69					15.17	36.21	6.78	8.11	3.77	1.96			21.34	84.43	4.19	6.65			3.31	2.11					2.79	1.26	2.23	2.17	4.32	4.5
7.9	71.68	5.47	18.98	8			3.12	11.44					15.51	35.92	6.21	6.66	3.64	1.63			22.35	85.05	4.14	6.93			3.45	2.12					2.79	1.27	2.67	1.23	4.51	4.22
8.17	77.76	6.1	19.01	8			2.94	14.84					15.31	36.77	6.1	6.23	3.55	1.77			22.59	85.14	4.18	5.2			3.53	2.13					3.69	1.27	2.73	1.84	4.58	5.18
8.09	76.63	5.66	19.03	8			3.66	20.76					14.69	36.88	5.94	5.97	3.45	2.03			22.42	85.19	4.51	6.28			4.52	2.13					3.03	1.27	2.54	2.03	4.31	3.8
7.72	67.45	5.71	19.07	8			3.85	19.28					15.7	37.56	6.12	6.19	3.51	1.82			22.95	84.9	4.2	7.04			2.81	2.13					3.41	1.27	1.78	2.02	4.19	3.96
8.34	73.88	5.47	19.1	8			3.6	14.71					15.37	38.12	6.34	6.84	3.45	1.83			22.55	86.31	4.49	8.96			4.56	2.14					3.54	1.28	1.95	1.55	4.28	4.32
8.57	76.5	6.19	19.15	8			3.07	9.16					13.88	35.53	6.29	7.05	3.55	2.02			22.97	86.54	4.93	9.03			3.52	2.14					3.04	1.28	2.01	1.93	4.08	3.99
9.19	83.46	5.81	19.22	8			3.29	12.02					14.53	37.17	6.22	6.83	3.49	1.85			23.16	87.83	5.36	10.29			3.27	2.14					2.66	1.29	1.81	1.92	4.22	4.7
9.52	91.03	6.25	19.24	8			3.64	18.51					15.63	34.84	5.84	6.94	3.77	2.61			23.83	87.87	5.26	8.97			2.92	2.17					2.76	1.29	2.27	1.81	4.08	4.23
8.71	91.71	5.57	19.24	8			3.48	15.26					15.73	33.73	5.61	6.54	3.76	1.67			23.1	88.65	4.78	8.14			3.39	2.19					2.59	1.3	2.44	1.46	4.08	4.23
9.42	98.79	5.66	19.25	8			3.67	15.5					15.79	32.83	5.79	6.95	3.71	1.88			23.61	88.29	4.42	7.32			3.21	2.19					3.55	1.3	2.37	1.7	3.93	3.71
9.97	104.77	5.52	19.27	8			4.2	19.93					15.85	30.51	6.29	8.14	3.56	1.56			22.9	88.59	5.25	7.62			3.59	2.2					2.83	1.31	2.29	1.63	4.14	3.82
10.03	97.08	5.51	19.33	8			3.84	17.07					15.37	34.45	5.7	6.63	3.48	2.37			23.97	89.09	2.63	1.3			4.25	2.21					3.51	1.31	1.51	1.57	3.97	3.7
10.52	102.37	5.71	19.38	8			3.37	14.52					15.29	34.99	5.65	6.76	3.67	2.33			23.73	88.61	2.76	2.87			3.5	2.25					2.81	1.31	2.71	1.43	3.83	3.42
9.97	100.16	5.84	19.49	8			3.17	11.9					14.92	36.07	5.75	6.6	3.57	2.47			23.54	88.26	2.93	2.36			3.79	2.26					2.22	1.31	2.64	2.02	4.17	3.23
10.05	117.24	5.69	19.51	8			2.61	9.03					14.78	36.01	5.63	6.93	3.47	1.94			23.42	88.83	2.88	2.55			4.05	2.29					2.27	1.31	2.3	2.08	3.92	3.38
9.69	113.6	5.65	19.51	8			2.76	9.86					15.21	38.82	5.35	6.02	3.76	1.93			24.17	89.68	2.89	1.22			3.89	2.29					2.56	1.32	2.16	1.34	4.2	4.54
9.21	116.55	6.18	19.52	8			2.77	9.8					15.36	38.36	5.44	7.44	3.51	1.81			23.2	88.29	2.92	2.46			3.76	2.29					3.59	1.32	2.5	1.47	3.78	3.84
9	111.85	5.57	19.55	8			2.91	9.43					15.65	38.02	5.58	7.25	3.54	1.63			22.84	87.44	3.04	2.96			3.09	2.3					3.15	1.33	10.13	nan	4.18	4
8.97	115.7	5.61	19.69	8			3.22	12.6					15.78	37.04	5.42	6.55	3.4	1.81			22.27	87.44	3.07	4.4			3.28	2.31					3.07	1.33	10.28	nan	3.95	2.7
9.6	119.42	5.49	19.7	8			3.41	17.35					15.84	35.19	5.23	6.01	3.17	1.47			22.41	87.27	2.97	4.3			3.68	2.31					3.08	1.34	11	nan	4.35	4.29
8.88	109.37	5.44	19.75	8			3.4	16.48					15.38	38.53	4.86	5.25	3.36	1.51			22.83	87.79	3.11	4.66			3.88	2.31					3.56	1.35	10.99	nan	4.45	3.73
8.93	111.27	6.18	19.76	8			3.87	21.87					15.7	38.73	4.91	5.85	3.5	1.78			23.11	88.45	3.23	5.11			3.24	2.31					3.8	1.35	10.96	nan	4.29	4.07
9.48	109.56	5.85	19.8	8			5.23	33.83					16.17	39.69	5.02	5.48	3.31	1.59			22.82	88.18	3.27	5.47			3.58	2.35					2.42	1.36	10.31	nan	4.13	3.88
8.97	104.76	6.07	19.83	8			4.91	31.73					16.45	39.46	4.82	5.47	3.59	2.77			22.8	88.37	3.47	3.06			3.28	2.36					3.6	1.37	9.79	nan	4.08	3.36
8.74	106.47	5.5	20.06	8			4.55	27.09					16.33	37.66	4.86	5.68	3.5	1.76			22.29	87.67	3.77	5.1			3.53	2.36					3.24	1.37	8.67	nan	3.56	2.73
9.11	105.48	5.51	20.07	8			4.33	21.82					16.38	38.36	4.81	5.09	3.49	1.83			21.71	86.57	3.65	4.53			3.29	2.37					3.34	1.37	8.3	nan	3.98	3.99
9.28	105.43	5.49	20.09	8			4.16	45.8					16.28	39.5	4.88	4.46	3.45	1.89			22.18	87.56	3.71	4.38			2.99	2.37					2.66	1.38	7.35	nan	4.12	3.79
8.6	98.61	5.58	20.1	8			3.86	18.03					16.04	40.28	4.68	5	3.27	1.52			21.95	87.52	3.59	3.88			3.48	2.37					2.82	1.39	6.23	nan	3.87	3.54
8.44	97.97	5.57	20.15	8			4.15	27.18					15.57	40.71	5.02	4.92	3.33	1.77			21.09	86.22	3.84	4.04			2.96	2.38					2.52	1.39	5.22	2.46	4.05	3.19
8.77	100.11	6.05	20.16	8			4.17	22.6					16.02	41.38	5.24	6.6	3.43	1.92			20.49	85.44	4.26	4.88			4.02	2.4					2.93	1.4	4.2	2	4.08	3.35
8.72	134.99	5.27	20.21	8			3.65	18.59					16.19	41.76	4.94	5.66	3.52	1.89			20.91	86.31	4.43	5.57			3.81	2.42					3.71	1.4	3.92	1.91	3.79	4.08
8.62	98.19	5.18	20.29	8			3.35	15.55					15.96	41.33	4.94	5.4	3.39	1.65			20.27	85.5	4.27	5.27			3.63	2.43					3.08	1.4	3.91	1.8	4.25	4.48
9.62	103.31	5.27	20.29	8			3.42	14.59					15.61	40.52	4.75	4.94	3.54	1.85			19.56	84.03	4.58	5.47			3.94	2.47					3.64	1.4	3.55	2.02	4.14	4.5
9.56	116.84	6.06	20.32	8			3.5	12.2					16.14	41.84	4.57	4.47	3.53	1.78			19.81	83.98	4.48	6.57			4.32	2.47					2.91	1.41	3.44	2.01	4.33	4.68
9.61	98.74	5.53	20.34	8			3.45	10.62					16.3	41.87	5.03	5.2	3.32	1.49			20.01	82.88	5.03	8.64			4.45	2.48					2.54	1.41	3.52	1.99	3.83	3.91
9.13	97.87	5.68	20.35	8			3.18	10.44					16.33	43.87	5.4	5.31	3.54	1.44			20.45	84.05	4.92	7.99			4.91	2.48					3.86	1.42	2.89	1.89	3.74	3.49
9.02	97.64	4.62	20.35	8			3.27	11.84					16.12	42.54	5.08	4.76	3.36	1.5			20.68	83.8	5.18	9.05			4.11	2.49					3.36	1.42	3.25	2.2	4.21	4.54
9.31	94.75	5.68	20.41	8			3.67	17.39					14.72	37.8	4.93	4.79	3.52	1.64			21.16	85.94	5.23	9.09			3.38	2.49					2.09	1.42	3.27	2.4	3.89	3.91
8.48	151.87	5.88	20.54	8			3.75	19.69					15.13	39.62	4.7	4.45	3.58	1.96			20.44	85.12	5.28	9.13			3.68	2.5					3.06	1.42	3.6	2.06	3.91	3.89
8.39	118.41	6.39	20.79	8			3.6	18.5					14.2	35.18	4.89	5.73	3.35	1.66			20.31	85.11	5.4	8.36			3.28	2.51					3.67	1.42	3.26	1.9	4.17	4.87
8	81.73	5.7	20.8	8			4.22	33.83					14.33	36	5.31	6.26	3.37	1.71			21.06	85.75	5.94	11.03			3.37	2.51					3.75	1.43	3.12	1.58	3.82	4.12
8.17	80.04	5.64	20.95	8			4.19	27.73					14.15	35.34	5.33	5.65	3	1.67			20.41	85.72	6.2	13.27			3.75	2.51					3.3	1.43	3.96	2.16	3.3	3.52
8.08	75.77	4.91	21.08	8			4.85	40.48					13.14	31.35	5.01	5.56	3.13	1.74			20.52	84.86	6.16	12.29			3.88	2.54					4.07	1.43	3.97	2.28	4.05	4.65
8.74	92.47	6.32	21.13	8			4.65	37.69					13.82	33.47	5.17	5.46	2.97	1.64			20.61	85.33	5.84	11.73			4.76	2.54					2.66	1.43	3.58	1.79	4.44	5.3
8.47	86.23	5.95	21.17	8			4.26	33.41					14.37	37	5.07	5.16	3.27	2.17			21.43	86.55	5.45	10.52			3.9	2.54					3.37	1.43	3.62	2.66	4.86	5.76
8.5	82.41	4.74	21.2	8			4.59	38.44					14.49	37.01	4.86	5.48	3.35	1.81			20.88	84.79	4.9	9.9			3.73	2.54					3.3	1.44	3.39	2.26	4.22	5.37
8.81	88.73	5.86	21.22	8			4.41	35.54					14.54	36.55	4.78	4.93	3.33	2.02			21.27	85.57	5.38	11.6			4.15	2.55					3.12	1.44	3.48	2.31	4.47	6.47
8.06	79.62	5.42	21.22	8			4.37	36.87					14.26	34.82	4.78	4.68	3.27	1.83			20.52	84.51	5.41	11.14			3.57	2.55					2.7	1.44	3.04	1.86	4.83	5.73
8.04	73.26	6.26	21.36	8			4.76	45.15					13.75	32.21	4.79	4.19	3.41	2			21.6	86.5	5.54	11.73			3.39	2.56					3.2	1.44	3.54	1.67	4.41	4.38
8.07	61.06	5.87	21.38	8			4.66	44.15					13.47	30.84	4.75	4.62	3.38	2.29			21.87	87.13	5.47	12.07			3.92	2.58					3.89	1.44	3.46	2.41	4.4	5.1
7.86	51.82	5.69	21.41	8			4.81	48.9					12.87	27.31	4.67	4.42	3.61	2.08			22.47	87.32	5.23	11.01			4.03	2.59					3.57	1.45	3.55	1.6	4.32	4.66
8.34	215.3	5.46	21.42	8			5.19	55.39					12.46	26.11	4.75	4.29	3.23	1.8			22.87	88.47	4.9	9.61			3.69	2.62					3.41	1.45	3.24	2.32	3.93	4.14
8.21	93.93	5.39	21.45	8			5.73	63.06					12.17	24.21	4.94	3.87	3.17	1.98			22.76	88.74	5.11	9.51			4.11	2.62					3.98	1.45	4.32	2.44	3.95	4.1
7.87	nan	5.35	21.49	8			5.38	56.14					13.05	27.95	4.9	4.7	3.19	1.93			21.91	87.91	5.32	10.52			3.24	2.63					3.41	1.46	3.73	1.89	3.85	4.32
8.1	nan	5.68	21.5	8			5.88	62.45					12.5	25.85	4.8	4.02	3.06	2.34			22.29	88.53	4.97	9.41			4.35	2.63					3.3	1.46	3.24	2.55	3.76	3.49
8.34	nan	5.11	21.51	8			6.16	66.1					12.01	24.23	5.1	5.4	3.26	2.2			22.82	88.77	5.22	10.16			3.74	2.64					3.75	1.46	3.22	1.64	4.35	5.82
8.16	nan	5.47	21.52	8			6.44	68.08					12.36	25.03	5.25	5.62	3.18	2.52			23.11	88.65	4.94	8.82			4.31	2.64					3	1.46	3.15	2.52	3.75	3.48
8.27	nan	5.15	21.54	8			7.08	74.69					12.6	25.17	5.37	5.29	3.32	2.94			22.58	87.67	5.11	10.08			4	2.64					3.96	1.47	3.27	2.13	4.33	4.49
8.4	nan	5.73	21.55	8			6.88	73.09					12.84	25.99	5.09	4.8	3.22	2.31			22.33	87.86	5	10.57			4.81	2.65					4.09	1.48	3.22	1.93	4.26	4.62
8.87	nan	5.47	21.57	8			6.69	70.26					13.28	29.34	5.03	6.4	3.12	2.07			23.42	89.81	4.83	9.66			5.01	2.66					3.21	1.48	3.52	2.78	4.57	5.4
8.42	nan	5.52	21.61	8			6.61	71.09					13.22	28.68	5.22	7.2	3.17	2.04			24.14	89.91	4.94	9.55			4.3	2.67					3.48	1.49	3.32	2.89	3.95	5.07
7.95	nan	5.77	21.77	8			6.82	71.78					13.57	30.91	5.25	7.14	3.09	1.88			24.58	89.78	5.23	10.26			4.38	2.69					3.37	1.49	3.29	3	4.01	5.09
7.45	nan	5.26	21.83	8			6.73	69.44					13.9	32.53	5.28	7.27	3.44	1.98			24.58	89.2	4.78	9.26			3.55	2.7					4.27	1.49	3.06	1.85	4.12	5.64
7.39	nan	5.12	21.91	8			6.81	69.51					14.18	32.69	5.56	7.23	3.17	1.97			23.95	89.31	4.46	8.01			3.69	2.7					2.01	1.49	3.11	1.85	4.32	4.69
7.33	nan	5.68	21.91	8			6.4	63.02					14.16	33.26	4.95	6.99	2.97	1.83			24.54	90.19	4.03	6.61			3.87	2.71					2.57	1.49	3.5	2.3	3.73	4.21
7.11	nan	6.16	22.01	8			6.42	62.06					14.25	33.33	5.13	6.75	3.05	1.92			25.06	89.83	3.93	6.11			4.19	2.72					3.59	1.49	3.19	2.42	4.2	4.95
7.49	nan	5.7	22.08	8			6.46	63.17					14.5	34.68	5.01	6.86	3.43	2.2			24.9	90.32	3.99	6.08			3.72	2.73					3.37	1.5	3.57	2.5	3.83	4.02
7.51	nan	6.39	22.11	8			6.08	58.75					14.32	34.27	4.94	6.57	3.21	1.81			25.48	90.61	3.81	5.53			3.17	2.73					2.35	1.51	7.04	6.53	4.03	4.15
7.51	nan	5.88	22.14	8			6.48	63.95					14.25	33.96	4.9	7.09	3.16	1.75			25.22	89.96	3.49	4.85			3.98	2.74					3.28	1.52	6.27	6.41	4.06	4.21
7.46	nan	5.18	22.26	8			6.67	68.81					14.27	34.1	4.97	5.86	3.21	2.56			25.46	91.16	3.47	4.79			3.63	2.74					3.28	1.52	5.71	5.67	3.64	3.66
7.6	nan	5.91	22.3	8			6.53	66.19					14.59	34.9	5.18	7.4	3.11	2.44			24.75	90.54	3.5	4.79			3.99	2.74					4.57	1.53	5.39	5.41	3.53	3.53
8	82.3	5.29	22.3	8			6.73	68.65					14.78	35.27	5.15	7.5	3.04	2.3			24.52	89.36	3.78	5.23			4.88	2.76					3.72	1.53	4.42	3.65	3.8	4.52
8.12	129.02	5.92	22.3	8			7.28	75.13					14.86	36.44	5.26	7.75	3.07	2.33			25.02	90.19	3.66	5.43			3.98	2.76					2.97	1.53	4.62	2.63	4.25	5.14
8.91	276.31	5.4	22.39	8			6.87	66.08					14.92	36.54	5.19	7.1	3.15	2.68			24.68	90.08	3.7	5.45			3.99	2.76					4.01	1.53	4.72	2.32	4.18	4.78
8.93	86.85	5.14	22.4	8			6.74	71.29					14.95	36.16	5.18	6.77	3.14	2.56			24.74	89.73	4.01	7.67			4.98	2.77					3.18	1.53	4.23	2.37	3.89	3.96
8.58	280.94	5.77	22.42	8			6.54	70.06					15.07	36.03	5.31	7.11	3.15	2.92			24.56	89.64	4.06	7.39			4.01	2.77					3.39	1.53	3.54	1.75	3.61	4.22
8.42	293.69	6.59	22.42	8			6.57	71.08					15.1	33.96	5.18	6.36	3.09	2.42			24.11	87.92	2.63	1.16			3.99	2.77					2.62	1.53	3.88	2.14	3.6	3.44
8.65	nan	5.42	22.48	8			7.24	80.14					15.15	34.98	5.35	5.44	2.89	2.02			23.99	89.52	2.63	1.41			3.7	2.78					3.61	1.53	4.17	2.66	3.86	3.32
8.48	nan	5.74	22.49	8			7.61	87.18					15.16	35.09	5.27	5.95	3.05	2.6			23.75	88.85	2.75	2.78			3.35	2.79					2.84	1.54	4.22	2.65	3.84	3.61
8.18	83.9	5.62	22.53	8			7.88	90.63					14.98	32.94	5.32	5.96	3.12	2.51			23.24	88.25	2.73	4.01			3.99	2.8					2.96	1.54	4.34	2.61	3.89	3.3
8.38	nan	5.91	22.58	8			7.53	84.72					14.93	32.67	5.35	6.45	3.11	2.78			23.55	88.18	2.82	2.67			4.46	2.8					4.07	1.54	4.01	2.23	4.39	5.05
8.33	119.43	5.82	22.67	8			7.44	79.33					14.93	30.2	5.17	6.81	3.16	2.42			22.87	86.49	2.81	2.42			4.16	2.81					3.47	1.55	3.62	1.97	4.21	4.23
8.77	132.24	5.69	22.79	8			7.52	81.99					14.95	30.88	5.31	6.88	3.08	2.43			23.17	86.76	2.78	2.41			4.05	2.82					4.21	1.55	3.24	2.19	4.53	4.75
8.44	116.1	5.79	22.82	8			7.65	84.66					14.88	29.51	4.97	6.07	3.08	2.11			24.11	88.25	2.89	2.71			3.95	2.83					3.59	1.56	3.54	2.09	4.48	4.38
8.01	58.45	6.12	22.84	8			8.51	101.26					14.79	28.67	5.19	6.3	3.32	2.27			24.48	89.43	2.91	3.97			4.29	2.84					3.84	1.56	3.63	2.73	4.33	5.14
8.11	80.51	6.48	22.86	8			8.31	96.58					14.71	27.89	5.04	6.58	3.16	2.26			24.95	90.22	2.99	4.42			4.67	2.84					3.73	1.56	3.9	2.3	4.38	4.64
8.72	67.24	5.9	22.89	8			8.06	90.04					14.78	28.32	4.95	6.5	3.42	2.71			25.29	91.72	3.1	4.2			4	2.84					3.34	1.56	3.74	2.44	4.29	5.03
9.35	144.75	6.28	22.89	8			8.56	90.79					14.57	29.04	5.06	6.69	3.1	2.54			25.39	93.7	2.99	3.95			3.66	2.85					4.06	1.57	4.08	2.22	4.37	5
9.88	78.03	5.32	22.9	8			8.33	90.67					14.51	29.24	4.9	7.13	3.37	2.4			24.85	92.44	3.05	2.86			4.05	2.85					3.92	1.57	3.79	2.21	3.63	3.35
9.14	71.84	5.37	22.94	8			8.36	87.96					15.01	30.59	4.81	6.79	3.09	2.26			25.83	94.61	3.15	3.52			3.43	2.85					3.67	1.57	3.93	2	4.16	4.86
9.96	76.96	6.17	22.97	8			7.68	78.98					15.38	28.72	4.8	6.43	3.04	2.13			25.48	94.45	3.15	4.08			4.05	2.86					3.17	1.57	3.9	1.23	4.66	5.9
10.05	90.99	5.65	23.01	8			7.16	67.19					15.42	27.17	4.96	6.42	3.26	2.8			25.06	95.55	3.11	5.26			3.68	2.87					5.11	1.57	3.44	1.45	4.52	5.1
10.1	105.79	5.42	23.03	8			7.51	73.9					15.04	28.73	4.84	7.15	3.22	2.34			24.12	96.08	3.05	5.04			3.76	2.87					4.49	1.57	4.32	1.38	3.94	4.7
9.93	162.38	5.87	23.03	8			7.56	73.37					14.68	28.86	4.87	6.23	3.01	1.94			23.75	95.85	3.05	5.82			3.51	2.89					4.59	1.57	4.33	1.31	3.84	3.91
9.62	133.37	6.7	23.04	8			7.71	73.72					14.47	28.19	4.91	5.94	3.13	1.94			22.81	93.37	3.1	6.07			4.82	2.9					3.96	1.58	4.36	1.67	4.31	5.35
9.72	109.05	5.63	23.05	8			7.33	70.63					14.21	29.73	4.85	5.97	3.21	1.69			23.6	93.79	3.23	4.92			4.22	2.9					3.41	1.58	4.38	1.86	4.14	4.65
9.79	nan	6.43	23.05	8			6.86	61.55					14.03	29.1	4.75	6.14	3.09	1.38			23.26	93.2	3.2	6.18			3.64	2.9					2.5	1.58	4.73	2.11	3.97	5.06
9.9	56.41	5.97	23.06	8			6.51	54.03					13.93	29.42	4.66	5.46	3.2	1.75			22.55	90.27	3.15	4.69			4.03	2.9					4.67	1.59	4.26	1.9	3.51	3.57
10.88	50.51	6.21	23.07	8			6.03	48.66					13.63	30.33	4.55	5.28	3.11	1.86			22.47	89.88	3.09	4.93			4.62	2.91					4.03	1.59	3.71	1.78	3.6	3.69
11.18	195.86	5.89	23.1	8			5.77	45.1					13.22	28.48	4.48	4.92	3	1.5			22.39	87.18	3.23	7.15			3.72	2.92					3.47	1.59	3.02	1.09	4.64	5.62
10.54	195.89	6.59	23.15	8			6.03	46.94					13.07	29.42	4.5	5.01	3.07	1.83			23.11	89.19	3.22	6.6			4.24	2.92					3.15	1.6	3.26	1.56	3.5	3.21
10.77	nan	5.55	23.15	8			6.49	52.09					13.3	28.33	4.41	5.17	3.2	1.37			22.08	85.65	3.14	5.46			3.91	2.92					3.05	1.6	3.33	1.94	3.89	4.15
10.81	nan	4.71	23.2	8			6.48	54.13					13.13	28.99	4.38	5.2	3.13	1.41			21.49	83.47	3.12	5.47			4.27	2.93					2.4	1.6	3.42	1.39	3.87	4.26
10.25	nan	4.8	23.22	8			6.41	48.93					13.82	30.39	4.38	5.05	3.1	1.29			21.14	81.29	3.19	4.09			3.82	2.93					3.09	1.61	3.35	1.55	3.62	2.79
10.39	184.55	5.51	23.26	8			6.72	52.69					14.13	29.42	4.33	5.62	3.01	1.6			21.63	81.93	3.26	3.4			4.33	2.96					3.28	1.62	2.83	2.12	3.33	3.07
10.36	42.47	5.36	23.32	8			7.14	58.93					14.32	28.96	4.56	6.04	3.3	1.66			21.35	82.51	3.32	3.06			4.38	2.97					2.86	1.62	2.64	2.21	4.12	4.16
10.86	71.9	5.54	23.42	8			6.7	55.4					14.63	30.5	5.08	5.59	3.11	1.71			20.78	81.46	3.39	4.76			4.5	2.97					3.41	1.62	2.68	2.26	4.44	4.48
10.24	nan	5.63	23.61	8			6.88	61.7					14.89	28.21	5.5	5.59	3.03	1.78			20.77	82.6	3.41	6.01			4.33	2.97					3.95	1.62	2.93	1.73	4.1	4.52
11.59	288.25	5.35	23.64	8			6.95	62.23					14.57	28.94	5.44	5.86	3.25	1.91			20.3	82.41	3.33	4.64			3.97	2.97					4.33	1.63	3.23	1.72	3.75	nan
11.43	99.19	5.51	23.66	8			6.65	58.33					14.04	27.8	5.61	6.14	3.34	2.21			20.54	85.22	3.38	4.25			4.17	2.98					4.22	1.63	3.31	1.74	3.78	3.25
10.62	89.18	4.96	23.66	8			6.94	61.63					14.02	27.62	5.55	6.65	3.17	2.12			20.33	85.37	3.44	3.14			3.57	2.98					3.49	1.63	2.84	1.67	3.96	2.98
10.34	70.78	4.97	23.68	8			7.25	64.33					14.61	28.99	5.72	6.81	3.14	2.35			19.46	81.19	3.51	2.59			3.58	2.99					3.58	1.64	2.62	1.78	3.61	3.37
10.57	67.73	6.19	23.76	8			7.39	61.8					14.1	27.77	5.35	7.36	3.2	2.07			19.41	81.25	3.63	3.74			4.78	2.99					2.41	1.64	3.33	1.71	3.83	4.46
11.03	90.06	5.74	23.84	8			7.57	65.9					14.9	28.1	5.26	7.42	3.22	2.24			18.16	72.77	3.67	3.88			4.13	2.99					4.66	1.64	4.05	1.75	4.23	4.63
11.29	nan	4.94	23.88	8			7.3	65.45					14.79	27.49	5.44	7.94	2.88	1.92			18.35	73.39	3.56	2.54			3.81	3					3.42	1.65	4.07	1.53	3.54	3.22
11.04	306.38	6.11	23.89	8			6.8	53.36					14.7	28.83	5.49	8.03	2.99	2.13			18.71	77.17	3.61	1.37			5.41	3					4.08	1.66	3.6	1.77	4.36	4.24
11.12	362.52	5.59	23.89	8			6.93	53.45					15.18	26.07	5.78	7.88	3.04	2.29			18.44	74.48	3.56	1.27			3.99	3.01					4.12	1.66	3.61	1.59	3.84	4.03
10.84	nan	5.93	23.98	8			7.38	57.99					15.33	25.4	5.93	7.68	2.86	1.8			17.68	68.48	3.72	1.89			4.26	3.01					2.52	1.67	3.29	1.74	3.97	3.73
11.13	nan	5.75	24.04	8			7.63	56.58					15.33	25.29	5.65	7.32	2.95	1.79			18.78	77.35	3.82	1.94			4.28	3.03					3.32	1.67	3.32	1.82	4.54	3.96
11	nan	5.49	24.07	8			8.35	61.34					15.38	24.43	5.45	6.86	2.73	1.82			18.83	76.68	3.98	2.14			4.47	3.03					3.22	1.67	2.91	1.18	4.16	4.16
10.62	nan	5.91	24.09	8			7.96	59.66					15.63	23.88	5.54	6.92	2.66	2.21			19.19	78.38	4.15	3.5			4.81	3.03					2.83	1.67	3.04	1.2	3.57	3.4
10.86	nan	6.14	24.12	8			7.78	57.36					15.92	23.73	5.23	6.05	2.71	2.05			18.51	72.87	3.94	2.58			4	3.04					3.33	1.67	3.42	1.32	4.4	4.23
10.84	nan	5.98	24.16	8			7.13	51.33					15.96	25.2	5.08	5.19	2.86	2.26			19.32	77.07	3.85	3			3.62	3.05					3.57	1.67	3.32	1.76	3.14	3.1
10.78	112.34	5.68	24.16	8			7.66	56.01					15.83	24.04	5.27	5.34	2.95	2.59			19.57	79.23	3.75	3.62			3.47	3.06					2.98	1.67	3.09	1.71	3.07	2.87
10.64	208.99	5.82	24.16	8			7.11	47.53					15.72	21.53	5.39	4.11	2.87	2.82			19.09	79.21	3.59	2.64			3.89	3.06					3.24	1.67	3.66	1.51	3.5	3.39
10.43	246.24	5.2	24.16	8			6.94	43.45					15.27	22.75	5.36	3.44	2.83	2.47			19.15	78.8	3.6	2.7			5.07	3.07					4.28	1.68	11.35	nan	3.32	1.43
10.19	88.94	5.34	24.18	8			6.82	43.5					15.02	23.06	5.62	3.52	2.94	1.84			19.08	81.41	3.46	2.65			4.35	3.07					2.91	1.68	11.32	nan	3.29	1.86
9.86	69.91	6.2	24.18	8			6.86	45.2					15.19	24.93	5.61	3.28	2.98	1.93			19.36	83.04	3.6	4.13			4.83	3.08					3.42	1.68	11.24	nan	3.83	3.19
10.07	92.4	5.93	24.21	8			6.78	48.14					14.99	23.31	5.75	3.39	3	1.9			19.17	85.73	3.44	2.76			4.3	3.08					2.84	1.68	10.74	5.05	3.54	3.66
10.3	95.24	5.91	24.23	8			6.6	48.72					14.31	23.79	6.07	3.55	3.2	1.81			19.56	91.32	3.36	2.01			3.57	3.08					4	1.69	10.13	4.43	3.58	3.52
10.59	89.51	5.94	24.28	8			6.81	45.01					14.55	23.34	6.21	3.76	2.88	1.75			19.85	93.34	3.34	1.93			4.77	3.09					2.47	1.69	9.66	4.12	3.76	3.11
10.76	105.65	5.56	24.3	8			6.48	44.78					14.74	23.44	6.7	4.56	3.09	2.17			19.93	95.5	3.46	2.57			4.6	3.09					3.22	1.69	9.18	3.55	3.54	3.43
10.31	78.13	5.43	24.34	8			6.25	41.07					15.06	21.56	6.8	4.21	3.09	1.87			20.94	96.56	3.43	2.9			4.77	3.09					4.01	1.7	8.03	3.52	3.93	3.89
10.1	117.76	5.74	24.36	8			6.74	50.91					15.47	22.16	7.2	4.25	3.11	2.08			21.31	98.99	3.35	3.71			3.34	3.11					2.81	1.7	6.07	1.89	3.61	2.85
9.91	115.3	5.02	24.39	8			7.07	60.23					15.14	21.74	7.46	4.54	3.09	2.1			21.71	98.34	3.32	2.26			4.46	3.12					4.25	1.7	5.42	1.8	4.33	3.79
9.63	119.58	5.3	24.39	8			7.1	59.32					15.45	23.64	7.62	4.49	2.93	2.23			21.58	94.04	3.37	2.27			3.87	3.12					2.32	1.7	5	1.98	4.01	3.18
9.55	121	6.11	24.39	8			7.14	55.52					14.81	25.48	7.97	4.94	3.05	2.09			22.03	93.5	3.41	3.63			4.18	3.13					3.25	1.7	4.44	1.72	3.69	2.62
10.4	147.8	6.48	24.43	8			7.49	60.04					14.47	26.11	7.75	5.08	2.95	2.07			22.11	93.13	3.35	2.43			4.95	3.13					2.91	1.71	4.24	1.85	3.8	2.18
10.2	146.41	5.59	24.43	8			7.65	57.44					14.66	25.98	7.7	4.72	2.9	1.92			22.22	95.63	3.37	1.98			3.18	3.14					4.22	1.71	4.58	1.52	4.09	2.85
10.79	163.47	5.74	24.44	8			7.55	54.63					14.83	25.69	8.24	5.25	3.16	2.03			22	95.85	2.6	1.2			4.56	3.15					4.11	1.71	4.83	1.68	3.71	2.71
10.4	167.87	5.75	24.45	8			7.27	50.64					14.63	26.72	8.67	5.81	2.93	2.4			22.53	93.88	2.74	3.11			4.45	3.16					3.69	1.72	4.09	2	3.38	2.03
10.1	176.74	5.34	24.46	8			7.15	51.01					14.24	27.8	8.95	6.1	3.09	2.15			22.93	96	2.76	3.21			3.82	3.16					4	1.72	4.74	1.63	3.78	2.5
9.68	97.07	5.51	24.46	8			7.28	58.2					14.81	24.89	8.68	5.99	3.11	2.22			23.12	95.33	2.8	4.29			3.81	3.17					4.18	1.72	4.83	2.18	3.76	2.51
9.5	94.64	5.63	24.47	8			7.44	61.35					13.95	26.99	8.65	5.79	2.77	1.69			22.4	92.9	2.96	5.58			4.43	3.17					3.17	1.72	4.85	1.56	4.27	3.46
9.5	91.68	5.74	24.5	8			7.27	57.12					14.41	25.51	9.1	6.64	2.96	1.67			22.58	91.43	3.05	6.58			4.34	3.18					3.64	1.73	5.15	1.96	3.99	3.09
9.24	76.52	5.83	24.52	8			6.96	55.93					14.64	25.04	9.26	6.42	2.83	1.54			22.15	92.31	3.14	6.54			5.03	3.19					2.9	1.73	4.81	1.87	4.67	3.89
9.34	90.95	5.24	24.53	8			6.36	48.25					14.51	25.51	9.9	7.48	2.92	2.39			21.52	87.51	3.15	6.47			4.29	3.22					3.66	1.73	4.52	1.72	3.63	3.51
8.8	61.69	4.8	24.56	8			6.87	53.57					14.84	23.7	10.22	7.74	2.77	1.81			21.06	86.49	3.34	7.99			4.36	3.22					2.66	1.74	4.2	1.82	2.98	2.51
8.59	60.8	5.77	24.59	8			7.22	51.8					15.15	23.26	9.83	7.42	2.63	2.1			20.63	83.63	3.36	7.41			4.65	3.22					3.93	1.74	4.67	1.91	3.51	2.85
8.56	46.26	5.12	24.62	8			6.99	45.72					15.72	24.53	9.29	6.52	2.88	2.36			21.28	86.3	3.2	6.15			4.09	3.24					4.04	1.74	4.38	1.99	3.86	3.42
8.57	45.4	5.44	24.64	8			7.38	48.31					15.75	23.42	9.18	6.77	2.81	2.16			21.61	86.94	3.36	6.88			3.76	3.24					4.5	1.74	3.41	1.55	3.16	2.7
8.45	49.59	5.79	24.66	8			7.26	47.21					15.93	23.1	9.05	6.48	2.93	2.57			21.56	85.17	3.34	7.77			4.34	3.26					4.13	1.74	2.89	1.53	3.39	2.62
8.68	50.18	5.39	24.66	8			7.33	48.56					16.07	22.55	9.28	6.56	2.95	2.09			22.25	87.02	3.38	7.8			4.91	3.26					4.13	1.74	2.47	1.34	3.55	2.89
8.51	56.2	6.3	24.67	8			7.77	51.78					15.59	20.3	8.95	6.33	2.88	1.62			22.27	88.62	3.54	8.23			4.86	3.26					3.25	1.74	2.97	1.59	3.21	2.44
8.84	67.66	5.57	24.67	8			7.62	55.9					15.64	20.56	8.94	7.79	2.87	2.03			22.13	90.66	3.89	11.4			4.54	3.26					3.36	1.74	3.08	2.13	3.26	2.84
8.52	80.38	5.96	24.69	8			7.42	52.6					15.34	20.18	8.72	6.59	2.8	1.64			22.1	92.15	3.56	9.88			3.75	3.27					3.61	1.74	2.91	2.31	3.47	2.7
8.08	64.62	5.52	24.71	8			7.88	58.13					15.52	19.93	8.64	5.82	2.87	1.78			21.6	90.49	3.63	8.12			4.74	3.3					3.62	1.75	2.44	1.58	3.79	3.52
7.64	59.59	6.52	24.72	8			7.84	58.36					15.79	20.01	8.35	5.81	2.84	1.81			22.66	92.48	3.75	9.65			3.77	3.3					3.03	1.75	3.11	2.01	3.9	3.15
8.31	76.35	5.2	24.79	8			7.47	54.93					16.08	22.51	8.36	5.89	2.76	1.93			23.05	95.28	3.88	11.58			4.32	3.3					5.28	1.75	2.91	1.58	3.62	3.22
8.3	71.47	6	24.81	8			6.91	50.48					15.55	23.24	8.36	5.99	2.86	1.61			22.98	94.26	3.89	11.43			4.66	3.3					4.36	1.75	2.84	1.88	3.2	2.27
8.3	61.94	5.32	24.86	8			6.46	43.39					15.51	22.82	8.41	6.04	2.79	1.6			23.05	94.25	3.86	10.39			4.63	3.32					3.89	1.76	2.3	1.73	3.23	1.54
8.79	72.7	6.18	24.91	8			6.58	45.36					15.51	22.13	8.93	7.45	3	1.94			23.54	93.64	4	11.48			3.75	3.32					2.32	1.76	2.2	1.81	3.66	2.27
8.87	75.39	6.38	24.92	8			6.45	47.42					15.57	22.3	8.79	7.36	3.02	1.35			23.31	90.38	4.07	9.55			4.39	3.33					3.48	1.76	1.87	1.65	2.91	1.96
9.13	80.05	5.13	24.92	8			6.2	46.54					15.77	22.25	8.62	7.07	2.8	1.53			23.64	92.59	3.86	9.26			4.9	3.35					3.89	1.76	2.17	1.81	3.06	1.46
9.56	96.91	5.03	24.93	8			5.73	43.75					15.41	19.61	8.46	7.13	2.95	1.61			24.05	93.72	3.95	8.74			3.96	3.35					4.07	1.76	2.47	2.96	2.67	1.41
8.99	83.53	5.32	24.98	8			5.99	47.89					15.71	20.99	7.98	6.5	2.91	1.6			24.18	92.73	3.77	6.99			4.94	3.36					4.22	1.76	2.12	2.32	2.92	2.57
8.44	60.77	6.32	25.01	8			6.64	54.85					15.56	21.25	7.92	6.33	2.79	1.48			24.34	93.98	3.72	6.2			3.99	3.37					4.02	1.77	1.87	2.07	3.08	2.33
8.81	81.12	5.54	25.02	8			7.27	66.29					15.5	22.07	7.56	6.15	2.68	1.59			24.07	93.84	3.55	5.99			4.61	3.38					3.62	1.77	2.07	1.74	3.7	3.65
8.62	86.41	5.66	25.04	8			7.16	65.31					15.46	22.32	7.57	6.34	2.87	1.96			23.63	95.4	3.79	7.13			5.22	3.38					4.52	1.77	1.82	2.14	3.24	2.86
8.47	73.65	5.84	25.06	8			7.86	69.03					15.8	22.99	6.93	5.34	2.84	1.72			23.2	95.82	3.7	7.1			4.36	3.39					3.41	1.78	2.27	2.27	3.1	2.16
8.45	63.77	5.04	25.06	8			7.82	67.26					15.56	23.44	7.17	5.59	2.83	1.84			23.59	94.33	3.7	6.88			4.57	3.39					2.93	1.78	2.78	2.89	3.03	2.91
8.51	68.13	5.14	25.06	8			7.47	72.65					15.79	25.37	6.85	5.45	2.93	1.57			24.04	95.69	3.69	6.64			4.02	3.4					4.29	1.78	2.47	2.16	3.15	2.36
8.66	69.52	4.8	25.08	8			7.39	68.74					15.69	24	6.41	4.25	3.03	1.79			23.9	95.64	3.88	6.41			4.91	3.4					2.94	1.78	2.13	2.05	2.97	2.39
8.3	52.72	5.07	25.09	8			7.06	68.44					15.49	24.92	6.11	4.2	2.95	1.28			24.52	93.2	3.8	5.99			4.97	3.41					3.52	1.78	2.51	2.16	3.29	3.75
8.03	54.9	5.59	25.11	8			7.46	71.29					15.77	26.16	5.67	4.05	2.68	1.39			23.82	91.92	3.86	6.53			3.88	3.41					2.82	1.78	2.6	2.11	3.39	3.2
8.29	57.63	6.02	25.11	8			7.6	69.66					15.6	26.52	5.96	4.41	2.78	1.92			23.3	92.31	3.72	5.95			4.74	3.41					4.06	1.78	2.48	1.8	2.82	2.39
8.96	231.15	6.05	25.18	8			7.22	69					15.71	26.16	6.36	4.79	2.98	1.78			23.54	91.12	3.64	6.15			4.54	3.41					4.07	1.79	2.89	2.84	3.22	3.4
8.88	55.6	6.3	25.18	8			6.29	58.72					15.22	26.7	5.78	4.89	2.76	1.64			24.2	90.46	3.58	3.75			4.41	3.42					3.62	1.79	2.09	2.4	3.14	3.68
8.61	106.98	5.2	25.22	8			6.54	62.27					15.62	25.69	5.87	4.96	2.87	1.69			23.05	92.16	3.52	3.94			5.08	3.42					4.34	1.79	2.02	1.74	3.69	4.68
8.74	50.86	5.27	25.24	8			6.26	61.45					15.84	26.11	5.77	5.65	2.88	1.66			23.57	89.74	3.65	4.89			4.13	3.43					2.89	1.79	2.14	2.15	3.7	4.5
8.19	49.56	5.43	25.26	8			5.72	54.64					15.78	26.85	5.93	6.05	2.77	1.86			23.15	88.67	3.89	6.49			4.37	3.44					4.1	1.8	2.59	1.5	3.43	4.5
8.1	199.91	5.47	25.27	8			6.12	57.73					15.67	27.74	6.08	5.8	2.87	1.7			22.88	88.38	3.65	5.51			4.14	3.44					4.45	1.81	2.66	1.27	3.55	4.62
7.86	45.02	5.6	25.31	8			6.57	62.19					16.17	28.17	6.48	6.1	2.6	1.82			22.88	89.1	3.8	5.96			5.1	3.45					3.3	1.81	2.42	1.72	3.43	3.71
7.79	39.1	5.14	25.36	8			7.07	69.31					15.91	28.57	6.41	5.44	2.89	1.37			23.43	89.6	4.06	7			4.13	3.45					3.39	1.81	2.32	1.65	3.5	3.83
7.54	49.32	5.87	25.4	8			7.21	69.78					15.05	28.55	6.29	5.74	2.84	1.48			24.05	87.51	3.96	6.9			4.73	3.46					3.28	1.82	2.86	1.54	3.9	5.15
7.63	67.35	5.93	25.4	8			7.63	76.79					15.64	30.1	6.16	5.83	2.9	2.2			23.8	88.57	3.82	5.77			5.02	3.47					2.19	1.82	2.7	1.76	5.11	8.1
8.19	61.31	5.33	25.42	8			7.79	77.68					14.67	28.97	6.43	5.73	2.72	1.74			23.41	87.53	3.76	5.33			3.69	3.47					3.53	1.82	2.26	1.97	4.25	6.03
8.47	48.38	5.97	25.42	8			7.52	74.95					15.04	29.81	6.23	4.98	2.89	1.57			23.68	88.16	3.57	5.93			4.26	3.47					4.34	1.82	2.71	1.72	4.35	6.45
8.54	46.02	4.96	25.45	8			7.41	68.32					15.46	30.63	6.16	5.12	3.1	2.24			23.79	88.4	3.83	7.01			4.02	3.48					2.55	1.82	2.59	1.72	4.3	5.81
8.69	83.02	5.86	25.48	8			7.59	67.2					15.71	31.16	5.83	4.87	2.84	2.36			23.87	86.7	4.01	7.48			4.45	3.48					3.5	1.83	2.13	1.83	5.22	7.91
8.65	110.17	5.83	25.52	8			7.71	66.23					16.16	31.72	5.86	4.98	2.8	2.14			23.1	87.26	4.1	7.55			5.07	3.49					4.22	1.83	2.19	2.31	3.63	4.36
8.49	48.83	6.68	25.52	8			6.83	59.47					15.96	31.72	5.54	4.01	2.96	1.98			21.96	85.71	3.91	7.42			4.63	3.49					3.84	1.83	2.3	2.15	4.2	4.29
9.11	47.4	5.45	25.54	8			6.83	58.82					16.19	30.82	5.48	3.71	2.82	2.24			22.93	86.53	3.78	8.06			3.86	3.49					3.17	1.83	2.53	2.4	3.69	5.13
9.24	46.28	5.32	25.57	8			7.27	55.88					16.46	30.23	5.64	4.55	2.84	1.69			22.65	86.94	3.71	6.77			4.81	3.49					4.01	1.83	1.84	2.14	3.8	4.74
9.95	68.87	5.32	25.57	8			7.87	63.11					16.64	30.45	5.29	4.95	3.03	1.96			22.3	86.72	3.55	6.01			4.63	3.5					3.4	1.84	2.05	2.02	4.01	5.35
9.71	72.5	5.26	25.57	8			8.08	68.73					16.8	31.96	5.35	5.07	2.96	1.89			21.96	87	3.75	7.43			5.13	3.5					4.08	1.84	2.35	2.24	3.9	5.71
10.26	80.27	5.87	25.61	8			7.94	64.59					17.24	34.11	5.25	4.57	2.96	1.79			21.19	87.58	3.62	7			4.92	3.51					3.71	1.84	2.13	2.19	3.55	3.36
9.14	83.78	5.61	25.66	8			7.99	62.87					16.96	33.06	5.15	5.01	2.89	2.09			20.96	88.74	3.56	7.43			5.04	3.51					3.74	1.84	2.47	2.29	3.71	4.1
9.33	90.99	5.67	25.66	8			7.7	59.61					16.78	33.32	5.06	4.61	3.04	2.24			20.77	89.89	3.77	8.29			4.96	3.52					4.38	1.84	2.72	2.98	4.04	4.78
9.03	76.6	5.36	25.67	8			8.05	61.81					16.9	33.83	5.33	3.51	3.08	1.67			21.22	87.31	3.77	7.71			3.91	3.52					3.96	1.84	3.08	3.44	4.28	5.58
9.02	66.93	5.98	25.69	8			8.58	69.22					17.06	34.11	5.42	4.07	2.84	1.83			21.41	87.05	3.82	6.54			5.17	3.52					3.19	1.84	9.65	nan	4.5	6.15
8.95	74.56	6.67	25.7	8			8.94	69.64					16.74	33.9	5.42	3.85	3.12	1.77			20.99	86.08	3.85	6.34			4.15	3.53					3.5	1.84	10.33	nan	3.93	4.48
8.59	67.37	6.09	25.73	8			8.91	69.79					17.25	34.12	5.23	3.95	3.07	1.42			20.94	86.77	3.71	7.05			4.39	3.55					4.58	1.84	11.49	nan	3.59	3.25
7.69	41.29	6.06	25.74	8			8.94	68.9					16.97	33.64	5.1	3.88	2.98	1.82			21.49	87.7	3.68	6.34			4.62	3.55					4.33	1.84	10.86	nan	3.59	3.36
8.01	48.09	5.51	25.74	8			9.5	71.21					16.91	34.75	5.02	4.6	3.2	1.88			20.95	85.12	3.7	6.4			4.97	3.55					3.3	1.85	11.27	nan	3.67	3.59
8.11	51.77	6.57	25.75	8			9.55	73.11					16.8	34.75	5.1	4.96	3.29	2.51			19.91	82.62	3.63	7.09			3.87	3.56					4.02	1.85	11.23	nan	3.5	3.4
8.04	52.28	6	25.75	8			9.65	71.07					17.46	37.49	5.48	4.44	3.45	2.29			20.1	83.38	2.63	1.37			4.55	3.56					3.51	1.85	11.12	nan	3.17	2.77
8.98	61.66	5.54	25.76	8			9.05	64.88					17.62	37.93	5.71	4.49	3.39	2.49			20.89	84.51	2.71	2.32			4.52	3.6					3.45	1.85	11.49	nan	7.06	7.92
9.08	61.63	6.33	25.78	8			9.37	69.56					17.43	37.36	5.43	4.38	3.16	1.54			21.44	85.75	2.71	1.39			3.2	3.6					3.19	1.85	11.06	nan	6.58	7.33
9.01	60.56	5.41	25.8	8			8.88	64.87					17.35	37.04	5.45	4.12	3.01	1.54			21.4	85.53	2.79	1.88			3.92	3.6					3.48	1.86	10.67	nan	6.07	8.16
8.29	53.67	5.7	25.8	8			8.98	62.63					17.36	37.51	5.61	3.81	3.07	1.6			20.91	84.84	2.85	1.75			4.17	3.62					3.01	1.86	10.58	nan	4.8	5.72
8.15	50.82	5.53	25.81	8			8.89	66.85					17.62	38.67	5.33	4.49	3.26	1.7			20.46	84.52	2.8	1.3			4.43	3.64					4.47	1.86	9.7	nan	4.22	4.91
8.51	58.08	5.65	25.84	8			8.66	67.33					17.24	38.08	5.4	3.93	3.24	1.56			20.24	84.03	2.91	1.97			3.4	3.65					4.36	1.86	9.33	nan	4.63	5.94
5.44	79.96	5.98	25.85	8			8.8	69.16					17.9	40.93	5.04	3.5	3.19	1.95			20.12	83.96	3.05	2.09			4.62	3.66					3.33	1.87	9.07	nan	4.26	4.17
5.71	83.99	5.74	25.93	8			9.34	72.31					17.58	39.44	5.3	3.75	3.3	1.58			19.43	83.14	3.16	2.28			4.23	3.66					4.35	1.87	9.13	nan	3.91	3.83
5.89	115.66	6.18	25.93	8			9.1	65.3					17.43	38.14	5.3	3.36	3.29	1.62			19.46	82.45	3.19	2.1			4.55	3.67					4.46	1.87	7.6	nan	3.24	3.21
6.04	85.44	5.98	25.93	8			8.73	63.46					17.27	37.79	5.23	4.75	3.26	1.69			19.74	82.49	3.2	2.4			5.02	3.69					3.6	1.87	6.93	4.11	2.96	2.83
6.47	93.79	6.12	25.96	8			8.55	67.69					17	37.02	5.64	4.47	3.1	1.53			19.4	80.81	2.96	1.78			4.07	3.7					4.26	1.87	5.72	3.23	3.2	2.66
5.88	86.53	6.2	25.96	8			8.04	64.77					16.98	37.24	5.41	4.32	3.22	1.57			20.2	81.78	3.04	2.27			3.48	3.71					3.32	1.87	4.81	2.8	3.24	3.25
5.91	83.07	5.93	26.01	8			7.57	55.85					16.95	37.34	5.63	3.91	3.38	1.56			19.27	80.47	3.14	2.39			4.57	3.71					3.95	1.87	4.08	2.53	3.61	3.04
6.26	126.96	5.06	26.01	8			7.98	55.64					16.91	36.43	5.34	3.7	3.29	1.67			19.99	82.42	3.1	2.89			5.1	3.72					4.11	1.87	4.09	2.85	3.73	4.43
6.5	102.35	5.76	26.04	8			8.05	56.22					17.39	36.57	5.38	4.76	3.45	1.58			20.52	82.73	3.24	3.87			5.1	3.72					3.18	1.88	3.73	2.42	3.89	3.5
6.28	141.38	6.05	26.04	8			8.03	54.62					17.34	36.38	5.29	4.96	3.38	1.71			21.03	82.43	3.29	5.55			5.72	3.72					3.23	1.88	3.58	2.66	3.67	3.24
6.35	106.6	4.85	26.06	8			7.69	49.25					16.79	33.15	5.08	4.38	3.32	1.75			20.15	81.35	3.22	4.22			5.15	3.73					2.66	1.88	4.18	3.56	3.8	3.19
6.81	156.77	5.75	26.08	8			7.7	55.88					16.64	32.35	5.12	5.33	3.13	1.49			20.62	81.29	3.18	4.32			5.02	3.73					2.96	1.88	4.05	2.77	3.64	4.86
7.06	164.2	5.64	26.12	8			7.27	53.39					16.4	30.48	5.09	5.8	3.19	1.61			20.21	80.01	3.33	4.2			5.15	3.74					4.27	1.88	3.82	2.67	3.61	3.98
7.1	240.42	6.27	26.13	8			7.5	53.98					15.98	27.51	4.95	5.04	2.99	1.66			20.59	80.4	3.27	5.1			3.84	3.74					4.14	1.88	3.8	3.09	3.3	3.76
7.66	162.75	5.22	26.13	8			7.34	56.72					16.13	28.49	4.82	5.53	3.15	1.59			19.93	79.38	3.22	4.26			4.85	3.75					3.1	1.89	3.6	2.23	3.4	4.36
7.54	164.26	5.95	26.13	8			6.8	52.23					16.2	26.11	5	5.24	2.99	1.39			19.53	79.54	3.51	5.98			3.92	3.75					4.11	1.89	3.93	2.28	3.51	4.59
7.74	169.99	6.24	26.16	8			6.02	49.08					16.5	27.81	4.98	5.78	2.96	1.41			20.51	81.25	3.62	4.37			4.04	3.76					4.08	1.89	3.88	2.21	3.21	4.03
7.43	120.7	6.01	26.17	8			6.42	53.89					16.09	25.73	5.09	5.16	3.19	1.91			20.92	81.52	3.95	5.57			4.26	3.76					3.91	1.89	4.18	2.09	3.39	2.93
7.34	122.82	6.21	26.2	8			7.05	61.55					16.04	24.93	5.31	4.76	3.18	1.58			21.57	82.6	3.57	4.36			3.96	3.77					2.96	1.89	4.26	2.04	3.48	3.44
7.49	125.89	4.95	26.2	8			6.72	59.5					16.28	27.08	5.19	4.61	2.95	1.82			21.54	82.91	3.69	4.37			5.22	3.77					3.86	1.9	3.8	1.81	3.62	4.7
7.3	119.6	5.59	26.21	8			6.2	55.06					16.29	26.34	5.12	4.83	2.9	1.51			20.97	81.87	3.81	4.56			3.89	3.77					3.99	1.9	3.43	2.13	3.26	4.09
7.12	111.22	5.74	26.22	8			6.29	57.7					16.02	24.3	5.52	5.36	2.88	1.72			21.07	81.99	3.59	3.82			4.71	3.77					2.91	1.9	3.44	2.13	3.45	3.39
6.53	87.76	6.06	26.23	8			6.57	59.83					15.74	22.55	5.11	3.88	3.21	1.74			21.34	82.39	3.6	3.75			5.23	3.77					3.19	1.9	3.14	1.94	3.22	3.69
5.85	73.15	6.35	26.23	8			6.77	63.7					15.88	20.79	5	4.95	3.3	1.75			22.01	83.39	4.17	4.85			3.79	3.78					4.13	1.9	3.69	1.86	3.34	3.53
6.34	87.68	5.76	26.29	8			7	65.25					16.03	20.6	5.03	5.14	3.07	1.83			21.71	82.78	3.72	4.24			5.18	3.78					3.62	1.91	3.09	1.42	3.39	3.74
6.97	108.52	6.45	26.31	8			7.13	61.89					16.22	24.54	5.05	5.62	3.19	1.92			21.71	82.16	3.73	4.62			4.63	3.79					4.48	1.91	3.16	1.59	3.39	4.01
7.07	103.66	5.6	26.31	8			7.24	58.79					16.38	24.79	5.17	6.71	3.28	1.84			21.87	82.51	3.66	4.22			5.2	3.79					3.04	1.92	2.99	1.79	3.18	3.8
7.18	119.68	5.95	26.36	8			7.47	62.34					16.14	21.12	5.13	6.25	3.04	1.72			21.66	83.59	3.96	4.04			4.58	3.8					3.95	1.92	2.89	2.13	3.06	2.74
6.4	93.16	5.85	26.41	8			7.23	61.67					16.23	23.46	5.21	5.79	3.19	1.64			21.87	84.75	4.19	3.63			4.54	3.8					4.16	1.92	3.28	2.01	2.97	2.56
6.65	95.28	5.81	26.45	8			7.29	64.44					16.32	24.26	5.39	5.76	3.1	1.74			21.65	85.18	3.99	2.98			5.36	3.8					3.97	1.92	3.4	1.91	2.9	2.28
7.52	122.98	5.7	26.47	8			6.99	65.01					16.43	23.16	5.37	5.26	3.07	1.68			21.45	84.96	4.19	4.03			5.1	3.81					4.36	1.92	3.01	1.93	2.86	2.75
6.93	101	5.12	26.48	8			7.19	66.73					16.26	21.42	5.03	4.69	3.02	1.13			21.13	84.37	4.51	4.75			4.46	3.82					3.51	1.92	3.24	2	3.05	3.6
7.91	124.22	6.6	26.49	8			6.93	63.19					16.21	21.84	4.79	4.91	3.11	1.32			20.7	83.18	4.48	3.74			4.95	3.82					4.03	1.93	3.89	2.1	3.46	4.18
6.91	101.72	5.86	26.5	8			7.58	66.61					16.05	20.48	4.89	3.66	2.88	1.39			20.2	82.48	4.66	4.31			5.24	3.82					2.95	1.93	3.6	2.1	3.2	3.51
7.06	94.25	4.99	26.5	8			7.45	68.68					15.87	20.88	4.73	4.38	3.06	1.63			20.28	82.69	4.33	3.56			5.41	3.84					4.42	1.93	3.72	1.92	3.21	2.54
6.96	97.28	6.4	26.55	8			7.38	73.53					15.79	21.42	4.61	3.63	2.97	1.77			19.83	81.08	4.39	3.85			5.22	3.84					4.06	1.94	3.73	2.39	3.16	3.35
7.41	100.35	6.27	26.55	8			7.46	71.82					15.81	22.18	4.56	3.92	3.1	1.77			19.8	81.55	4.6	4.01			5.38	3.84					3.59	1.94	3.45	1.57	2.91	2.48
7.19	90.16	5.94	26.6	8			7.18	70.77					15.99	21.55	4.89	4.36	3.17	1.68			19.26	78.84	4.49	3.85			4.87	3.85					4.21	1.94	3.48	2.06	2.93	2.68
7.13	84.21	4.87	26.6	8			7.96	75.89					16.23	20.88	4.77	4.26	2.96	1.33			19.33	78.59	4.18	2.71			5.56	3.85					4.96	1.94	3.53	2.28	2.85	2.24
7.18	74.38	5.09	26.65	8			7.44	71.31					16.35	20.28	4.96	5.08	3.01	1.73			19.76	80.6	4.42	3.27			4.6	3.85					4.32	1.94	3.85	2.01	3.61	2.78
7.67	74.2	5.78	26.65	8			7.52	69.75					16.49	19.47	4.76	4.62	3.03	1.37			20.43	83.35	4.69	4.79			4.19	3.86					3.56	1.95	3.78	nan	3.31	4.11
7.43	90.77	5.41	26.67	8			7.79	71.66					16.5	18.76	4.76	4.63	3.1	1.45			19.65	80.85	4.6	4.7			4.65	3.86					3.4	1.95	3.78	2.6	3.53	4.02
7.49	92.32	6.26	26.68	8			7.41	68.32					16.53	19.98	5.01	5.31	3.21	1.64			18.91	77.28	4.26	3.31			4.02	3.86					3.01	1.95	3.19	1.58	3.16	3.71
7.93	84.87	5.47	26.68	8			6.87	64.75					16.52	20.13	5.01	5.72	3.16	1.27			18.94	78.12	4.55	3.89			4.15	3.87					4.04	1.95	7.43	nan	3.5	2.89
7.82	84.93	5.09	26.72	8			7.08	69.77					16.53	19.91	5.22	5.53	3.16	1.64			19.49	80.11	4.97	4.8			4.04	3.87					4.28	1.95	5.99	5.19	3.62	3.57
8.26	91.24	5.69	26.73	8			7.28	70.01					16.52	19.69	5.52	6.02	3.33	1.88			19.49	78.95	5.24	5.58			4.58	3.88					4.28	1.95	5.13	3.03	3.13	3.39
8.24	88.1	5.83	26.75	8			7.13	67.81					16.31	20.84	5.31	5.05	3.18	1.91			19.73	79.5	4.75	4.21			4.06	3.89					3.25	1.96	4.59	2.54	3.2	3.43
8.14	84.41	6.14	26.77	8			6.85	67.76					16.26	20.74	5.46	5.41	3.07	1.77			20.24	81.57	5.18	5.1			5.38	3.9					3.67	1.96	4.58	2.28	3.41	3.3
7.73	78.3	6.16	26.83	8			7	65.34					16.1	20.8	5.2	5.05	3.19	1.9			20.54	82.06	4.94	5.16			3.21	3.9					4.63	1.96	4.83	2.4	3.37	2.66
7.99	88.82	6.33	26.88	8			7.18	68.17					16.32	22.08	4.99	4.17	3.11	1.49			20.63	82.61	2.64	1.04			4.76	3.9					3.42	1.96	4.69	2.54	3.73	2.98
7.72	86.02	5.19	26.89	8			7.56	70.76					16.4	21.82	5.16	3.81	3.07	1.66			21.07	83.9	2.77	0.87			4.35	3.9					2.25	1.97	4.82	2.87	3.44	2.66
8.08	85.44	5.83	26.89	8			7.33	66.59					16.53	22.87	5.48	3.38	3.3	1.68			21.88	85.91	2.84	1.64			5.02	3.9					3.94	1.97	4.69	2.58	3.82	3.29
7.97	78.62	5.95	26.9	8			7.26	64.07					16.1	21.46	5.63	3.13	2.93	1.12			22.03	86.33	2.99	2.12			4.95	3.9					2.52	1.97	4.26	2.67	3.6	3.37
8.13	79.84	6.17	26.91	8			6.43	55.57					16.2	21.25	5.07	3.01	3.13	1.48			21.55	85.52	2.86	2			3.96	3.91					3.56	1.97	4.6	2.12	3.9	3.28
8.26	79.63	6.26	26.93	8			6.58	53.47					16.03	21.75	4.9	3.29	2.98	1.49			21.33	84.26	2.86	2.27			4.1	3.93					4.78	1.97	4.51	2.25	4.53	4.53
8.33	84.68	4.97	26.94	8			6.45	52.86					15.56	22.21	5.1	4.36	3.24	1.78			20.59	81.41	2.81	1.56			5.14	3.93					2.74	1.97	4.3	2.26	3.37	3.21
8.06	77.15	5.98	26.98	8			5.9	42.04					15.68	21.46	5.17	4.31	3.22	1.55			21.16	83.45	2.89	1.74			5.18	3.93					3.58	1.97	3.73	2.47	3.77	3.24
8.24	84.11	6.19	27	8			6.01	48.69					15.66	22.36	5.26	4.34	3.39	1.95			21.81	84.43	2.97	2.18			4.82	3.93					4.36	1.97	3.77	1.89	3.27	3.57
8.22	76.93	5.78	27	8			6.01	49.1					15.61	21.66	5.13	5.1	3.27	1.59			21.55	84.1	2.93	1.97			3.8	3.94					3.62	1.98	3.68	2.28	3.73	4.26
7.99	62.12	5.48	27	8			6.29	52.84					15.54	22.36	4.72	3.74	3.11	1.73			22.27	84.9	2.93	1.89			4.78	3.94					4.86	1.98	3.84	1.75	3.28	2.72
8.2	131.78	5.23	27.03	8			6.58	54.09					15.52	22.5	4.85	3.29	3.32	1.65			22.69	85.4	2.83	1.95			4.67	3.94					4.87	1.98	3.82	2.29	3.45	3.77
8.31	129.42	6.29	27.07	8			6.38	53.3					15.72	22.98	5.43	3.15	3.2	1.53			23.08	84.89	3.01	2.73			4.62	3.94					3.22	1.98	3.53	2.39	3.52	3.5
8.33	126.27	5.68	27.07	8			6	48.47					15.76	22.8	5.35	3.45	3.39	2.01			23.53	85.39	3.04	2.53			4.6	3.94					3.76	1.98	3.69	2.66	3.22	3.06
8.18	130.62	6.13	27.11	8			6.21	52.11					15.81	22.95	5.26	3.21	3.26	1.76			23.47	85.46	3.2	3.19			4.95	3.95					2.62	1.98	3.69	2.31	3.29	2.38
7.97	123.78	5.61	27.14	8			5.85	67.51					15.78	21.99	5.25	3.1	3.31	1.81			23.11	84.96	3.15	2.68			5.23	3.95					3.4	1.98	3.97	2.44	3.58	2.43
8.1	111.86	5.6	27.16	8			6.5	50.29					15.84	22.64	5.6	3.66	3.31	2.23			23.61	86.48	3.33	2.97			4.01	3.95					4.95	1.99	3.33	2.17	3.53	2.93
8.09	112.94	5.81	27.17	8			6.39	47.96					15.93	23.48	6.02	4.1	3.24	1.94			23.81	87	3.35	3.55			4.93	3.95					4.24	1.99	3.6	2.13	3.23	2.73
8.41	113.31	5.82	27.18	8			6.26	47.17					15.79	23.77	6.01	3.8	3.2	1.41			23.75	86.12	3.46	3			4.84	3.96					3.3	1.99	3.8	1.99	3.58	2.79
8.32	112.18	5.67	27.19	8			6.39	47.68					15.72	25.56	5.53	3.45	3.41	1.81			24.09	85.21	3.33	2.88			4.58	3.96					3.56	1.99	4.05	1.59	3.32	2.53
8.5	116.5	5.84	27.2	8			6.68	47.78					15.76	26.42	5.63	3.8	3.34	1.86			24.24	85.23	3.23	2.19			5.17	3.97					3.27	1.99	3.55	2.18	3.32	3.14
8.92	110.52	5.24	27.2	8			6.7	46.34					15.74	25.45	5.42	3.73	3.21	1.65			24	85.9	3.09	1.52			4.71	3.97					3.62	1.99	4.06	2.17	3.29	2.22
9.03	214.25	4.9	27.24	8			6.08	42.38					15.77	24.16	5.26	3.79	3.19	1.87			24.58	84.73	3.25	1.35			5.04	3.98					3.07	1.99	3.07	2.2	3.21	2.61
8.89	112.31	5.45	27.24	8			6.24	44.14					15.72	23.44	5.38	4.23	3.01	1.51			24.58	85.91	3.2	1.26			3.98	3.99					1.83	1.99	3.43	2.17	3.11	2.28
8.7	57.97	5.71	27.25	8			6.5	39.28					15.76	23.19	5.29	5.2	3.19	2.05			24.29	86.65	3.27	1.89			4.5	3.99					2.64	1.99	3.48	1.72	3.34	2.74
8.52	52.1	5.25	27.27	8			7.04	46.98					15.78	23.54	5.1	5.12	3.16	2.11			23.9	86	3.33	2.54			4.94	3.99					3.52	1.99	3.51	1.62	3.13	2.5
8.25	105.88	4.97	27.27	8			7.49	51.71					15.74	24.54	4.91	5.43	2.94	1.69			23.45	84.61	3.34	1.8			4.74	3.99					4.5	2	4.02	1.11	3.7	3.77
8.18	117.49	5.39	27.28	8			7.87	65.03					15.71	24.13	5.1	5.58	2.87	1.37			23.22	85.34	3.34	1.8			5.56	3.99					3.29	2	4.17	1.29	3.55	2.57
8.24	111.75	5.45	27.29	8			8.32	74.56					15.58	24.7	5.14	6.58	3	1.58			23.21	85.98	3.22	2.05			5.53	3.99					4.33	2	4.95	1.61	3.19	3.27
8.45	63.5	5.02	27.31	8			8.21	68.88					15.67	23.1	5.33	6.13	2.98	1.87			22.91	83.34	3.28	2.09			4.01	4.01					4.12	2	4.64	1.67	3.08	2.98
8.47	221.01	5.12	27.32	8			7.07	55.93					15.74	22.3	5.31	4.43	3.07	1.6			22.65	81.79	3.31	2.35			5.07	4.01					4.96	2	3.85	1.29	3.14	2.9
8.43	122.06	5.87	27.34	8			6.47	46.6					15.73	22.89	5.28	4.3	3.2	2.28			22.17	77.06	3.19	2.02			3.92	4.01					5	2	3.3	1.88	3.42	3.62
8.56	63.73	5.55	27.36	8			5.41	31.59					15.87	23.45	5.04	5.08	3.15	2.12			21.7	73.01	3.35	1.66			4.08	4.01					4.5	2.01	3.06	2.19	3.09	3.16
8.57	145.33	5.46	27.37	8			6.27	48.19					15.76	24.43	5.21	5.14	3.3	2.3			21.93	74.29	3.31	1.97			4.6	4.01					2.4	2.01	3.16	1.58	3.09	3.34
8.42	65.27	6.03	27.38	8			6.01	44.09					16.04	22.55	5.07	4.46	2.89	1.49			22.33	78.22	3.22	2.88			4.99	4.01					3.1	2.01	3.24	1.5	3.13	3.37
8.02	132.9	6.35	27.39	8			5.61	38.5					15.93	21.88	5.29	3.47	3.2	1.78			22.35	80.89	3.22	3.33			4.19	4.02					5.39	2.01	3.05	1.44	3.63	3.58
7.71	115.33	5.92	27.39	8			5.56	39.77					16	22.85	5.48	4.01	3.16	2.15			22.69	81.05	3.2	3.21			4.64	4.02					4.07	2.01	3.39	1.56	3.47	2.74
8.31	136.08	6.07	27.39	8			5.45	39.46					16.03	22.21	5.09	4.45	3.15	1.79			21.97	70.9	3.3	3.23			4.93	4.02					4.01	2.01	3.9	1.73	2.87	2.24
8.59	127.58	5.26	27.42	8			5.61	40.37					15.97	22.02	5.24	4.45	3.28	1.91			22.15	74.2	3.45	4.22			5.53	4.03					5.1	2.02	3.88	1.68	2.74	2.55
8.69	133.93	5.36	27.44	8			6.2	43.64					15.94	21.16	5.4	4.69	3.2	1.48			21.73	70.44	3.68	6.13			5.23	4.03					4.76	2.02	4.01	1.6	2.97	3.47
8.31	292.06	5.99	27.44	8			6.8	52.35					16	20.77	5.51	4.32	3.19	1.59			21.74	72.64	3.59	5.63			4.67	4.03					3.56	2.02	3.95	1.85	2.68	2.34
8.55	87.85	6.54	27.48	8			6.39	46					16.06	20.41	5.2	4.61	3.4	2.01			22.14	74.4	3.74	5.57			5.28	4.03					4.23	2.02	3.63	1.65	2.91	2.8
8.27	338.54	5.43	27.5	8			7.04	55.29					16.2	20.18	5.25	3.63	3.24	1.42			22.09	73.32	3.53	5.19			4.21	4.04					4.44	2.02	3.63	1.67	2.7	2.14
7.7	122.24	5.74	27.56	8			6.29	45.39					16.04	19.78	5.59	3.85	3.02	1.58			21.8	71.96	3.74	6.45			4.08	4.04					4.26	2.02	2.98	1.6	2.98	2.33
7.82	272.03	5.57	27.56	8			7.08	59.13					15.98	20.09	5.53	3.82	3.16	1.94			21.5	69.73	3.59	5.69			5.4	4.05					4.6	2.03	3.52	1.82	3.12	2.27
7.12	67.51	6.19	27.56	8			7.04	57.46					15.89	19.1	5.39	3.98	3.23	2.06			21.55	67.06	3.6	7.22			5.03	4.05					4.27	2.03	3.33	1.45	3.26	2.56
7.19	221.32	5.88	27.6	8			6	45.75					15.73	20.54	5.54	4.01	3.12	2			21.87	67.82	3.56	6.29			4.03	4.06					3.72	2.03	3.59	1.82	4.04	4.41
8.17	256.62	6.11	27.6	8			6.51	50.26					15.97	20.53	5.33	3.92	3.06	1.71			22.27	67.95	3.6	7.31			4.55	4.06					2.96	2.03	3.3	1.48	3.99	4.86
7.82	103.57	5.91	27.62	8			6.5	55.43					15.76	21.09	5.83	3.99	3.26	2.54			22.75	69.03	3.51	8.07			5.55	4.06					3.2	2.03	3.71	1.4	3.6	3.35
7.76	241.96	5.54	27.62	8			6.96	68.2					15.72	20.97	6.38	4.66	3.32	2.87			22.88	67.52	3.71	9.29			4.47	4.06					2.87	2.03	3.54	1.77	3.57	3.46
7.81	nan	5.78	27.64	8			7.32	68.08					15.75	21.58	6.21	4.16	3.55	2.47			22.7	66.69	3.72	10.03			5.36	4.07					4.67	2.03	4.36	1.65	3.36	3.81
7.84	nan	6.09	27.64	8			6.68	63.29					15.71	20.65	6.22	4.81	3.33	2.14			23.14	69.32	4.11	12.04			4.7	4.07					4.6	2.04	4.2	1.47	3.67	4.05
7.62	344.38	6.48	27.66	8			6.69	68.25					15.56	22	6.25	4.57	3.31	2.57			23.34	68.47	4.25	11.98			5.14	4.07					3.29	2.04	3.24	1.34	3.59	4.47
7.59	159.39	5.16	27.67	8			6.97	73.39					15.62	22.11	6.36	4.18	3.28	2.5			23.23	67.74	4.56	12.46			4.21	4.09					3.6	2.04	3.36	1.51	3.36	3.7
7.87	174.56	6.32	27.67	8			7.27	70.53					15.64	21.05	6.76	4.75	3.27	1.86			23	68.93	4.36	12.82			4.43	4.09					4.43	2.04	3.97	1.35	3.14	3.87
7.68	167.34	4.95	27.67	8			6.88	66.27					15.64	20.74	6.61	4.16	3.29	2.22			22.68	70.29	4.37	10.65			5.45	4.09					3.06	2.04	3.68	1.53	3.93	6.24
8.04	199.87	6.12	27.73	8			7.47	79.59					15.5	20.03	6.38	3.95	3.16	2.02			23.52	67.71	4.39	15.34			3.54	4.11					3.09	2.05	3.77	1.74	3.52	4.63
8.27	196.93	6.32	27.77	8			6.77	66.79					15.63	19.82	6.22	4.1	3.03	1.82			23.03	70.88	4.24	11.03			5.66	4.11					4.57	2.05	3.79	2.44	3.63	3.48
8.47	187.14	5.55	27.78	8			6.61	66.08					15.51	19.74	6.48	4.34	3.13	1.87			23.17	72.45	4.43	11.06			3.78	4.11					3.73	2.05	3.76	1.36	3.91	4.89
8.56	95.31	6.05	27.79	8			6.54	64.33					15.47	20.12	6.26	4.12	3.23	2.07			22.6	69.8	8.1	21.52			4.71	4.11					2.9	2.05	3.55	1.65	3.51	3.8
7.87	105.8	4.74	27.8	8			7.19	72					15.47	19.35	6.06	4.01	3.35	1.67			22.33	68.79	8.3	22.98			5.55	4.12					4.32	2.05	10.75	nan	3.41	3.85
7.49	122.96	6.63	27.8	8			7.07	67.15					15.35	19.78	6.21	4.12	3.4	2.02			22.48	69.13	8.18	21.89			4.63	4.12					3.11	2.05	10.51	4.93	3.46	3.34
7.24	58.65	6.32	27.81	8			7.41	71.3					15.12	19.37	6.05	4.56	3.39	2.12			22.05	71.05	7.65	19.35			5.02	4.13					4.27	2.05	9.61	4.16	3.3	2.95
7.95	128.27	5.59	27.81	8			7.86	76.17					15.22	17.95	5.97	4.51	3.4	2.01			22.28	73.46	7.4	19.3			5.08	4.13					4.26	2.05	9.21	3.75	3.48	2.78
7.82	70.65	5.93	27.81	8			7.95	78.41					15.25	17.85	5.93	5.37	3.44	2.04			22.73	73.4	7.41	18.87			5.48	4.13					3.19	2.05	8.3	3.01	3.41	3.36
8.11	68.43	5.4	27.85	8			8.14	88.62					14.9	18.97	5.97	6.04	3.46	2.19			22.45	71.54	7.05	16.93			4.57	4.13					3.96	2.05	6.72	2.43	3.31	3.43
8.4	130.32	5.66	27.86	8			7.47	77.59					14.91	18.65	6.26	5.34	3.3	2.23			22.24	71.43	6.62	15.05			4.59	4.13					3.44	2.06	5.04	1.72	3.42	3.37
9.12	72.49	5.38	27.89	8			8.11	82.99					15.16	17.8	6.45	5.32	3.18	2.07			22.4	73.51	7.27	16.73			5.81	4.14					4.96	2.06	4.45	1.74	3.42	3.62
9.5	71.4	6.03	27.9	8			7.31	72.27					15.26	16.98	6.35	4.78	3.44	1.95			22.28	75.3	7.46	17.4			4.13	4.16					4.09	2.06	4.19	1.96	3.48	3.99
9.79	71.15	5.8	27.91	8			7.39	72					15.49	16.98	6.64	4.75	3.36	2.45			22.36	77.02	7.55	17.3			5.34	4.16					4.4	2.06	4.78	1.45	3.45	3.39
9.92	363.49	5.11	27.91	8			8.45	81.12					15.27	17.08	6.73	6.82	3.24	1.87			22.54	78.04	7.73	17.92			4.83	4.16					3.59	2.06	4.36	2.01	3.33	2.59
10	168.12	5.09	27.94	8			7.75	76.34					15.14	17.55	6.52	5.53	3.37	2.15			23.07	73.9	7.14	15.27			4.11	4.17					3.43	2.07	4.6	2.11	3.15	3.2
9.47	138.62	5.96	27.95	8			8.07	79.32					14.95	17.77	6.57	5.37	3.34	2.02			23.2	77.18	6.84	14.27			5.11	4.17					3.54	2.07	4.2	1.85	3.2	3.15
9.93	nan	6.4	27.95	8			8.64	84.84					14.76	17.91	6.67	5.48	3.21	1.72			23.07	77.65	6.76	14.21			4.98	4.17					4.45	2.07	4.05	1.96	3.29	2.87
10.17	nan	6.27	28	8			8.45	82.65					14.51	17.88	6.55	5.58	3.22	2.13			23.16	77.81	6.7	13.31			4.04	4.18					3.63	2.07	3.82	1.94	3.42	3.14
9.46	167.64	5.59	28.01	8			8.91	87.65					14.42	17.72	6.07	4.81	3.2	2.31			23.15	79.9	6.54	13.42			5.69	4.18					4.28	2.07	4.33	2	3.45	3.29
9.36	78.64	5.22	28.03	8			8.59	74.82					14.65	17.85	6.36	5.09	3.43	2.36			23.07	81.93	6.47	12.21			4.76	4.18					2.58	2.07	4.27	1.79	3.37	2.77
9.37	180.08	5.65	28.04	8			8.83	75.92					14.94	17.51	6.58	5.53	3.46	2.77			22.81	82.65	6.43	12.92			4.82	4.18					4.46	2.07	2.58	1.36	3.71	3.67
9.47	174.53	4.88	28.04	8			8.77	73.34					14.57	17.59	6.06	4.65	3.56	2.96			22.13	82.41	6.13	14.03			3.99	4.18					4.03	2.08	2.86	1.09	3.4	2.55
9.69	170.47	5.01	28.05	8			9.01	74.62					14.44	18.56	5.95	4.99	3.31	2.09			21.25	82.14	6.59	14.22			5.37	4.2					3.53	2.08	2.65	2.24	3.26	2.83
9.99	181.86	6.02	28.07	8			9.23	77.51					15.01	17.96	6.13	5.92	3.19	2.24			21.51	81.76	6.69	13.19			4.57	4.2					4.53	2.08	2.35	2.51	3.03	2.79
10.53	176.31	4.83	28.08	8			9.34	80.49					15.03	18.41	5.79	5.06	3.12	2.11			20.58	81.83	6.73	13.19			5.62	4.2					4.05	2.08	2.3	2.46	3.22	2.67
10.79	180.66	5.14	28.08	8			8.73	71.63					15.08	18.21	5.24	4.44	3.22	1.69			20.55	82.48	6.83	11.88			5.49	4.21					3.93	2.08	1.83	1.51	3.27	2.73
10.98	197.95	5.72	28.09	8			8.7	74.69					15.05	17.42	5.42	4.67	3.39	2.05			20.01	82.1	6.64	11.25			4.74	4.21					4.38	2.08	1.93	1.67	3.22	2.3
11.26	501.94	5.86	28.12	8			8.74	77.03					15.18	17.19	5.36	5.15	3.26	2.01			18.81	79.64	6.2	10.57			4.33	4.22					4.18	2.08	2.37	2.11	3.24	2.67
11.6	nan	6.34	28.14	8			8.84	75.17					15.22	18.41	5.25	4.81	3.13	1.98			18.76	79.31	6.38	10.81			5.08	4.23					3.87	2.09	2.31	2.86	2.97	2.21
11.44	nan	4.69	28.15	8			9.34	81.59					15.14	19.67	5.23	4.9	3.09	1.95			18.28	78.41	6.49	11.25			4.97	4.23					4.18	2.09	2.12	2.28	3.56	2.88
11.46	509.81	4.91	28.16	8			9.88	82.52					14.85	20.32	5.45	4.63	3.05	1.88			17.79	78.02	6.21	10.8			4.97	4.23					1.74	2.09	1.81	1.87	3.49	2.68
10.87	nan	5.89	28.19	8			9.36	81.96					14.83	20.78	5.65	5.03	3.21	2.27			18.23	79.92	6.15	10.45			5.59	4.23					3.55	2.1	2.65	2.24	3.16	2.81
11.05	nan	5.73	28.2	8			8.67	75.33					14.75	20.06	5.94	5.27	3.17	2.04			20.01	82.29	5.86	9.9			5.77	4.24					2.85	2.1	2.53	2.2	3.99	4.07
11.04	nan	5.42	28.21	8			8.17	68.45					14.83	19.37	5.97	5.24	3.32	2.05			19.04	81.55	5.94	9.62			4.77	4.24					3.45	2.1	2.17	1.8	3.64	3.65
10.71	492.57	5.6	28.21	8			8.54	75.95					14.93	19.13	6.43	4.61	3.03	1.92			18.66	81.18	6.31	9.98			4.15	4.24					5.53	2.1	2.04	1.82	3.82	2.82
11.37	221.65	5.66	28.21	8			8.7	80.84					14.87	19.65	6.15	4.8	2.91	1.9			17.57	78.88	6.33	9.95			4.17	4.25					4.12	2.1	2.33	1.88	4.31	3.37
10.83	520.26	5.4	28.22	8			8.59	77.89					14.88	20.38	6.08	4.2	2.97	1.88			18.15	79.42	6.01	9.76			4.7	4.27					4.09	2.1	2.19	2.07	4.01	nan
10.82	478.07	6.07	28.22	8			9.36	90.16					14.66	20.14	5.67	4.2	3	2.04			17.63	78.69	5.66	9.38			4.92	4.27					3.4	2.1	2.18	2.31	4.16	2.95
10.8	nan	5.88	28.23	8			9.01	88.47					15	20.59	5.72	4.48	3.17	1.9			18.55	80.48	5.75	9.11			5.27	4.28					3.69	2.11	2.28	1.96	4.18	3.41
10.6	nan	5.52	28.26	8			8.43	80.98					14.79	20.33	5.45	4.9	2.89	1.55			18.78	80.73	5.64	8.03			4.85	4.28					3.29	2.11	2.69	2.16	3.67	3.05
10.16	496.33	5.82	28.28	8			8.22	74.02					14.96	20.24	5.98	4.92	3.08	1.85			18.51	80.07	6.07	8.01			5.2	4.29					2.96	2.11	2.22	2.35	4.09	3.58
10.67	452.28	6.59	28.29	8			8.04	74.09					14.6	20.2	6.04	5.09	3.02	2.07			18.8	80.78	6.25	10.05			5.75	4.29					4.24	2.11	2.48	2.11	4.29	2.87
10.97	476.43	5.48	28.33	8			8.29	74.14					14.24	19.55	6.39	5.59	3.09	2.14			18.67	79.51	6.04	9.05			3.49	4.3					3.26	2.11	1.98	1.6	3.93	2.69
10.7	443.8	5.79	28.35	8			8.22	74.11					14.4	19.79	6.52	5.36	2.95	1.29			18.34	78.42	6.26	7.54			4.26	4.3					3.03	2.11	1.95	1.77	4.35	3.36
11.1	202.74	5.55	28.35	8			7.98	75.45					14.55	19.86	6.55	5.26	2.84	1.38			17.6	76.67	5.89	6.72			4.99	4.3					4.5	2.11	2.02	1.72	4.14	3.72
11.27	488.88	5.69	28.36	8			9.08	91.25					14.85	19.68	6.06	5.21	3.17	2.21			18.07	77.38	6.18	7.68			4.94	4.3					4.61	2.11	2.37	1.95	4.3	3.29
11.92	177.5	5.74	28.36	8			9.74	100.6					14.8	19.84	5.61	4.95	3.19	2.29			16.99	76.28	6.14	8.3			4.13	4.3					3.69	2.11	2.15	1.81	4.4	3.56
12.29	180.06	5.59	28.38	8			9.4	91.47					15.02	20.41	5.63	4.86	2.95	2.12			16.85	75.53	6.5	9.01			4.56	4.3					2.99	2.12	2.53	1.97	4.21	2.73
11.92	549.02	5.68	28.43	8			9.81	97.92					14.82	20.25	5.19	4.74	3.07	1.84			17.86	77.67	6.14	8.29			5.17	4.3					3.59	2.12	2.64	1.38	4.28	2.89
11.23	137.23	6.3	28.44	8			10.41	101.04					14.8	19.61	5.43	4.8	3.24	2.92			17.24	76.06	5.79	7.98			4.55	4.31					4.34	2.12	3.22	1.86	4.2	2.45
11.43	135.33	5.51	28.44	8			10.12	95.91					14.75	19.36	5.53	4.84	3.34	3.04			18.31	78.56	5.91	8.33			3.84	4.31					2.7	2.12	2.85	1.42	4.13	3.83
11.71	571	5.57	28.45	8			10.08	92.32					14.72	20.1	5.34	5.34	3.2	2.3			18.01	77.68	5.79	7.9			5.28	4.31					4.07	2.12	2.52	1.64	3.98	2.7
11.53	568.2	5.84	28.45	8			10.29	102.13					14.78	19.69	5.68	4.5	3.1	2.18			17.36	76.94	5.53	7.27			4.26	4.31					4.35	2.12	2.49	1.97	3.49	2.25
11.42	nan	6.39	28.45	8			10.32	107.04					15.1	19.8	5.66	4.59	3.2	2.61			18.08	79.25	5.59	8.27			5.85	4.32					3.06	2.12	3.31	2.02	4.05	3.51
11.8	234.45	5.58	28.47	8			10.55	104.1					15.11	17.92	5.85	4.6	2.97	2.52			17.26	77.03	5.64	7.51			4.82	4.32					4.35	2.12	3.15	2.14	4.15	4.02
11.13	213.19	5.1	28.51	8			10.5	108.53					15.4	16.4	5.49	4.88	2.89	2.14			17.88	77.9	6.23	8.35			5.52	4.33					4.53	2.13	3.26	1.71	3.92	3.17
11.79	130.49	6.73	28.52	8			10.45	93.84					15.46	16.69	5.94	4.05	2.97	2.52			16.86	73.7	5.76	7.68			5.11	4.33					4.6	2.13	2.96	2.46	3.61	3.52
12.09	249.78	6.01	28.53	8			10.68	94.96					15.61	16.65	5.72	5.02	3.02	2.77			16.26	72.55	5.23	7.89			4.44	4.35					4.23	2.13	3.1	2.64	3.61	3.95
12.11	nan	6.17	28.53	8			10.56	96.49					15.34	18.29	5.61	4.41	2.84	2.11			16.89	73.61	5.16	7.46			4.91	4.35					4.56	2.13	2.01	2.38	4.05	3.78
12.44	653.06	5.73	28.54	8			10.14	90.34					15.43	18.11	5.28	5.59	2.94	2.05			17.12	73.2	5.26	6.52			5.04	4.35					4.48	2.13	2.45	3.15	3.93	3.99
11.66	622.6	5.69	28.56	8			9.54	87.73					15.74	14.93	5.32	5.35	3.08	2			18.18	77.03	5.48	7.32			5.97	4.35					4.87	2.13	2.38	2.42	3.77	3.48
12.11	nan	5.22	28.56	8			9.24	85.97					15.48	15.86	4.91	5.55	3.06	2.42			17.94	77.38	5.27	6.93			4.61	4.35					3.83	2.13	2.39	2.11	3.72	3.52
11.9	172.3	6.51	28.59	8			8.38	85.63					15.26	17	4.81	5.98	2.97	2.21			17.51	76.57	5.12	6.63			5.13	4.36					3.66	2.13	1.94	1.93	3.51	3.64
12.23	275.26	5.8	28.59	8			7.73	73.57					15.5	16.31	4.87	5.08	3.24	2.74			17.92	78.16	5.12	5.69			5.61	4.36					3.73	2.13	10.51	nan	3.34	3.15
11.78	610.81	5.12	28.61	8			8.03	82.44					15.48	16.51	5	5.23	3.14	1.9			17.52	78.03	4.7	6.23			4.14	4.36					2.14	2.13	10.84	nan	3.49	3.37
11.71	529.71	5.57	28.62	8			7.74	76.12					15.38	16.26	4.73	4.96	3.17	2.57			16.97	76.71	5.01	6.5			4.98	4.36					4.53	2.14	11.38	nan	3.16	2.81
10.98	134.21	5.06	28.65	8			8.12	80.05					15.08	18.54	4.43	5.2	3.44	3.24			16.56	76.53	4.97	7.63			4.01	4.36					4.33	2.14	11.1	nan	3.38	3.03
10.94	481.3	5.68	28.68	8			8.17	70.7					15.19	18.28	4.67	4.88	3.43	3.43			17.34	78.37	4.88	7.32			4.2	4.37					4.55	2.14	11.23	nan	3.12	2.7
11.28	230.43	5.72	28.69	8			8.62	77.16					15.69	17.26	4.7	4.12	3.06	3.08			17.83	79.04	4.84	8.88			5.52	4.38					3.29	2.14	10.58	nan	3.49	2.87
11.5	234.08	5.56	28.69	8			7.85	66.51					15.93	17.21	4.66	5.12	3.13	2.92			17.39	78.48	5.1	8.92			4.59	4.38					2.98	2.14	10.31	nan	3.64	3.09
11.33	492.38	5.61	28.7	8			7.79	64.37					15.95	17.72	4.68	5.29	3	2.49			18.06	80.32	5.34	8.6			5.24	4.38					5.01	2.14	11.02	nan	3.04	2.9
11.26	154.78	5.86	28.71	8			7.71	64.71					16.14	17.6	4.76	4.71	2.83	2.67			17.43	79.18	5.16	9.7			5.8	4.38					4.52	2.15	11.71	nan	3.17	2.41
11.35	524.11	5.71	28.71	8			7.84	59.74					15.9	17.41	4.93	5.05	2.77	2.43			16.8	77.45	4.94	7.17			4.45	4.39					4.8	2.15	11.52	nan	3.04	2.69
10.84	501.51	6.25	28.72	8			8.47	72.19					16.08	16.95	4.46	4.31	3.11	1.9			17.62	79.81	5.04	6.95			4.33	4.39					3.42	2.15	11.83	nan	2.83	1.42
10.81	nan	5.78	28.72	8			9.05	76.72					16.02	17.36	4.47	5.17	3.18	2.39			17.07	78.16	5.28	7.55			5.12	4.39					5.11	2.15	12.14	nan	2.81	1.42
11.75	255.67	5.36	28.73	8			9.42	78.39					16.22	18.51	4.51	5.08	3.07	2.25			17.59	79.75	4.83	6.77			5.08	4.39					4.56	2.15	12.14	nan	3.11	1.63
11.12	nan	5.49	28.73	8			9.26	82.87					15.85	17.9	4.74	4.29	3.06	1.79			18.22	80.97	4.92	6.51			5.71	4.39					2.91	2.15	12.08	nan	3.07	2.21
10.89	nan	5.67	28.75	8			9.59	88.31					15.99	17.7	5.03	4.41	3.02	2.12			18.71	82.24	4.81	6.95			4.21	4.4					3.98	2.15	11.74	nan	3.02	1.73
11.13	nan	5.92	28.82	8			9.4	95.2					15.53	18.62	4.96	4.87	2.94	1.86			19.2	82.09	4.51	5.51			3.77	4.4					3.61	2.15	11.93	nan	3.31	2.59
11.56	nan	5.75	28.83	8			8.78	84.93					15.48	19.84	4.79	4.78	3.01	2.18			18.72	81.1	4.8	6.84			4.19	4.4					2.52	2.15	11.52	nan	2.95	1.57
10.9	nan	5.8	28.83	8			9.21	87.89					15.23	19.75	5	5.47	2.99	1.75			18.86	82.12	4.51	6.51			5.6	4.4					2.59	2.16	11.61	nan	3.1	1.5
10.48	501.27	5.8	28.83	8			9.33	87.96					14.74	20.8	5.12	5.7	3.06	2.31			19.25	83.2	4.64	6.46			4.6	4.4					4.31	2.16	11.67	nan	3.2	1.95
11.29	nan	5.07	28.83	8			9.15	85.62					14.83	20.34	5.22	5.44	2.99	2.1			19.7	84.07	4.63	7.07			5.17	4.41					4.39	2.16	11.22	nan	3.35	1.73
11.9	nan	5.43	28.84	8			9.81	99.22					14.84	20.18	5.04	5.78	3	2.36			20.19	84.6	4.72	5.82			4.16	4.41					4.47	2.16	10.92	nan	3.64	2.56
11.66	nan	4.89	28.85	8			10.34	101.99					14.6	20.13	4.82	4.92	3.02	2.47			19.8	83.93	4.91	6.38			5.02	4.42					4.68	2.16	11.11	nan	3.31	1.86
11.33	nan	5.53	28.85	8			9.84	93.04					14.07	18.58	4.91	5.16	3.07	2.43			20.46	84.82	4.84	6.17			4.14	4.43					4.1	2.16	11.38	nan	3.19	1.73
11.69	nan	5.73	28.87	8			10.17	89.18					13.75	18.56	5.13	5.34	2.9	2.09			19.38	83.45	4.84	5.34			5.2	4.43					4.72	2.16	11.38	nan	3.66	2.37
11.45	nan	5.88	28.88	8			10.27	97.65					14.06	20.17	4.73	5.47	2.95	1.76			19.44	83.46	4.97	5.8			5.34	4.43					4.13	2.17	11.18	nan	3.48	2.44
11.63	nan	5.59	28.89	8			10.66	97.8					14.4	19.5	5.37	6.17	3.07	2.56			18.92	81.28	5.09	5.4			4.03	4.43					4.59	2.17	11.41	nan	3.78	2.71
11.26	235.66	5.53	28.89	8			10.73	93.46					14.52	20.59	4.89	5.87	3.13	2.26			18.64	81.21	5.09	6.27			5.53	4.43					4.64	2.17	11.06	nan	3.85	2.63
10.68	215.56	6.32	28.89	8			11.05	91.13					13.86	19.97	5.15	5.76	2.76	1.49			18.11	79.68	4.83	5.72			4.55	4.44					4.39	2.17	10.91	nan	3.85	2.36
11.51	nan	5.42	28.91	8			10.84	89.27					13.73	18.88	4.62	5.35	3.14	1.87			17.98	79.46	5.08	6.44			3.96	4.44					2.3	2.17	10.95	nan	4.27	3.09
11.73	nan	4.99	28.91	8			11.2	85.56					14.52	19.62	4.86	6.18	3.16	1.8			16.85	76.55	4.91	5.75			4.16	4.44					3.92	2.17	5.23	4.67	3.6	2.69
11.82	nan	4.99	28.92	8			11.13	91.24					14.56	19.65	4.87	6.12	3.2	1.97			16.54	75.91	5.15	6.37			4.11	4.44					3.56	2.18	4.88	2.45	3.21	2.07
11.48	nan	5.38	28.93	8			11.54	88.52					14.32	19.99	4.83	5.76	3.04	1.83			15.83	73.7	5.08	6.31			4.06	4.44					4.57	2.18	4.1	2.46	3.47	2.52
11.63	nan	5.5	28.94	8			11.07	87.09					14.51	19.46	4.85	5.95	3.01	2.24			15.57	72.59	5.02	6.16			4.58	4.46					4.66	2.18	3.33	2.2	3.69	2.7
11.9	516.92	6.14	28.95	8			11.2	86.38					14.67	19.55	4.82	6.04	2.91	2.25			15	70.81	5.07	5.93			4.95	4.47					4.2	2.18	3.61	1.94	3.58	2.49
11.98	476.75	6.02	28.96	8			10.97	89.7					14.56	19.4	4.69	4.94	3.1	2.13			20.09	84.46	4.95	6.2			5.35	4.48					3.96	2.18	3.24	1.8	3.88	3.47
11.58	466.47	5.02	28.98	8			11.45	98.2					14.79	19.5	4.59	6	3.2	2.04			20.54	86.49	4.74	5.91			5.35	4.48					3.54	2.18	3.48	2.17	3.72	3.12
11.46	459.29	4.93	28.99	8			11.83	101.24					15.26	19.42	4.66	5.66	3.4	1.91			20.43	89.97	4.5	4.29			5.47	4.48					4.47	2.18	3.57	2.11	3.8	2.52
11.86	nan	6.34	29	8			11.91	103.42					15.42	19.11	4.7	5.25	3.14	2.22			20.54	89.54	4.43	4.77			5.69	4.48					4.53	2.18	3.33	1.89	3.83	2.83
11.99	478.19	5.96	29	8			12.67	98.14					15.11	18.97	4.52	4.64	3.4	1.91			20.17	86.77	4.25	4.41			5.47	4.49					3.15	2.19	3.37	2.18	3.8	2.44
12.27	nan	5.36	29.01	8			12.79	93.45					15.65	19.42	4.69	4.57	3.32	2.05			20.1	84.69	4.62	4.74			4.17	4.49					3.27	2.19	3.9	1.77	4.49	3.83
11.97	nan	5.55	29.01	8			12.59	81.88					15.48	19.38	4.79	5.07	3.31	2.15			20.36	84.9	4.37	4.36			5.52	4.49					2.85	2.19	3.2	2.05	3.65	2.65
11.98	455.51	5.09	29.03	8			12.14	84.07					15.3	19.51	4.76	4.23	3.32	2.23			20.8	85.17	4.35	4.11			5.71	4.5					3.12	2.19	3.13	1.79	3.93	2.48
12.44	493.62	6.92	29.03	8			12.45	94.3					14.93	19.37	4.99	4.86	3.19	1.82			20.99	86.01	4.55	3.58			4.76	4.5					4.16	2.19	3.29	1.95	3.8	2.18
12.25	185.96	5.7	29.03	8			12.54	102.68					15.36	19.76	5.02	4.98	3.31	1.98			20.75	85.41	4.52	4.85			4.35	4.5					3.65	2.19	3.49	1.82	3.75	2.38
12.6	191.56	5.93	29.04	8			12.57	140.97					15.52	20.11	4.93	4.12	3.24	2.19			20.69	86.95	4.43	6.07			5.05	4.51					3.52	2.19	3.51	1.76	4.38	2.62
12.29	209.11	5.99	29.06	8			13.16	109.45					15.28	19.46	5.14	4.69	3.26	2.57			20.2	85.33	4.56	6.72			4.92	4.52					2.7	2.19	3.3	1.65	3.6	nan
12.2	205.1	6.58	29.12	8			13.02	142.13					15.25	19.39	4.91	5.11	3.26	2.76			19.75	84.59	4.25	5.16			4.58	4.52					4.29	2.19	3.5	1.98	3.73	2.51
12.29	461.3	5.36	29.14	8			12.86	127.76					15.77	20.53	4.65	4.97	3.35	2.53			20.33	85.21	4.27	4.3			5.37	4.53					3.97	2.19	3.52	1.96	3.97	2.22
12.34	204.79	6.76	29.15	8			12.76	121.07					16.1	18.92	4.84	5.35	3.46	2.39			20.55	86.03	4.45	4.93			4.41	4.53					4.35	2.19	3.18	1.82	3.72	1.93
12.13	459.12	5.83	29.16	8			12.32	98.7					15.89	18.99	4.8	5.42	3.43	2.42			20.56	87.36	4.69	5.66			5.67	4.53					4.62	2.19	3.07	1.74	3.96	2.6
12.07	212.28	6.01	29.17	8			12.35	96.16					16.28	18.23	4.79	6.54	3.52	2.74			21.03	87.37	4.86	5.36			5.99	4.54					3.6	2.19	3.31	1.85	4.32	2.85
11.88	199.84	5.48	29.18	8			12.18	87.64					16.06	18.12	4.96	5.88	3.4	2.31			20.36	86.37	4.75	5.97			4.08	4.54					4.73	2.19	2.99	1.98	3.58	2.11
11.65	nan	4.75	29.19	8			11.72	81.65					16.04	18.64	5.33	5.84	3.16	2.17			20.42	85.37	4.92	6.89			5.24	4.55					3.76	2.2	3.33	2.54	3.54	2.18
11.17	nan	6.29	29.19	8			11.99	92.96					15.65	18.92	5.04	5.27	3.24	2.34			21.06	86.66	4.77	6.62			5.07	4.55					3.45	2.2	2.91	1.76	3.73	2.5
10.63	207.91	6.42	29.22	8			11.35	87.56					15.75	16.91	5.39	5.57	3.09	2.95			21.19	86.42	5.04	6.92			5.12	4.56					2.72	2.2	3.21	2.39	3.81	nan
10.52	233.03	6.15	29.22	8			11.27	80.99					15.87	17.66	5.26	5.64	3.05	1.76			21.28	87.37	4.94	7.51			5.06	4.56					4.31	2.2	3.3	1.91	4.02	2.95
10.73	nan	5.71	29.23	8			10.54	84.86					16.06	16.98	5.17	5.83	2.8	1.45			21.7	88.06	5.34	8.03			5.09	4.57					3.29	2.2	3.12	2.17	4.26	3.4
10.89	235.53	5.12	29.25	8			10.34	82.46					16.08	16.25	5.4	5.79	2.88	1.59			21.93	88.18	5.25	8.99			4.48	4.57					3.83	2.2	3.19	2.23	3.89	3.48
10.4	167.83	6.35	29.27	8			11.2	82.65					16.28	15.89	5.18	5.1	2.95	2.44			22.27	89.99	4.96	7.38			4.05	4.58					4.7	2.21	3.77	1.64	3.48	2.76
10.35	158.26	5.26	29.27	8			11.65	80.84					16.31	16.27	5.34	5.61	2.86	1.5			22.35	89.05	5.05	7.94			4.12	4.58					3.93	2.21	3.05	2.31	3.88	3.4
10.25	117.44	6.34	29.27	8			11.93	83.14					16.42	17.73	5.14	5.88	3	1.91			21.88	88.3	4.78	6.96			6.1	4.59					4.57	2.21	3.8	1.58	3.83	3.28
10.19	120.31	5.64	29.28	8			11.17	77.36					16.25	18.12	5.22	6.49	3	2.13			22.14	89.28	5.38	9.36			5.19	4.59					3.63	2.21	3.36	1.69	3.86	3.06
10.57	243.62	5.82	29.28	8			11.28	75.31					15.93	19.3	5.45	6.71	2.93	2.16			22.13	89.47	5.2	8.31			4.93	4.6					4.43	2.21	3.51	1.77	3.61	2.31
10.8	244.55	5.4	29.29	8			10.68	69.64					15.88	19.9	5.59	7.2	2.93	1.83			21.65	90	5.17	8.25			4.52	4.6					4.21	2.21	4.04	1.81	4.21	3.72
11.65	258.76	6.14	29.29	8			10.68	70.06					15.79	19.66	5.8	7.35	2.88	1.62			21.21	88.72	5.15	7.32			4.56	4.61					4.21	2.21	3.58	1.41	3.96	3.57
10.97	594.46	5.75	29.33	8			10.48	70.72					15.97	19.72	5.49	6.54	2.71	1.42			20.82	86.78	4.72	6.14			4.89	4.62					3.08	2.21	3.09	1.67	4.08	3.34
11.29	261.38	6.48	29.33	8			10.07	65.5					15.87	19.97	5.7	7.36	2.82	1.56			21.11	87.31	4.77	6.03			4.74	4.62					4.02	2.21	3.31	1.78	4.37	3.53
11.79	580.83	5.7	29.34	8			10.27	70.66					15.86	19.7	5.6	7.42	2.75	1.51			21.02	87.47	5	6.2			5.91	4.62					4.17	2.21	3.16	1.68	4.17	3.49
11.57	253.05	5.8	29.37	8			9.44	61.26					15.8	19.67	5.88	6.7	2.75	1.51			21.59	87.71	4.95	5.89			5.11	4.62					4.82	2.21	3.96	2.13	3.87	3.17
11.4	254.59	5.63	29.37	8			9.57	65.44					16.36	18.75	5.61	6.78	2.86	1.12			21.43	88.62	4.75	5.81			4.15	4.63					3.48	2.22	4.08	2.19	3.81	2.51
11.15	242.95	5.88	29.38	8			9.36	66.28					16.07	17.19	5.28	7.13	2.91	1.46			21.91	86.25	4.61	6.38			5.4	4.63					3.7	2.22	3.86	1.51	3.9	3.38
11.11	158.55	5.82	29.38	8			8.96	61					15.97	18.52	5.23	6.8	2.76	2.59			21.32	85.04	4.64	5.75			5.29	4.63					3.72	2.22	4.46	1.8	3.82	2.61
11.5	231.67	6.34	29.38	8			9.33	68.19					15.92	17.96	5.07	6.11	2.79	1.78			20.84	84.94	4.82	6.69			4.6	4.63					4.39	2.22	4.54	1.67	4.36	3.51
11.74	257.2	6.53	29.39	8			9.1	61.91					15.73	18.28	5.66	6.76	2.74	1.56			20.62	84.3	4.66	5.38			5.67	4.65					4.67	2.22	3.9	1.07	4.22	3.43
12.22	283.28	5.62	29.39	8			8.51	54.33					16.05	18.67	5.76	6.99	2.59	1.27			20.51	82.73	4.87	6.67			4.43	4.65					3.42	2.23	3.78	1.9	4.56	2.97
12.3	711.73	6.15	29.39	8			8.55	57.33					15.68	16.97	5.42	6.89	2.67	1.13			20.17	82.74	4.86	6			5.84	4.66					3.22	2.23	4.1	1.55	4.61	3.66
12.01	nan	5.55	29.41	8			9.08	64.21					15.2	17.83	5.13	6.35	2.56	1.48			18.97	80.21	4.23	5.15			4.6	4.66					4.12	2.23	11.58	6.38	4.27	3.19
11.72	600.14	6.31	29.43	8			8.36	59.24					15.29	16.5	4.76	6.18	2.59	1.57			18.95	81.51	4.5	6.07			4.44	4.67					3.98	2.23	12.21	6.05	4.49	3.71
11.91	586.81	5.84	29.44	8			7.65	52.71					15.24	16.88	5.16	6.69	2.46	1.34			19.29	82.88	4.64	7.66			4.69	4.68					3.58	2.24	11.92	5.51	4.09	2.7
12.65	637.19	5.57	29.46	8			8.16	62					15.11	18.13	4.93	6.26	2.6	1.78			19.65	82.42	5.05	9.65			5.19	4.68					2.98	2.24	11.37	5.36	4.56	3.26
12.65	170.27	6	29.47	8			7.95	57.85					15.38	18.25	4.82	5.66	2.58	1.45			19.96	83.49	5.22	10.19			4.96	4.68					3.01	2.24	11.07	5.01	4.47	3.1
12.64	166.87	5.25	29.48	8			8.52	67.38					15.29	19.1	4.97	5.45	2.76	2.16			20.02	82.51	5.06	9.57			5.47	4.69					3.64	2.24	10.11	4.22	4.09	2.86
11.79	223.49	5.15	29.48	8			8.18	60.61					15.21	19.8	4.97	5.37	2.91	2.38			20.61	83.16	5.01	8.68			5.19	4.69					2.75	2.24	9.37	3.98	4.27	2.22
11.57	239.63	5.32	29.49	8			8.06	57.65					14.83	19.94	4.93	6.22	2.91	2.44			20.17	82.41	4.89	7.97			5.34	4.69					3.74	2.24	8.62	3.27	4.7	2.75
11.49	167.11	5.96	29.5	8			7.76	54.49					14.9	20.78	5.27	7.57	2.73	1.78			20.34	82.01	5.26	9.21			4.53	4.71					5.44	2.25	7.39	2.53	4.87	3.66
11.85	247.46	6.23	29.5	8			6.75	45.09					14.5	21.17	5.59	7.47	2.62	1.69			20.94	84	5.61	9.62			5.59	4.71					2.57	2.25	6.26	2.23	4.24	3.22
11.19	254.12	5.19	29.5	8			5.94	35.54					14.91	20.2	5.78	8.76	2.73	1.6			21.18	85.82	5.3	9.87			5.07	4.71					3.45	2.25	4.69	1.88	4.63	3.83
11.16	254.8	5.14	29.5	8			5.52	29.92					14.8	20.56	6.41	9.11	2.9	1.69			21.56	85.68	5.2	10.18			4.83	4.71					3.84	2.25	3.93	1.74	4.25	2.92
11.13	256.8	5.17	29.56	8			6.31	40.88					14.86	18.95	6.28	8.98	2.81	2			21.22	83.79	5.53	11.24			5.33	4.72					4.08	2.25	4.59	1.76	4.65	3.05
11.01	161.76	5.57	29.56	8			5.56	29.62					14.67	18.57	6.1	8.44	2.75	1.87			21.53	85.3	5.33	11.73			4.65	4.73					2.61	2.25	4.43	1.92	4.28	2.98
11.11	240.48	6.09	29.57	8			5.86	30.03					14.52	17.99	5.54	7.39	3.12	2.34			21.69	84.72	5.66	12.79			4.7	4.74					4.32	2.25	4.31	2.03	4.13	2.51
11.12	146.15	5.69	29.57	8			5.64	30.71					14.41	16.7	5.06	6.89	2.81	1.92			21.7	84.02	5.72	13.17			5.33	4.75					5.31	2.26	4.19	1.49	4.75	3.49
11.43	243.85	4.91	29.57	8			5.21	27.26					14.33	16.46	4.99	6.28	2.92	2.49			22.09	83.9	5.54	12.26			5.22	4.75					3.98	2.26	4.05	1.71	4.4	2.37
11.85	nan	6.44	29.6	8			4.99	26.91					14.24	17.44	4.94	6.96	3.11	2.78			22.4	83.49	5.45	11.41			5.47	4.76					4.31	2.26	4.29	1.84	4.45	2.8
12.04	nan	5.52	29.6	8			5.52	31.21					14.12	17.78	5.37	7.04	2.72	1.98			22.46	83.29	5.39	11.21			5.27	4.76					2.71	2.26	3.83	1.85	3.95	2.56
12.04	174.61	5.71	29.61	8			5.25	33.21					14.19	17.83	5.36	7.23	2.6	1.76			22.51	83.7	5.19	10.34			4.33	4.77					4.6	2.26	4.39	2.3	4	3.1
12.07	171.25	5.83	29.62	8			5.05	30.67					14.4	18.14	5.49	7.43	2.49	1.26			22.86	84.04	5.02	9.86			4.62	4.77					5.35	2.26	2.28	1.3	4.36	3.02
11.88	179.71	6.42	29.63	8			5.81	37.58					14.63	18.3	5.33	6.82	2.65	1.48			23.02	84.48	5.16	9.45			5.19	4.77					3.58	2.26	2.26	1.8	4.72	3.05
11.81	88.45	5.57	29.63	8			5.76	38.21					14.26	17.75	5	6.09	2.67	1.41			23.59	84.91	5.03	9.42			5.46	4.78					4.16	2.27	2.91	3.16	3.95	2.66
11.48	89.9	4.94	29.64	8			5.46	39.46					14.41	17.87	5.04	5.92	2.69	1.88			24.04	84.09	5.2	9.37			5.6	4.78					3.25	2.27	2.61	2.38	4.1	2.98
11.37	93.69	6.11	29.64	8			5.39	46.71					14.08	16.84	5.31	6.54	2.72	1.36			24.49	83.43	5.5	10.73			4.72	4.78					3.99	2.27	2.47	2.05	4.14	3.83
4.57	61.04	6.32	29.68	8			4.95	32.76					13.84	16.78	5.08	5.62	2.83	1.59			24.31	83.79	4.96	9.14			6.05	4.78					4.6	2.27	1.87	1.68	4.46	3.1
4.17	41.58	5.77	29.71	8			5.24	36.03					13.81	17.61	5.05	6	2.74	1.4			24.71	82.66	5.24	9.17			4.45	4.78					4.42	2.27	2.43	2	4.29	3.67
4.72	47.98	5.68	29.71	8			5.58	35.27					13.51	16.53	5.03	6.95	2.87	1.97			24.9	81.81	4.97	7.15			5.28	4.78					4.86	2.27	2.56	2.71	3.96	3.81
5.31	68.36	5.73	29.73	8			5.59	37.94					13.42	17.66	5.01	6.54	2.49	1.18			24.46	79.78	4.89	7.08			4.17	4.79					3.06	2.27	2.64	2.67	3.98	3.27
5.31	64.79	6.4	29.79	8			5.95	37.91					13.41	17.76	5.15	7.18	2.58	1.53			25.07	81.67	4.85	7.84			4.31	4.79					4.95	2.27	2.15	2.05	3.99	3.03
5.95	83.52	5.42	29.8	8			6.16	40.54					13.01	17.06	4.8	6.31	2.51	1.81			25.33	83.78	4.99	9.57			4.61	4.8					4.83	2.27	2.31	2.18	3.99	3.25
5.89	81.64	6.19	29.82	8			6.85	53.61					12.96	17.08	4.45	5.24	2.76	2			25.34	83.01	4.67	7.55			4.23	4.8					4.53	2.27	2.3	2.3	4.12	3.35
6	147.99	5.42	29.82	8			6.43	46.37					12.83	15.98	4.33	4.99	2.61	1.67			25.17	81.06	4.56	6.93			4.63	4.84					3.72	2.28	2.1	2.01	4.23	3.63
5.66	71.91	5.99	29.83	8			6.08	48.72					12.8	15.34	4.32	4.66	2.78	2			25.11	81.19	4.69	6.17			5.21	4.85					3.25	2.28	2.96	1.73	4.41	4
6.29	162.34	5.19	29.84	8			6.67	60.64					13.11	16.66	4.46	5.6	2.57	1.98			24.79	80.53	4.64	6.99			4.46	4.85					4.48	2.28	2.87	1.92	4.54	3.43
6.8	171.95	5.37	29.84	8			6.61	61.08					12.95	15.3	4.61	6.37	2.51	1.61			24.95	81.21	4.63	7.35			6.08	4.86					4.7	2.28	3.13	1.48	4.4	2.71
6.04	122.33	6.25	29.84	8			6.15	56.07					12.86	15.38	4.92	7.61	2.61	1.81			24.71	81.86	4.8	8.75			5.5	4.86					3.97	2.28	2.13	1.42	4.51	2.99
6.19	123.75	6.46	29.86	8			6.24	50.1					12.69	16.46	5.35	7.9	2.58	1.57			24.36	80.01	4.61	10.02			5.13	4.86					5.15	2.28	1.7	2.04	4.42	2.56
6.09	121.77	5.08	29.86	8			6.8	60.42					13.03	15.58	5.33	7.99	2.67	2.04			24.64	80.18	4.79	10.26			5.67	4.86					4.32	2.28	2.21	1.73	4.12	2.23
6.92	149.46	5.19	29.87	8			7.33	63.87					12.91	15.66	5.45	7.67	2.76	1.57			24.88	92.29	4.99	10.43			5.63	4.86					4.39	2.28	3.04	3.19	4.07	2.47
6.08	125.59	6.01	29.88	8			6.93	63.38					12.56	16.01	5.22	7.53	3	2.3			25.26	94.63	4.91	9.21			4.51	4.87					2.4	2.28	2.53	3	3.89	2.46
6.12	93.33	5.8	29.89	8			7.84	72.41					12.76	15	4.73	6.56	3.25	3.07			25.72	85.41	4.87	9.76			5.25	4.87					4.82	2.28	2.68	2.14	3.86	2.79
6.6	104.76	5.48	29.89	8			7.42	66.41					12.97	15.26	4.72	6.97	2.9	1.99			25.41	85.51	4.76	9.93			5.52	4.87					4.16	2.29	2.85	2.17	3.45	2.01
7.76	433.85	5.2	29.91	8			8.12	69.73					13.5	15.83	4.94	7.49	2.89	1.91			25.08	100.53	4.99	11.12			5.31	4.88					3.92	2.29	2.49	1.69	3.89	1.7
8.49	442.47	6.21	29.91	8			8.37	66.09					13.68	14.97	5.36	7.97	2.98	2.1			24.78	93.05	4.92	11.26			5.75	4.88					4.4	2.29	1.89	1.93	3.91	2.68
8.13	394.03	5.13	29.93	8			7.96	61.74					13.82	15.47	5.57	8.66	2.75	1.51			25.15	104.56	4.8	10.79			4.52	4.88					4.66	2.29	2.42	1.74	3.75	2.75
7.44	102.37	5.93	29.94	8			7.89	63.78					13.87	16.7	5.01	6.26	2.9	1.9			24.84	99.26	5.16	12.99			5.45	4.89					3.94	2.29	2.42	2.14	4.05	3.11
7.4	87.39	5.68	29.94	8			7.84	65.59					14.03	16.53	4.94	5.76	2.92	1.67			24.53	88.5	5.03	12.54			5.81	4.89					3.45	2.29	2.27	2.37	3.75	3.45
7.21	94.78	5.47	29.95	8			7.67	69.18					13.53	16.95	4.9	6.36	3.04	1.59			24.16	89.2	4.97	11.93			4.15	4.89					5.35	2.29	1.76	2.07	3.71	3.71
7.25	92.99	5.34	29.97	8			6.99	64.97					13.86	17.11	4.79	5.67	2.86	1.7			24.4	92.3	4.99	13.61			5.89	4.9					4.14	2.3	2.16	2.16	3.76	2.55
8.19	107.59	5.42	29.97	8			7.22	69.53					14.01	17.52	4.72	5.84	2.99	1.64			24.03	89.63	4.8	12.97			4.55	4.9					4.69	2.3	2.71	1.97	3.92	4.03
7.2	89.68	6.3	29.98	8			7.38	71.57					14.11	16.93	4.93	6.26	2.85	1.69			23.63	89.09	4.8	12.65			4.82	4.91					5.29	2.3	2.26	1.96	3.78	3.62
8.29	110.47	5.3	29.98	8			7.66	72.19					13.9	16.97	5.34	7.48	2.74	1.31			23.34	84.27	4.86	11.53			4.32	4.91					5.82	2.3	2.11	1.65	3.94	3.68
8.3	111.44	5.34	29.99	8			7.93	69.36					13.88	18.18	4.89	6.96	2.61	1.44			23.26	85.11	5.03	10.98			4.6	4.92					4.3	2.3	1.93	1.87	3.91	3.51
7.49	99.59	4.99	29.99	8			8	68.98					13.65	16.26	4.45	5.91	2.73	1.72			23.76	85.3	5.07	9.95			5.81	4.92					3.2	2.3	2.01	1.74	3.9	3.51
6.78	364.85	5.93	30	8			8.11	69.59					13.65	16.39	4.62	5.75	2.73	1.85			24.1	82.42	5.06	9.66			5.03	4.93					3.8	2.3	2.1	1.55	3.97	3.79
7.54	100.9	5.62	30.04	8			8.35	64.44					13.67	16.28	4.37	5.4	2.92	1.98			24.05	69.2	4.91	10.18			5.25	4.93					4.25	2.3	1.77	2.13	4	3.21
7.99	215.32	5.51	30.04	8			9.2	64.33					13.82	16.72	4.37	5.83	2.76	1.77			23.85	66.66	4.93	10.38			5.32	4.93					4.29	2.3	2	1.8	4.19	4.17
8.29	215.49	5.1	30.04	8			9.28	63.35					13.81	17.71	4.54	6.53	2.83	1.75			23.56	68.91	4.85	10.43			5.96	4.93					4.32	2.31	2.02	2.2	4.18	3.53
8.54	202.95	5.89	30.05	8			9.36	62.88					13.88	17.61	4.87	7.02	2.66	1.5			23.56	71.54	4.82	11.59			5.38	4.94					3.57	2.31	2.27	1.48	3.84	3.82
9.89	107.27	4.99	30.06	8			9.4	64.79					14.03	19.43	5.11	7.01	2.82	1.37			22.94	74.22	5.16	11.47			5.48	4.94					3.19	2.31	2.11	2.02	3.46	2.92
9.7	419.59	6.19	30.07	8			8.94	63.39					14.13	19.18	5.08	6.81	2.69	1.18			23.07	73.36	5.19	11.26			5.41	4.94					3.25	2.31	10.12	nan	3.65	3.14
9.46	183.26	5.59	30.08	8			9.02	65.99					13.87	18.13	5.02	7.05	2.76	1.52			23.61	72.46	5.34	11.91			5.07	4.94					4.54	2.31	9.71	nan	3.36	3.28
10.39	191.16	5.89	30.1	8			9.03	63.56					14.03	18.23	5.13	7.23	2.96	1.58			23.64	73.44	5.24	12.68			4.58	4.94					2.75	2.31	8.36	nan	3.68	3.38
10.7	103.52	5.27	30.1	8			9.6	64.36					13.96	17.12	5.3	6.91	2.69	1.24			23.81	74.15	5.29	13.15			5.5	4.95					4.31	2.31	7.15	5.19	4.21	3.47
10.98	86.98	6.2	30.11	8			9.38	64.31					13.98	18.49	5.43	6.3	2.65	1.5			23.58	75.77	5.25	11.98			4.33	4.95					4.53	2.31	5.99	4.81	4.07	3.44
10.69	364.66	5.53	30.11	8			9.56	61.09					14.08	19.97	5.5	6.55	2.81	1.55			23.29	74.68	5.19	10.67			4.7	4.95					4.53	2.31	5.33	4.81	3.96	3.56
10.07	104.85	6.1	30.11	8			9.52	65.52					14.23	17.8	5.18	7.2	2.99	1.61			23.14	79.38	5.37	11.65			5.47	4.95					4.53	2.31	3.8	2.77	3.88	3.71
9.21	396.08	5	30.11	8			8.96	65.09					14.13	18.41	5.38	6.85	2.9	1.43			23.55	81.92	5.37	11.5			5.23	4.96					4.16	2.31	3	2.04	3.83	3.65
9.28	399.65	5.34	30.12	8			8.76	64.66					14.3	19.66	5.65	6.44	2.73	1.63			23.32	84.44	5.38	11.27			4.85	4.96					3.49	2.31	3.22	2.63	3.75	3.97
9.76	198.59	6.36	30.12	8			8.93	64.63					14.07	18.08	5.86	5.04	2.98	2.05			22.87	86.3	5.28	11.25			5.31	4.96					3.45	2.31	3.2	2.08	4.1	3.83
8.52	184.23	5.16	30.13	8			9.21	61.33					14.06	18.05	5.61	6.83	2.71	1.34			22.25	83.43	5.26	10.66			5.76	4.97					4.43	2.31	3.51	2.27	3.9	3.62
8.21	169.88	5.91	30.13	8			8.96	57.82					14.25	19.26	5.38	6.49	2.97	1.52			22.13	83.35	5.29	11.65			5.51	4.97					2.81	2.32	3.62	2.02	3.77	3.89
8.28	86.26	6.04	30.16	8			8.62	57.62					14.41	23.01	4.47	3.69	2.81	1.8			21.58	82.42	5.09	10.87			5.42	4.97					4.99	2.32	3.09	1.96	4.07	4.23
8.68	132.14	5.54	30.16	8			9.19	59.57					14.32	21.97	4.45	3.5	2.85	1.82			21.18	83.98	4.98	9.76			5.39	4.97					5.67	2.32	3.3	2.07	3.94	4.12
8.68	93.38	5.7	30.17	8			9.47	63.42					14.17	20.48	4.77	3.81	2.76	1.65			21.52	82.23	4.77	9.77			5.07	4.97					3.36	2.32	2.98	2.09	3.91	4.71
7.83	99.36	6.56	30.17	8			9.49	67.84					13.89	21.95	4.62	3.47	2.91	2.08			21.48	83.27	4.66	8.83			5.37	4.97					3.19	2.32	2.93	2.07	3.79	4.32
7.5	79.97	4.79	30.18	8			9.53	64.07					14.15	20.65	4.5	3.35	2.99	2.15			21.17	78.89	4.6	9.54			5.68	4.98					4.45	2.32	2.63	2.16	4.07	4.54
7.97	85.46	4.98	30.19	8			10.02	66.64					14.25	20.82	4.53	3.45	3.05	2.32			21.21	77.88	4.74	10.57			5.06	4.98					3.04	2.32	3.02	2.12	3.86	4.46
7.72	89.4	6.1	30.21	8			9.9	66.47					14.02	20.44	4.76	3.76	3.01	2.45			21.5	77.34	4.63	9.78			4.6	4.98					4.04	2.33	2.98	2.08	3.9	3.43
7.33	271.24	5.94	30.21	8			10.12	72.33					13.75	19.69	4.65	3.32	2.9	2.55			21.13	78.22	4.85	10.98			4.46	4.98					2.5	2.33	3.74	2.15	4.24	4.01
7.64	91.15	5.63	30.21	8			9.74	76.13					14.05	19.05	4.58	3.01	2.74	2.05			21.91	75.19	4.92	11.63			5.43	4.98					4.01	2.33	3.96	2.66	3.74	3.49
7.2	80.95	5.03	30.21	8			9.17	66.25					13.91	18.55	4.5	3.07	2.68	1.69			22.31	75.79	5.01	12.36			5.23	4.98					3.13	2.33	3.63	2.2	4.06	4.4
7.42	265.56	5.66	30.21	8			9.51	71.18					13.94	18.35	4.51	3.16	2.72	1.82			22.81	74.92	4.84	11.07			4.77	4.99					4.42	2.33	3.65	2.24	4.19	5.64
8.03	86.33	5.63	30.22	8			9.63	72.89					14.06	19	4.79	3.87	2.67	1.58			22.66	87.95	4.74	9.53			5.4	4.99					2.58	2.33	3.84	2.69	4.41	5.56
7.69	68.21	6	30.23	8			10.3	64.86					14.21	19.06	5.06	4.74	2.73	2.29			22.95	76.18	4.63	8.03			5.62	4.99					6.04	2.33	3.91	2.61	4.58	4.88
8.58	339.08	5.59	30.23	8			9.9	65.49					14.3	19.48	4.68	4.16	2.8	1.72			22.26	75.15	4.78	9.96			5.18	4.99					4.94	2.33	3.7	2.27	4.25	4.67
9.02	102.62	5.75	30.23	8			9.54	63.78					14.49	19.96	4.47	3.33	2.74	1.61			22.13	85.97	4.58	8.15			5.98	5					4.27	2.33	4.16	2.45	4.22	3.6
8.75	69.19	5.16	30.23	8			9.7	72.39					14.11	19.91	4.25	3.01	2.93	2.17			21.73	87.71	4.85	8.01			4.35	5					3.52	2.34	3.71	2.07	4.69	4.06
8.97	323.01	5.25	30.24	8			9.97	67.34					14.23	19.08	4.42	3.47	2.87	1.62			21.71	84.78	5.01	9.41			5.51	5					3.33	2.34	3.22	2.17	4.46	4.5
8.79	290.88	5.73	30.28	8			9.98	65.35					14.08	18.7	4.08	3.28	3.05	1.73			21.55	86.7	4.9	8.73			4.5	5.01					3.94	2.34	3.41	2	4.19	3.98
8.7	76.67	5.52	30.29	8			9.94	67.03					13.85	18.28	4.25	4.09	2.86	2.06			21.83	89.14	4.62	9.24			5.74	5.02					3.15	2.34	2.9	2	4.05	2.47
8.62	79.78	6.22	30.31	8			9.49	68.96					13.86	17.62	4.29	4.33	2.72	3			21.51	103.11	4.75	8.16			3.87	5.02					3.46	2.34	3.47	2.02	4.18	3.16
7.88	46.9	6.12	30.31	8			9.39	67.91					14.16	18.96	4.19	3.57	3.01	2.2			21.31	89.74	4.62	9.83			5.77	5.02					3.53	2.34	3.02	2.08	4.42	4.54
8	50.11	6.58	30.31	8			9.23	67.01					14.12	16.29	4.36	3.99	3.17	2.99			21.37	91.98	4.83	12.16			4.74	5.03					2.95	2.34	3.25	2.23	4.28	3.52
8.03	55.92	5.81	30.32	8			8.82	67.16					13.96	15.92	4.43	3.92	2.93	2.22			21.5	91.63	4.63	11.39			5.3	5.03					4.75	2.34	3.14	2.2	4.39	4.32
7.66	42.38	6.66	30.32	8			9.18	66.81					13.7	16.84	4.47	4.3	3.04	2.7			20.9	90.02	4.61	10.17			5.05	5.04					4.29	2.35	3.79	2.65	3.99	2.99
7.47	37.02	4.83	30.33	8			9.24	70.45					13.23	15.76	4.47	4.07	3.15	2.51			21.41	90.52	4.85	10.85			4.51	5.04					3.64	2.35	3.31	2.06	4.46	3.51
7.12	28.12	5.44	30.35	8			9.12	65.24					13.3	13.94	4.49	4.33	3.03	2			20.35	90.73	4.49	9.52			5.6	5.04					3.5	2.35	3.85	2.89	4.09	4.45
7.31	40.89	5.68	30.35	8			9.63	56.47					12.74	13.63	4.33	4.35	2.82	1.81			20.89	89.81	4.78	10.67			5.79	5.05					4.5	2.35	4.19	2.4	3.9	3.76
7.65	46.84	5.04	30.36	8			9.75	52.99					13.23	14.35	4.41	4.33	3.1	2.74			20.86	88.54	4.65	10.18			6.17	5.06					4.41	2.35	3.59	2.36	4.48	3.41
7.6	50.42	6.2	30.36	8			9.6	53.25					13.26	14.61	4.89	4.97	3.01	2.34			21.05	86.85	4.68	9.35			5.41	5.06					3.67	2.35	3.76	2.41	4.12	3.4
7.52	48.89	5.14	30.37	8			9.54	56.88					12.5	14.78	4.88	4.92	2.73	1.99			21.61	75.41	4.76	10.06			5.49	5.06					5.25	2.35	3.87	2.4	3.9	3.26
7.3	47.83	4.99	30.38	8			9.83	58.11					12.42	14.11	4.93	5.36	2.88	1.99			21.61	76.89	4.7	10.17			4.9	5.06					4.01	2.36	4.28	3.14	4.22	3.69
7.53	105.29	5.66	30.39	8			9.56	53.07					11.93	13.22	4.79	5.29	2.92	2.03			21.41	78.73	4.68	8.95			5.55	5.06					4.29	2.36	7.17	nan	4.38	3.52
7.75	105.16	5.94	30.4	8			9.53	56.43					12.18	13.55	4.79	5.47	3.1	2.07			21.12	80.26	4.39	8			4.75	5.06					4.89	2.36	5.39	4.65	3.88	3.38
7.28	47.62	6.34	30.4	8			9.85	61.06					11.78	13.05	5.13	6.32	3.02	1.93			20.69	81.33	4.83	8.07			4.41	5.07					4.56	2.36	5.21	3.25	4.07	3.11
7.35	99.66	5.54	30.41	8			10.07	63.36					12.32	13.25	5.34	6.86	3.06	1.92			20.67	83.11	4.74	7.38			4.81	5.07					4.88	2.36	5.38	2.52	4.05	3.31
7.46	40.38	5.26	30.41	8			9.86	61.6					12.24	13.39	5.42	6.8	2.77	1.75			20.75	86.83	4.78	7.94			5.74	5.07					4.89	2.36	4.93	1.92	4.17	4.53
7.16	37.69	5.59	30.41	8			10.29	63					12.69	15.68	5.69	7.63	2.86	1.95			20.92	90.31	4.78	8.21			4.1	5.07					4.85	2.36	4.49	1.93	4.33	3.9
7.91	nan	5.57	30.42	8			9.88	71.89					12.17	15.72	5.1	6.41	2.89	1.91			21.27	88.29	4.99	9.12			5.17	5.09					4.75	2.37	4.92	1.99	4.3	3.25
7.93	79.73	5.92	30.43	8			9.73	71.21					12.38	12.9	4.86	5.86	2.9	1.64			21.9	85.48	5.1	10.46			4.5	5.09					4.73	2.37	4.51	2.36	4.4	4.12
7.91	169.06	5.93	30.43	8			9.07	74.11					12.87	15.3	4.59	4.91	2.86	1.46			21.76	89.11	4.88	9.3			5.73	5.1					3.14	2.37	4.01	2.2	4.74	5.79
7.84	79.33	5.48	30.43	8			9.2	72.64					12.82	14.46	4.5	4.75	2.64	1.44			22.32	87.88	4.92	8.04			4.87	5.1					5.17	2.37	4.38	2.58	4.39	5.03
7.68	44.66	6.4	30.47	8			8.66	71.61					13.11	14.81	4.63	5.14	3	1.79			21.79	90.15	4.77	9.86			5.83	5.11					3.98	2.37	4.46	2.43	4.8	4.69
8.13	99.37	5.22	30.47	8			8.3	69.62					13.44	15.89	5.13	6.31	2.73	1.55			21.35	102.7	4.56	8.35			4.89	5.11					4.91	2.37	4.13	2.03	5.17	4.56
8.15	63.55	4.75	30.5	8			8.33	67.71					13.81	17.68	5.12	6.66	3.03	2.02			20.84	99.5	4.45	7.88			5.08	5.11					2.92	2.37	4.21	2.3	4.6	3
8.43	125.01	5.1	30.51	8			8.19	67.22					13.65	16.5	5.21	6.62	2.81	1.38			21.15	83.89	4.7	7.45			6.03	5.12					3.03	2.37	3.88	2.49	4.67	3.45
8.43	84.81	5.93	30.52	8			7.54	65.64					13.79	17.63	5.19	5.97	2.71	1.42			21.34	90.02	4.71	8.81			4.32	5.13					4.39	2.37	4.3	2.35	4.66	3.96
8.45	106.75	5.12	30.53	8			6.94	60.59					13.56	16.91	5.15	6.15	2.69	1.42			20.8	80.1	4.91	8.3			5.14	5.13					3.75	2.38	4.24	2.72	4.35	4.06
8.56	119.25	5.5	30.53	8			7.08	67.27					13.71	17.59	5.03	5.6	2.78	1.63			21.14	78.53	4.71	7.03			5.43	5.14					4.45	2.38	4.1	2.23	4.19	3.8
7.93	94.01	5.7	30.56	8			7.46	72.38					13.24	15.75	5.15	5.31	2.77	1.53			21.59	76.91	4.68	6.54			5.35	5.15					3.29	2.38	3.31	2.25	3.91	3.34
8.38	122.79	4.83	30.56	8			7.39	73.12					12.68	14.7	5.14	5.02	2.82	1.34			22.37	72.2	4.83	7.24			5.1	5.15					5.09	2.38	3.38	2.16	4.81	4.2
8.55	116.9	5.95	30.57	8			7.14	76.73					12.98	13.41	5.38	6.08	2.99	1.74			22.61	78.87	4.84	7.75			6.15	5.15					4.2	2.38	3.39	2	4.36	4.29
8.37	105.69	5.78	30.59	8			7.02	73.97					13.24	14.23	5.35	5.11	3.12	1.81			23.07	78.33	4.96	7.36			5.49	5.15					4.17	2.39	3.32	1.76	4.48	3.29
8.29	71.27	5.65	30.59	8			7.36	78.82					12.97	15.16	5.49	5.48	2.92	1.82			23.42	79.56	5.01	7.59			5.36	5.15					4.33	2.39	3.58	1.74	4.32	2.86
8.89	110.15	6.41	30.59	8			6.88	72.78					13.37	14.81	5.64	6.45	2.96	1.95			22.82	82.98	5.26	8.97			5.27	5.17					4.68	2.39	4.38	1.72	4.12	3.93
9	115.2	6.5	30.6	8			7.02	72.28					13.47	14.79	5.48	6.35	3.03	2.28			22.19	82	5.13	8.23			4.59	5.17					3.85	2.39	4.39	1.52	3.87	3.84
9.06	113.63	5.15	30.62	8			6.63	71.86					13.9	14.95	5.61	5.79	2.91	1.97			22.49	81.49	5.55	8.36			4.87	5.2					4.69	2.39	3.89	1.45	4.13	3.39
8.6	74.02	6	30.63	8			5.62	59.5					13.76	11.9	5.8	6.57	2.84	1.98			22.97	82.96	5.38	7.71			4.84	5.21					5.17	2.39	3.28	1.73	4.3	3.76
9.18	119.24	5.33	30.63	8			6.07	60.47					13.84	13.64	5.96	7.93	2.77	1.65			22.97	84.48	5.16	6.86			5.18	5.21					5.82	2.39	3.79	1.37	4.61	4.16
8.85	80.4	6.36	30.63	8			5.64	58.64					13.68	12.51	5.93	7.64	2.62	1.18			22.9	91.28	5.12	6.92			5.35	5.22					5.07	2.39	4.18	1.25	4.29	nan
9.13	115.07	5.24	30.63	8			5.46	56.18					13.63	12.1	6.02	7.21	2.57	1.26			23.14	87.83	4.99	6.83			5.46	5.22					3.44	2.4	5.11	1.91	4.58	4.06
9.11	79.65	4.99	30.66	8			5.39	54.51					13.72	13.29	5.69	7.27	2.62	1.22			22.85	85.26	5.06	5.82			4.49	5.23					3.48	2.4	4.33	1.83	4.65	3.85
8.86	76.56	5.11	30.67	8			5.73	58.69					13.69	14.17	5.33	7.1	2.78	1.07			22.69	81.69	4.81	6.12			5.07	5.24					5.15	2.4	4.2	1.4	4.37	3.77
8.65	74.47	4.74	30.68	8			5.36	57.65					13.72	13.39	5.72	7.25	2.75	1.3			22.45	81.31	4.86	6.64			5.56	5.25					3.52	2.4	4.65	1.28	4.33	3.67
8.76	78.38	5.59	30.68	8			5.33	57.21					13.68	14.64	5.58	6.74	2.99	1.73			22.25	78.51	4.74	5.58			4.3	5.25					4.94	2.4	4.36	1.45	4.56	3.32
8.23	74	6.49	30.72	8			5.38	56.64					14.07	14.63	5.53	6.2	2.75	1.4			22.42	67.28	5.11	6.61			5.36	5.26					5.08	2.41	4.29	1.7	3.93	3.64
8.51	78.9	5.58	30.73	8			5.46	51.39					14.01	14.95	5.49	6.57	2.83	1.83			22.25	73.11	5.07	6.48			5.7	5.26					5.16	2.41	3.85	1.43	4.11	3.45
8.99	84.31	5.53	30.75	8			5.63	48.88					14.18	14.95	5.42	6.87	3.01	1.86			22.06	75.28	4.91	5.86			4.89	5.26					4.14	2.41	4.47	1.49	4.32	3.32
9.13	89.98	5.4	30.75	8			5.96	48.82					14.07	14.07	5.49	6.56	2.78	1.78			22.01	75.21	5.1	6.71			5.93	5.27					4.94	2.41	4	1.57	4.7	5.31
8.72	85.69	5.67	30.76	8			6.43	54					14.19	13.81	5.27	5.95	2.68	1.49			22.25	79.84	5.06	6.81			5.13	5.27					4.69	2.41	3.97	2.01	4.14	3.68
8.38	145.33	5.82	30.76	8			6.53	52.61					13.96	13.39	5.14	5.76	2.88	2.22			22.81	81.04	5.04	5.12			4.73	5.29					4.25	2.41	4.36	1.92	4.36	4.54
8.42	139.07	6.12	30.77	8			6.73	51.78					13.82	15.14	5.51	6.02	3	2.68			22.48	74.53	5.11	5.91			5.39	5.29					3.82	2.41	4.1	1.69	4.33	4
8.97	134.89	6.17	30.78	8			6.43	51.95					14.02	15.32	5.27	5.68	2.89	2.8			21.69	73.73	5.04	6.26			4.85	5.3					3.09	2.41	3.75	1.82	4.25	4.36
8.51	139.01	5.78	30.78	8			6.04	52.44					14.2	15.6	5.32	5.99	2.74	1.84			21.78	74.44	5.1	6.05			5.81	5.3					2.7	2.41	4.07	1.71	4.04	3.9
9.04	377.55	5.7	30.79	8			5.33	45.89					13.91	15.15	5.17	6.49	2.83	1.96			22.04	87.27	5.14	5.88			5.46	5.32					4.84	2.41	3.59	1.59	3.79	3.68
9.02	160.83	5.16	30.8	8			5.96	55.23					13.86	15.07	5.09	5.66	2.93	2.03			22.18	73.9	5.09	5.24			4.38	5.32					3.92	2.41	4.13	1.4	4.09	3.43
9.28	174.18	5.4	30.8	8			5.46	47.55					14.06	14.61	5.21	5.18	3.03	1.67			21.78	62.57	5.19	6.14			4.49	5.33					4.42	2.41	3.53	1.48	4.31	4.12
9.47	195.72	5.29	30.81	8			5.54	51.91					14.04	14.13	5.58	5.51	2.88	1.93			22.34	62.58	5.45	8.26			5.84	5.33					4.51	2.42	3.29	1.69	4.13	3.93
10.4	124.07	6.07	30.82	8			5.07	46.1					13.82	13.41	5.48	5.17	2.71	1.34			22.16	62.18	5.47	7.49			5.96	5.34					4.12	2.42	3.2	1.32	4.45	3.39
10.51	105.16	6.13	30.83	8			4.8	40.11					13.65	13.86	5.31	5.55	3	2.29			22.75	74.64	5.61	8.35			5.09	5.36					4.43	2.42	3.95	1.7	4.02	2.63
10.31	110.36	5.24	30.84	8			5.45	49.65					13.53	14.08	5.15	5.41	2.79	1.68			22.26	73.82	5.37	6.6			5.06	5.36					4.33	2.42	3.35	1.63	4.31	3.03
9.49	93.62	6.62	30.86	8			5.59	50.52					13.66	13.73	5.24	5.17	2.86	1.61			22.1	74.94	5.26	6.25			5.57	5.36					5.15	2.43	3.62	2.03	4.68	3.31
9	148.98	5.6	30.87	8			5.33	43.93					13.66	15.39	5.55	4.99	2.73	1.5			22.49	72.6	5.3	7.97			5.13	5.37					4.37	2.43	2.95	2.15	4.21	3.07
9.4	351.04	5.06	30.88	8			5.24	38.16					13.68	13.69	5.41	5.27	2.78	1.39			22.97	72.63	5.42	9.2			4.5	5.37					4.72	2.43	3.52	1.8	4.8	3.7
9.66	97.46	5.51	30.88	8			5.85	48.55					13.72	12.88	5.58	5	2.58	1.67			23.6	74.58	5	7.91			5.65	5.38					3.69	2.43	4.25	1.58	4.52	3.53
9.77	410.21	6.22	30.88	8			5.75	45.18					13.65	13.1	5.72	4.94	2.61	1.26			23.55	76.78	4.86	7.05			4.87	5.38					5.23	2.43	3.53	1.55	4.32	2.72
10.36	420.05	5.38	30.91	8			6.33	54.13					13.7	13.18	5.51	4.53	2.45	1.32			22.9	74.8	4.77	7.32			5.69	5.38					5.33	2.43	3.89	1.53	4.2	3.34
10.24	127.26	5.97	30.93	8			6.68	61.28					13.6	14.51	5.28	4.52	2.57	1.82			22.36	73.06	4.59	6.92			4.72	5.38					4.42	2.43	4.57	1.51	4.04	2.78
10.36	122.31	5.68	30.93	8			6.04	49.95					13.81	13.43	5.21	5.12	2.74	2.3			22.12	75.45	4.42	6.77			4.63	5.38					4.01	2.43	4.13	1.08	4.15	3.41
10.72	415.43	6.06	30.93	8			6.08	52.68					13.7	13.78	5.2	5.2	2.58	1.95			22.24	71.51	4.42	5.52			5.7	5.4					3.49	2.44	3.62	1.32	4.61	3.05
10.66	421.51	6.11	30.94	8			5.41	45.53					13.87	13.28	5.44	5.11	2.69	1.65			21.71	70.97	4.54	6.44			4.58	5.4					3.83	2.44	4.02	1	4.03	3.02
10.49	115.49	5.95	30.96	8			5.38	45.43					13.85	13.11	5.27	5.03	2.67	1.89			21.78	71.38	4.55	6.16			4.96	5.4					2.73	2.44	4.14	1.39	3.96	2.4
10.66	nan	5.03	30.96	8			5.25	46.64					13.67	12.58	5.23	5.28	2.74	1.91			21.86	71.05	4.56	6.86			5.03	5.4					4.58	2.44	4.55	2.17	3.76	1.7
10.74	424.16	5.39	30.96	8			5.72	53.4					13.77	13.58	5.39	5.12	2.84	1.71			21.57	72.7	4.6	6.65			4.78	5.4					5.08	2.44	11.4	nan	3.82	2.38
11.11	206.68	5.18	30.97	8			4.99	39.2					13.87	14.84	5.37	5.16	2.73	1.62			21.01	73.49	4.58	5.53			5.93	5.41					4.82	2.44	11.58	nan	3.95	2.17
10.84	95.2	5.24	30.97	8			5.13	42.38					13.76	14.42	5.47	5.07	2.99	1.95			20.8	74.43	4.52	5.47			4.79	5.41					4.4	2.45	10.76	nan	3.76	2.3
11.05	95.86	6.1	30.97	8			4.87	40.51					13.7	14.03	5.59	4.75	2.88	1.72			20.38	76.25	4.64	5.55			5.87	5.42					4.44	2.45	10.46	6.36	3.65	2.32
11.49	154.72	5.33	30.97	8			4.8	39.85					13.7	15.07	5.44	4.96	2.83	1.58			20.3	80	4.69	5.32			5.6	5.42					5.32	2.45	10.28	nan	3.71	2.59
12.16	448.64	5.79	30.97	8			4.44	34.49					13.42	14.9	5.4	4.86	2.98	1.98			20.04	80.88	4.85	5.64			5.79	5.42					4.5	2.45	10.53	nan	3.71	2.45
12.4	120.6	6.41	30.98	8			4.78	35.55					13.66	15.57	5.82	6.04	2.64	1.3			19.82	92.57	4.93	5.41			5.91	5.42					3.95	2.45	10.04	4.93	3.6	2.89
12.73	209.39	4.94	30.98	8			4.75	33.51					13.61	15.22	5.54	5.41	2.82	1.73			19.64	95.49	4.64	4.68			5.33	5.43					4.31	2.45	9.44	4.95	3.73	2.37
12.65	157.71	5.68	30.99	8			4.16	29.56					13.59	14.64	5.68	4.83	2.56	1.18			19.3	92.78	4.52	4.58			4.64	5.44					1.46	2.45	8.51	4.32	3.71	3.72
12.93	128.62	4.98	30.99	8			3.85	26.84					13.17	15.81	5.64	4.7	2.81	1.9			18.56	96.21	4.69	5.01			5.31	5.44					3.84	2.45	8.63	4.38	3.67	3.09
12.8	266.95	6.6	31.03	8			4.4	35.22					13.1	15.44	5.95	4.38	2.91	1.65			18.87	97.35	4.5	4.72			5.28	5.44					4.72	2.45	7.79	3.21	3.92	3.75
12.59	206.76	5.8	31.04	8			5.09	51.37					13.21	15.53	5.67	4.88	2.82	1.74			19	97.15	4.48	5.66			5.58	5.45					4.57	2.45	7.26	2.81	4.05	3.83
11.88	127.47	5.5	31.05	8			5.34	55.69					12.99	16.32	5.8	5.08	2.89	2.2			19.41	101.92	4.49	5.25			5.72	5.46					4.06	2.45	6	2.14	3.73	3.72
12.29	119.43	5.67	31.05	8			5.13	46.46					12.74	15.19	5.61	5.28	2.61	1.82			19.26	85.29	4.74	6.29			4.86	5.46					4.31	2.46	6.9	2.24	4.34	3.98
12.71	118.72	5.59	31.05	8			4.88	47.68					12.55	14.55	5.13	5.44	2.76	1.94			18.73	87.49	4.7	5.85			5.79	5.46					4.5	2.46	7	nan	4.47	3.77
12.66	128.2	5.66	31.08	8			4.35	42.63					12.46	15.55	5.53	5.57	2.57	1.52			18.48	86.94	4.58	5.61			5.1	5.47					4.25	2.46	6.5	2.98	4.46	3.03
12.83	120.9	6.1	31.09	8			4.24	38.96					12.27	15.35	5.33	5.49	2.65	1.57			18.77	84.44	4.59	5.51			5.75	5.48					4.61	2.46	6.44	2	4.26	2.69
12.64	115.54	5.89	31.1	8			4	35.61					12.73	16.18	5.52	5.6	2.65	1.48			18.82	79.44	4.78	5.97			6.13	5.49					5.19	2.46	4.3	1.72	4.17	2.6
12.54	117.05	6.06	31.11	8			4.12	33.68					12.81	15.99	5.23	5.36	2.73	1.71			18.77	79.25	4.61	5.67			5.23	5.49					4.23	2.46	4.67	2.12	5.03	3.36
13.4	122.07	5.91	31.12	8			4.21	32.02					12.86	16.11	5.2	5.5	3.01	1.93			18.71	81.59	4.54	5.08			5.42	5.49					4.05	2.46	4.72	1.81	4.4	2.8
13.09	124.65	5.18	31.12	8			5.09	42.9					13.14	16.24	5.64	5.53	2.96	1.68			19.64	75.67	4.47	4.88			5.47	5.5					5.39	2.46	4.79	1.92	4.45	2.83
13.04	212.46	5.39	31.14	8			5.12	47.22					13.47	16.64	6.05	5.23	2.97	2.1			19.2	82.45	4.48	4.93			4.88	5.5					3.1	2.47	4.01	1.87	4.26	3.41
13.32	206.23	5.45	31.15	8			5.45	49.6					13.59	16.58	5.77	5.1	2.99	1.88			19.23	77.7	4.56	5.53			4.6	5.5					3.78	2.47	4.99	2.06	4.52	3.64
13.75	182	5.25	31.16	8			5.2	42.74					13.81	17.21	5.78	4.68	2.95	1.37			19.09	80.93	4.48	5.13			5.68	5.51					4.32	2.47	5.15	2.6	4.38	3.92
13.28	224.2	6.38	31.17	8			5.33	48.8					13.96	17.36	5.55	4.56	2.99	1.47			19.14	73.3	4.54	5.14			6.11	5.51					2.7	2.47	5.14	2.28	4.69	3.43
13.28	225.7	5.09	31.18	8			5.51	52.56					14.05	17.48	5.57	5.07	3.04	1.72			19.19	75.88	4.74	5.81			6.28	5.52					3.84	2.47	5.15	2.73	4.4	3.59
13.51	167.2	5.29	31.18	8			6.15	61.82					14.1	17.07	5.4	5.12	3.25	1.65			19.29	76.11	4.52	5.65			5.53	5.52					3.87	2.47	5.12	2.11	3.98	3.53
13.14	243.16	5.55	31.2	8			6.7	67.33					14.05	17.82	5.29	5.46	3.33	2.24			18.55	86.48	4.69	5.58			5.45	5.52					4.86	2.48	5.13	2.14	4.25	3.54
12.45	239.13	5.92	31.2	8			5.74	51.99					13.89	17.76	5.56	4.61	3.02	1.57			18.58	78.88	4.56	5.57			6.23	5.53					4.78	2.48	4.94	3.16	4.22	3.37
12.7	135.54	6.19	31.24	8			6.08	58.62					13.83	18.21	6.16	5.13	3.08	1.3			18.96	78.37	4.33	4.56			5.33	5.53					3.14	2.48	5.49	2.69	4.01	3.79
13.05	125.61	5.57	31.25	8			6.43	63.12					13.52	17.93	6.45	5.71	2.97	1.35			19.23	79.17	4.62	5.72			4.81	5.54					4.04	2.48	6.04	2.8	3.96	2.95
13.17	125.31	5.74	31.26	8			6.21	61.29					13.68	17.89	5.81	5	2.88	1.53			19.02	78.51	4.66	5.85			4.52	5.56					4.23	2.48	6.07	4.3	3.67	2.7
13.25	170.72	5.01	31.26	8			5.7	51.56					14.01	18	5.83	4.83	2.85	1.36			19.59	79.15	4.98	6.57			5.17	5.57					3.78	2.48	5.46	3.03	3.93	3.56
13.87	170.79	5.8	31.27	8			5.2	49.14					14.01	17.65	5.48	4.29	3.21	1.51			19.34	77.35	5	5.74			5.83	5.57					5.32	2.48	5.67	4.05	3.71	2.7
13.01	186.99	5.68	31.28	8			5.39	50.9					13.71	18.3	4.82	3.61	3.01	1.64			18.65	87.12	4.85	4.56			4.64	5.57					3.9	2.48	5.64	3.79	3.99	3.08
12.63	141.26	5.26	31.29	8			5.73	57.87					13.92	17.66	4.68	3.86	2.61	1.49			18.74	83.74	4.68	4.45			5.46	5.57					4.35	2.48	5.1	2.86	4.1	3.18
12.46	182.63	5.78	31.3	8			5.61	55.2					13.75	17.61	4.83	3.78	2.65	1.52			19.33	80.08	4.71	4.34			4.56	5.58					4.53	2.48	5.17	2.63	4.12	2.89
12.63	139.45	5.72	31.3	8			6.03	52.94					13.74	16.4	4.85	3.88	2.8	1.83			19.62	81.95	4.6	5.07			4.73	5.59					4.69	2.48	4.81	2.3	4.14	2.55
12.85	126.87	5.93	31.31	8			6.15	52.46					13.72	16.55	4.69	4	2.89	1.7			19.96	100.26	4.44	5.03			5.7	5.6					4.64	2.48	5.19	2.14	4.47	3.23
12.83	124.08	6.07	31.34	8			5.93	54.84					13.91	16.83	4.68	3.84	2.74	1.4			20.09	99.57	4.55	5.27			4.65	5.6					4.85	2.48	5.7	2.48	4.29	3.39
13.01	226.3	5.06	31.35	8			6.31	60.62					13.93	16.86	4.74	3.47	2.93	1.67			19.85	75.32	4.54	3.66			5.82	5.6					4.73	2.48	5.12	1.8	3.81	2.9
13.14	194.8	5.64	31.36	8			6.59	65.56					14.06	17.1	4.74	3.35	3.08	2.13			19.75	76.96	4.5	3.62			5.07	5.61					3.46	2.48	5.46	2.5	3.64	3.51
13.31	131.53	5.06	31.37	8			6.45	67.1					13.92	17.6	4.82	3.53	3.04	1.82			19.93	77.83	4.66	4.2			5.71	5.62					4.39	2.49	5.3	1.75	3.2	2.49
13.05	107.64	6.46	31.38	8			6.44	67.29					13.8	18.97	4.73	3.69	2.99	1.83			19.46	79.98	4.6	4.37			6.12	5.62					3.61	2.49	5	1.67	3.95	3.9
13.6	104.59	4.83	31.41	8			6.88	73.52					13.82	18.39	4.95	4.31	3.14	2.03			19.22	89.17	4.78	5.76			5.7	5.63					4.88	2.49	4.18	2.06	3.83	3.4
13.61	192.72	5.98	31.41	8			7.42	78.92					14.2	20.13	4.96	4.02	2.89	1.66			19.12	81.38	5.02	5.98			5.54	5.63					3.15	2.49	5.14	2.54	3.62	3.52
13.58	353.9	5.33	31.42	8			7.07	75.83					14.13	19.38	5.11	4.15	2.92	1.8			19.78	81.33	4.7	8.61			5.53	5.63					5.2	2.49	5.4	1.8	4.41	3.48
13.15	101.02	6.47	31.42	8			7.46	81.37					13.8	19.11	5.03	3.7	3.01	1.59			19.86	81.54	4.51	6.8			4.93	5.63					2.54	2.49	5.69	3.07	4.53	4.53
13.11	127.12	6.25	31.42	8			7.28	81.14					14.26	19.82	5.22	4.39	3.26	1.91			19.78	77.15	4.34	4.98			5.93	5.64					5.09	2.5	5.95	2.66	4.81	3.9
13.5	404.02	4.77	31.43	8			7.38	81.24					13.97	19	4.85	4.33	3.02	2.15			19.82	80.53	4.48	5.45			5.56	5.64					3.68	2.5	6.3	2.34	4.34	3.42
13.1	158.93	5.52	31.43	8			7.09	75					14.16	19.32	5.07	4.36	2.65	1.66			20.39	72.05	4.27	4.71			5.59	5.64					3.57	2.5	6.48	2.7	4.27	3.69
13.41	nan	6	31.44	8			7.46	80.79					14.06	18.37	4.86	3.93	2.74	1.77			19.95	83.74	4.22	4.78			5.45	5.64					4.41	2.5	5.56	2.13	4.06	3.64
13.66	445.77	5.59	31.44	8			7.7	81.6					14.02	19.04	4.79	3.32	3.07	1.68			20.24	77.89	4.14	5.67			5.41	5.65					4.65	2.5	6.18	2.68	4.35	3.87
13.15	412.07	6.2	31.45	8			7.2	75.2					13.59	17.38	4.56	3.24	2.65	1.54			19.65	75.7	4.23	5.62			5.44	5.65					4.28	2.5	6.02	2.65	3.73	2.88
12.97	425.27	5.74	31.47	8			8.08	86.92					13.4	16.52	5.16	3.31	2.75	1.34			19.82	74.99	7.26	15.37			5.65	5.66					2.85	2.5	6.6	2.37	4.25	4.41
13.29	424.32	5.65	31.48	8			8.42	88.57					13.64	17.52	5.55	3.6	2.62	1.5			19.48	70.9	7.54	19.66			5.86	5.68					2.43	2.5	6.86	2.79	4.67	4.71
12.91	400.48	5.21	31.49	8			8.4	87.77					13.33	16.58	5.3	3.34	2.75	1.76			20.15	81.73	7.35	18.05			5.77	5.68					3.12	2.5	6.27	2.32	4.31	3.62
13.3	nan	5.15	31.49	8			8.53	84.84					13.54	17.01	5.52	3.36	2.96	2.06			20.32	72.6	7.22	14.58			5.43	5.69					3.66	2.5	2.55	0.65	4.1	2.97
13.35	nan	5.25	31.5	8			8.14	84.64					13.74	18.02	5.6	3.31	2.87	2.44			20.48	76.35	7.04	12.62			5.65	5.69					4.41	2.5	2.77	0.85	4.05	3.18
13.13	394.61	5.53	31.5	8			8.28	87.99					13.86	17.94	6.18	3.85	3.4	3.83			20.04	74.2	6.96	11.26			5.62	5.69					4.39	2.51	2.71	0.92	4.1	3.38
12.89	389.89	5.28	31.51	8			8.04	84.49					13.51	17.41	6.75	4.57	2.96	2.65			19.94	69.34	6.8	8.36			4.73	5.7					4.17	2.51	3.59	1.41	4.25	3.69
12.68	183.77	5.62	31.52	8			8.58	88.3					13.34	16.05	6.78	4.37	2.85	2.51			19.87	78.27	6.76	8.81			5.53	5.71					4.12	2.51	3.38	1.68	3.59	1.79
12.51	196.46	5.55	31.52	8			9.06	91.79					12.92	16.21	6.6	3.63	2.85	2.4			19.77	77.82	6.43	7			6.09	5.71					4.71	2.51	3.12	1.37	4.26	2.72
12.19	191.99	6.1	31.53	8			9.75	93.16					12.6	15.83	6.32	4.07	2.83	2.54			19.58	85.73	6.43	6.08			5.73	5.71					4.91	2.51	3.24	1.26	4.2	3.27
12.22	115.87	6.41	31.53	8			9.1	87.46					12.86	16.93	6	3.53	2.89	2			19.06	61.65	6.38	6.28			4.8	5.72					4.02	2.51	4.2	2.15	4.42	2.81
11.37	123.91	6.26	31.53	8			8.91	80.29					12.69	16.12	5.98	3.36	3.01	1.99			18.46	52.73	6.43	5.66			5.72	5.73					5.48	2.51	4.89	1.52	4.42	3.33
11.92	105.08	4.77	31.57	8			8.57	80.92					12.51	16.41	5.67	2.84	2.96	2			18.13	58.54	6.18	5.54			4.62	5.73					3.95	2.52	5.1	1.91	4.35	2.55
11.81	105.21	5.63	31.57	8			8.23	80.65					13.07	17.15	5.59	2.82	2.8	1.47			17.65	75.81	5.96	5.29			4.67	5.73					3.4	2.52	4.5	1.53	4.73	3.41
11.45	95	5.23	31.58	8			7.44	73.58					12.88	17.5	5.9	2.96	2.83	1.76			17	70.56	6.01	5.4			4.87	5.73					4.48	2.52	4.06	1.79	4.6	3.31
10.86	99.83	5.72	31.58	8			7.73	82.87					13	17.91	6.05	3.14	3.02	1.78			17.29	72.44	6.04	5.4			6	5.76					3.63	2.52	3.5	1.78	4.61	3.03
10.59	88.19	5.88	31.59	8			7.03	69.35					12.82	17.29	6.35	4.42	3.02	1.92			16.91	71.14	6	4.85			4.99	5.76					1.74	2.52	2.97	1.3	4.73	2.94
10.8	193.9	4.91	31.59	8			7.32	69.01					12.48	16.27	6.3	4.08	3.11	1.67			16.89	63.51	6.19	5.91			5.83	5.77					4.84	2.52	2.97	1.1	4.47	2.86
10.64	103.69	6.33	31.6	8			7.72	74.15					12.36	16.39	6.26	4.79	3.01	1.74			17.23	73.9	6.21	5.7			5.97	5.77					4.89	2.52	2.6	0.84	4.21	3.12
10.08	100	5.82	31.6	8			7.73	79.41					11.8	16.31	6.68	5.6	2.74	1.75			17.5	58.38	6.12	5.43			6.1	5.77					4.82	2.52	2.73	1.75	4.27	2.16
10.27	105.76	4.77	31.61	8			7.93	83.92					11.99	16.41	6.37	5.02	2.75	1.76			17.32	67.8	5.94	5.46			5.16	5.78					4.65	2.52	2.52	1.38	4.45	2.31
10.77	117.79	4.78	31.61	8			7.8	80.14					11.32	17.12	6.01	4.3	2.68	1.75			17.96	74.08	5.73	4.95			4.55	5.79					4.96	2.53	2.89	1.54	4.12	2.33
11.71	124.31	6.03	31.62	8			8.05	85.25					10.92	14.57	5.98	4.23	2.73	1.57			17.54	74.8	5.65	5.35			6.58	5.8					5.65	2.53	2.73	1.2	4.08	2.46
12.23	128.5	5.9	31.62	8			8.16	87.23					11.5	16.31	5.77	4.03	2.87	1.49			17.19	76.56	5.67	6.02			4.94	5.8					4.09	2.53	2.9	1.46	4.31	2.66
12.09	122.98	5.85	31.64	8			7.94	82.56					12.04	17.22	5.47	4.38	2.87	1.75			17.41	78.78	5.5	4.69			4.87	5.8					4.38	2.53	3.18	1.37	4.4	2.75
11.52	114.49	5.04	31.64	8			7.89	82.73					11.76	16.37	5.57	4.15	2.87	1.53			17.49	76.63	5.54	5.12			6.58	5.8					2.92	2.53	3.55	1.58	4.76	2.94
11.82	119.63	5.27	31.66	8			7.42	76.56					11.28	15.49	6.04	3.85	2.79	1.32			18.16	79.9	5.61	4.86			4.48	5.8					4.04	2.53	3.71	1.43	4.5	3.55
12.72	113.69	5.06	31.67	8			7.24	73.55					10.84	16.14	6.1	4.03	2.88	1.67			18.89	80.98	5.65	6.28			4.17	5.8					4.32	2.53	3.9	1.34	5.14	3.8
12.4	217.56	5.38	31.67	8			7.58	74.82					10.73	15.63	6.26	4.35	2.91	1.45			19.54	82.44	5.93	5.4			5.51	5.81					5.4	2.53	3.98	1.62	4.25	3.74
12.92	131.79	5.63	31.68	8			8.13	82.53					11.47	16.55	5.87	4.23	2.99	1.6			19.95	80.31	5.89	4.04			5.15	5.81					2.78	2.53	3.56	1.68	4.26	3.07
12.79	119.78	6.19	31.7	8			7.43	70.24					11.22	16.77	5.78	3.89	2.98	1.64			19.41	75.44	5.95	4.52			6.15	5.81					4.16	2.54	3.03	2.16	3.83	2.74
12.4	114.63	6.17	31.71	8			6.88	67.77					11.51	16.74	5.65	4.32	2.91	1.71			19.58	76.32	5.91	4.34			5.89	5.82					3.27	2.54	2.69	1.47	3.94	2.84
12.52	113.02	5.76	31.72	8			6.42	61.5					11.8	16.64	5.89	4.56	2.78	1.38			20.41	75.79	5.58	4.47			4.59	5.82					3.97	2.54	2.56	1.7	4.27	2.69
13.01	121.46	5.9	31.72	8			6.27	61.34					11.59	16.94	6.29	4.09	2.95	1.89			19.38	75.15	5.55	5.06			6.42	5.83					2.7	2.54	1.99	1.48	3.92	2.79
12.77	117.64	5.69	31.74	8			6.12	58.04					11.84	17.29	6.25	3.5	2.65	1.45			18.68	71.93	5.49	5.47			5.51	5.83					4.05	2.54	2.76	1.8	4.89	3.7
12.72	116.53	5.43	31.75	8			6.2	59.46					12.03	19.05	6.79	4.15	2.84	1.84			19.33	75.62	5.45	7.18			5.79	5.83					3.93	2.54	2.33	2.32	3.84	2.54
13.01	121.96	5.81	31.75	8			5.42	50.47					11.76	16.51	6.66	4.28	2.81	1.81			19.9	84.12	5.54	7.83			5.71	5.83					2.62	2.54	2.26	1.93	3.52	2.5
13.46	128.61	6.17	31.76	8			5.14	48.5					11.67	16.07	6.1	5.02	2.91	1.54			19.75	80.54	5.69	8.22			5.71	5.84					4.28	2.54	2.6	1.69	3.76	2.44
13.51	208.76	4.9	31.76	8			4.74	45.95					11.35	14.5	6.43	5.33	2.82	1.81			20.4	70.77	5.75	9.18			5.1	5.84					3.04	2.54	2.19	1.65	3.88	2.32
13.36	120.35	5.29	31.76	8			4.98	47.78					11.43	14.79	6.61	5.73	2.68	1.85			20.75	65.38	5.58	8.01			5.82	5.84					3.33	2.54	2.63	1.86	3.71	2.42
13.53	120.47	6.13	31.76	8			4.92	48.71					11.4	15.84	6.76	6.22	2.8	1.86			21.13	75.17	5.45	7.9			5.35	5.84					2.94	2.54	2.39	1.51	3.82	2.64
13.51	124.46	5.64	31.76	8			4.82	42.71					11.47	15.21	6.61	5.85	2.51	1.78			21.62	66.71	5.44	8.41			6.26	5.85					4.21	2.54	2.51	2.28	3.59	2.39
13.95	123.35	4.86	31.77	8			4.68	40.24					11.81	15.69	6.66	5.69	2.5	1.77			22.16	68.41	5.42	7.97			5.75	5.85					3.72	2.54	2.66	1.88	4.15	2.82
13.92	126.54	5.82	31.78	8			5.38	47.27					11.45	15.92	6.55	4.51	2.57	1.75			21.71	69.13	5.6	8.28			5.76	5.86					4.14	2.54	2.99	1.68	4.05	2.95
13.52	125.03	6.5	31.78	8			5.25	41.54					11.53	14.99	6.44	4.71	2.54	1.64			21.98	67.39	5.5	9.91			5.22	5.86					3.91	2.54	2.61	1.64	4.08	2.59
13.48	127.36	5.32	31.79	8			4.8	31.75					11.77	15.11	6.45	3.96	2.51	1.54			22.45	68.6	5.53	9.47			4.65	5.87					3.53	2.54	2.53	2.28	4.03	2.31
13.44	120.08	5.74	31.81	8			4.89	28.04					11.57	15.23	6.19	3.96	2.58	1.58			22.15	81.75	5.62	6.94			6.33	5.88					2.67	2.54	2.09	2.11	4.24	2.61
13.81	129.15	4.91	31.84	8			5.19	31.87					11.73	16.06	5.63	3.44	2.48	1.44			22.56	70.81	5.45	8.57			5.58	5.88					4.75	2.54	2.41	1.45	4.01	2.2
14.1	168.75	5.98	31.84	8			5.42	33.27					11.25	15.52	5.76	3.72	2.65	2.07			23.02	82.95	5.55	10.99			5.98	5.88					4.28	2.55	2.96	0.93	4.48	3.44
14.03	128.01	5.2	31.84	8			4.69	26.15					11.02	14.15	5.92	4.14	2.72	2.1			22.95	84.74	5.66	9.23			5.33	5.89					4.26	2.55	2.88	1.18	3.97	3.31
14.01	123.58	5.55	31.85	8			4.25	22					11.31	15.82	5.73	4.39	2.55	1.54			22.37	89.02	5.66	9.06			5.56	5.89					4.58	2.55	3.52	1.74	3.75	3.17
13.75	123.75	5.17	31.88	8			4.33	20.61					11.78	15.32	5.85	4.72	2.63	1.9			22.8	77.11	5.66	6.93			4.97	5.89					4.25	2.55	2.81	1.69	4.11	2.78
14.21	117.51	5.07	31.89	8			4.38	20.03					11.77	15.36	6.07	5.36	2.82	1.82			22.29	82.93	5.61	6.36			6.04	5.89					3.18	2.55	2.41	1.38	4.07	2.99
14.13	120.55	5.69	31.92	8			4.38	19.35					11.9	15.88	6.22	5.03	2.62	1.78			22.34	80	5.55	6.9			5.53	5.89					4.29	2.55	3.38	2.3	4.06	2.66
13.68	125.21	5.91	31.92	8			4.38	20.34					11.4	15.15	5.85	4.73	2.85	2.04			23.27	93.47	5.49	6.13			4.3	5.89					4.19	2.55	3.05	1.76	4.04	2
13.99	127.57	5.32	31.92	8			4.18	19.68					11.39	15.06	5.68	5.09	2.79	1.74			22.7	93.95	5.49	9.14			5.2	5.89					3.96	2.55	3.22	1.87	4.01	3.1
14	124.12	6.06	31.93	8			4.23	24.14					11.8	16.92	4.97	4.08	3.02	1.67			22.72	92.3	5.54	12.64			5.38	5.9					5.41	2.55	3.05	1.96	4.05	2.69
14.02	120.84	5.27	31.93	8			4.34	23.79					11.31	16.44	5.52	4.91	3.07	2.05			21.94	83.47	5.5	11.29			5.11	5.9					4.16	2.55	3.21	3.11	4.31	2.77
14.43	120.94	5.24	31.93	8			4.71	27.94					11.01	15.38	5.23	4.8	2.99	1.84			21.72	89.82	5.5	9.02			6.12	5.91					4.75	2.55	3.25	2.61	4.24	2.88
5.49	84.38	5.44	31.94	8			4.31	22.28					10.83	14.76	5.21	4.74	2.96	1.76			22.08	92.81	5.68	9.36			6.57	5.92					4.91	2.56	2.79	1.86	4.3	2.61
6.3	122.85	5.3	31.95	8			3.66	18.1					10.41	13.82	5.03	3.95	3.01	1.8			22.67	95.25	5.65	8.67			4.86	5.92					5.2	2.56	3.38	2.03	4.55	3.17
6.1	88.06	6.57	31.95	8			3.41	16.25					10.62	14	4.55	3.79	3.05	2.07			21.7	91.83	5.87	7.3			5.25	5.92					4.86	2.56	3.35	1.43	4.25	2.76
6.65	86.73	5.52	31.96	8			3.7	17.69					10.45	13.66	4.63	4.2	3.25	2.32			22.44	91.22	5.8	7.2			5.21	5.94					3.72	2.56	3.48	1.34	3.93	2.34
7.53	97.68	4.72	31.97	8			3	13.42					10.66	13.74	4.69	4.18	3.11	1.61			22.89	94.29	5.81	7.66			5.7	5.94					4.26	2.56	3.88	1.63	4.3	3.36
8.57	101.7	6.08	31.97	8			3.26	14.22					11.26	14.95	4.68	4.16	2.96	1.8			22.9	81.7	5.89	7.93			5.53	5.94					3.24	2.56	3.93	1.42	3.79	1.96
8.98	129.98	4.86	31.99	8			4.47	27.89					11.07	15.1	4.8	4.81	2.98	2.11			23.04	81.75	5.9	8.46			5.3	5.95					4.48	2.56	3.08	1.28	3.9	2.23
8.93	149.97	6.71	32	8			4.33	33.91					11.13	14.43	5.04	4.89	2.87	1.46			22.1	83.61	5.96	7.73			5.94	5.95					4.66	2.56	3.15	1.24	3.86	2.05
9.81	224.15	5.44	32	8			4.52	38.58					11.29	14.55	5.08	5.1	2.81	1.33			22.28	82.64	5.75	8.04			5.6	5.95					4.12	2.56	3.21	1.39	3.95	2.32
9.43	142.86	5.98	32.01	8			4.27	35.1					11.46	13.79	5.23	5.29	2.86	1.7			22.93	81.5	5.97	9.05			5.9	5.95					5	2.56	3.49	1.62	3.97	2.29
8.92	114.68	5.75	32.01	8			3.69	25.42					11.61	13.54	5.2	5.25	2.85	1.86			23.31	80.78	5.87	10.26			5.43	5.96					3.6	2.57	2.61	1.21	4	2.7
9.46	119.22	5.29	32.02	8			3.54	20.38					11.78	13.8	5.14	5.32	2.72	1.44			22.97	93.49	6.02	10.14			5.18	5.96					3.51	2.57	3.04	1.21	3.96	2.44
8.89	112.85	5.97	32.04	8			3.76	22.34					12.28	14.98	5.18	5.29	2.91	1.8			22.5	79.03	5.77	10.46			5.58	5.96					4.91	2.57	2.59	1.51	3.94	3.07
9.29	129.62	6.19	32.05	8			4.02	28.21					8.92	15.77	5.17	4.83	2.63	1.36			22.77	80.02	5.66	10.01			4.97	5.97					4.16	2.57	2.53	2.39	4.1	2.58
9.73	131.78	6.14	32.05	8			4.28	33.79					9.2	16.01	5.43	5	2.56	1.52			22.79	79.05	5.71	11.42			5.69	5.97					4.25	2.57	2.65	2.24	3.89	2.63
9.81	130.99	5.79	32.05	8			4.37	31.18					9.62	16.2	5.31	5.18	2.91	1.46			22.49	78.67	5.41	8.93			6.32	5.97					4.35	2.57	2.32	1.78	4.14	2.46
8.75	126.91	6.09	32.06	8			5.18	35.38					8.93	15.14	5.33	5.28	2.83	1.57			22.49	78.92	5.49	9.44			5.62	5.97					5.09	2.57	2.94	2.17	4.07	2.79
8.92	120.34	4.97	32.07	8			5.07	31.44					9.14	15.25	5.26	5.15	2.7	1.55			22.34	83.99	5.65	10.29			5.98	5.98					4.11	2.57	2.93	2.54	3.76	2.04
9.75	126.1	5.2	32.08	8			4.33	20.94					9.16	16.3	5.45	4.98	3.08	2.16			21.65	85.38	5.72	9.84			5.41	5.98					5.04	2.57	2.74	2.59	3.83	2.01
8.73	164.21	6.11	32.08	8			3.72	13.83					9.32	18.13	5.24	5.1	3.05	2.18			21.44	85.58	5.6	8.19			6.54	5.98					3.53	2.57	3.15	2.44	3.83	2.34
8.94	117.3	5.01	32.08	8			4.24	19.75					9.26	16.95	5.68	5.78	3.08	1.99			20.61	85.47	5.35	8.76			4.82	5.99					3.44	2.57	3.55	2.98	3.55	1.66
8.8	105.59	5.95	32.08	8			3.99	16.13					9.54	17.75	5.47	5.84	2.99	1.7			21.06	84.81	5.38	9.32			4.99	6					4.24	2.57	2.83	2.88	3.8	2.29
9.21	115.12	6.43	32.1	8			4.51	20.15					9.46	17.82	5.26	5.4	3.04	2.05			20.57	83.43	5.49	10.65			6.21	6					4.53	2.57	2.95	3.16	3.97	2.98
7.66	96.38	5.36	32.11	8			4.42	20.22					9.02	17.02	5.48	5.79	2.98	1.97			20.88	85.84	5.43	9.52			4.92	6.01					4.98	2.57	3.15	2.78	3.87	2.39
7.83	112.08	5.89	32.12	8			4.83	24.27					9.46	17.45	5.27	5.92	2.89	1.7			20.87	98.79	5.56	13.2			5.28	6.01					4.45	2.57	3.35	2.65	3.63	2.02
7.75	118.61	5.63	32.14	8			4.91	25.56					10.07	18.07	5.77	6.53	2.84	2			21.29	101.07	5.76	15.03			4.78	6.01					4.64	2.58	3.41	3.09	3.85	2.25
8.51	127.79	6.02	32.15	8			4.85	25.5					9.88	17.99	5.8	6.92	2.62	1.8			21.45	103.75	5.73	13			6.47	6.01					4.45	2.58	2.66	2.35	3.9	2.2
8.95	128.85	5.78	32.16	8			5.21	29.07					9.37	18.06	6.06	7.04	2.67	1.36			20.76	103.77	5.8	13.41			5.37	6.02					5.36	2.58	2.85	2.06	4.24	2.93
9.84	135.74	5.37	32.16	8			5.49	30.92					10.31	20.31	6.22	7.64	2.94	1.84			21.34	103.1	5.6	13.41			5.5	6.04					5.63	2.58	2.2	1.65	3.83	2.78
9.32	130.79	6	32.19	8			5.87	34.31					10.82	20.2	6.49	8.15	2.68	1.65			20.66	102.5	5.42	14.49			5.4	6.05					3.55	2.59	2.49	1.7	4.13	2.78
8.63	128.77	6.22	32.2	8			5.6	36.36					10.4	19.49	6.25	7.83	2.92	1.96			21.34	90.49	5.6	15.22			5.51	6.05					4.34	2.59	2.53	1.79	3.95	2.61
8.83	135.5	6.47	32.2	8			5.53	33.22					9.91	18.56	6.27	7.6	3.07	2.14			21.04	104.86	5.59	15.01			6.12	6.05					5.09	2.59	2.31	1.95	4.07	3.06
8.43	128.08	5.54	32.23	8			4.88	25.98					9.72	17.93	6.38	8.15	2.94	1.92			20.84	88.76	5.62	14.11			5.78	6.06					3.8	2.59	2.22	2.04	3.89	2.7
8.73	138.17	6.07	32.23	8			4.82	28.13					10.15	21.18	6.6	8.62	2.85	2			21.05	87.24	5.65	14.13			5.02	6.06					3.39	2.59	2.31	2.37	4.08	2.74
8.96	131.65	5.26	32.24	8			4.25	23.31					9.46	17.76	6	7.26	2.93	1.96			20.39	89.69	5.63	12.9			6.62	6.07					5.25	2.59	2.79	2.26	4.13	3.07
9.26	128.53	5.4	32.29	8			4.27	21.35					9.91	19.76	6.22	7.93	2.97	2.14			19.49	102.29	5.63	12.12			4.95	6.07					5.49	2.59	2.27	2.13	4.14	3.18
8.99	122.73	5.23	32.3	8			4.3	20.29					9.84	20.54	6.28	8.02	2.89	2			19.34	98.89	5.64	12.16			5.36	6.07					4.87	2.59	2.78	2.68	4.01	2.91
8.39	118.1	5.88	32.31	8			4.73	26.44					9.84	20.11	6.08	7.74	2.99	1.92			19.92	104.33	5.76	12.74			5.74	6.07					3.91	2.59	2.7	2.65	3.88	2.16
7.87	113.18	5.94	32.32	8			5.03	26.4					9.23	17.47	6	7.22	2.83	1.58			19.99	104.97	6.01	13.25			6.05	6.08					4.81	2.59	1.87	2.09	4.29	3.54
9.11	136.41	5.02	32.33	8			5.63	34.13					10.05	20.43	6.57	8.42	2.9	2.03			20.43	103.25	5.95	11.91			6.27	6.09					3.05	2.59	2.41	2.57	3.82	2.46
9.91	143.76	5.81	32.34	8			5.1	28.47					10.31	19.87	5.68	6.93	2.83	1.8			20.8	102.5	5.82	9.64			5.72	6.09					4.55	2.59	1.91	1.71	4.02	2.88
10.24	151.34	6.3	32.34	8			4.85	27.56					10.86	22.23	5.22	6.08	3.04	2.26			20.85	88.52	5.82	10.42			5.62	6.09					4.31	2.59	1.68	1.67	3.7	1.74
9.84	138.86	4.64	32.34	8			4.93	28.35					10.84	22.09	5.06	5.68	3.11	1.85			21.4	103.66	5.98	11.99			6.08	6.09					4.88	2.6	2.36	1.78	4.02	1.72
9.8	145.74	6.41	32.34	8			5.51	36.43					10.37	20.64	5.04	5.28	3.23	2.48			20.73	101.57	5.9	12.77			5.46	6.09					5.21	2.6	2.12	1.31	3.64	1.5
10.27	159.26	5.61	32.35	8			5.54	34.47					10.72	20.63	5.02	5.54	3.18	2.45			20.17	100.19	5.75	12.82			6.81	6.1					3.79	2.6	3.14	1.63	3.81	1.73
10.21	162.91	5.85	32.36	8			4.94	32.22					11.11	20.63	4.92	5.57	3	2.25			19.82	98.82	5.75	12.99			5.88	6.1					4.53	2.6	2.99	1.21	4.03	1.62
10.35	163.29	6.16	32.37	8			5.01	34.98					11.24	18.8	4.98	5.61	3.1	2.55			19.8	97.9	5.74	12.45			5.73	6.11					4.02	2.6	2.92	0.68	3.96	2.3
9.83	152.67	5.59	32.37	8			5.07	36.17					11.91	19.59	4.91	5.73	2.71	1.61			19.23	110.34	5.58	12.12			5.6	6.11					4.97	2.6	2.61	1.23	3.77	2.32
8.7	140.89	5.79	32.38	8			4.93	33.91					11.96	19.16	5	6.05	2.84	2.14			19.61	112.22	5.71	11.64			6.44	6.11					3.3	2.6	2.93	1.17	3.89	2.26
8.72	132.9	6.1	32.4	8			5.35	40.29					11.95	21.2	4.84	5.58	2.73	2.12			20.4	115.53	5.59	13.56			5.71	6.12					4.13	2.6	3.2	1.82	3.83	2.09
8.75	137.29	5.55	32.4	8			5.08	38.84					12.3	20.76	4.97	5.92	2.89	1.77			19.94	115.19	5.61	13.31			5.29	6.13					6.3	2.6	3.67	2.52	4.21	2.19
9.7	144.88	5.39	32.41	8			4.9	38.45					12.2	20.69	5.14	6.72	2.73	2.12			19.94	88.13	5.52	13.15			5.62	6.13					3.5	2.61	3.03	2.05	4.01	2.76
10.75	154.09	5.29	32.42	8			5.41	44.62					11.72	19.38	5.38	7.1	2.58	1.64			20.29	88.19	5.65	12.76			4.75	6.13					4.01	2.61	3.4	2.65	4.09	2.76
9.93	196.5	5.94	32.42	8			5.86	53.48					11.81	18.04	5.29	6.32	2.96	2.13			19.15	111.61	5.74	12.39			6.07	6.13					4.68	2.61	3.89	2.74	1.6	1.32
9.97	145.73	5.45	32.43	8			6	50.19					12.08	18.32	5.39	6.94	2.7	1.79			19.79	111.79	5.75	10.54			5.98	6.14					4.27	2.61	3.37	2.65	1.29	1.12
10.06	145.6	6.17	32.43	8			5.55	40.88					12.39	18.68	5.17	6.41	2.96	2.77			19.52	97.75	5.52	11.18			5.15	6.14					4.78	2.61	3.5	2.73	1.34	1.66
10.2	145.04	6.35	32.43	8			5.22	43.36					12.8	19.38	4.88	6.05	2.83	1.97			19.27	94.82	5.54	10.96			5.43	6.14					5.38	2.61	4.07	4.12	1.51	2.27
10.46	143.68	5.66	32.44	8			5.8	50.7					13.24	19.35	5.06	5.95	2.82	1.92			19.77	94.6	5.4	11.12			5.82	6.15					3.32	2.61	3.81	3.96	2.09	2.92
10.66	135.54	6.13	32.45	8			6.27	58.05					13.17	20.98	5.15	6.35	2.77	1.82			18.91	80.87	5.46	10.54			6.54	6.15					4.1	2.62	4.18	4.63	2.85	3.84
10.08	134	5.8	32.46	8			5.64	47.5					13.47	22.78	4.94	5.8	2.68	2.16			19.43	97.07	5.36	8.88			5.43	6.16					4.16	2.62	10.81	nan	2.65	3.65
10.07	125.36	5.22	32.46	8			5.61	44.87					14.13	22.99	4.88	5.34	2.69	1.58			20.08	98.69	5.41	8.81			5.02	6.16					2.83	2.62	11.32	nan	3.25	4.3
9.91	129.47	6.21	32.47	8			6.17	53.27					14.14	22.99	4.92	5.51	3.02	1.99			19.61	97.31	5.3	9.45			5.69	6.17					2.88	2.62	11.12	nan	4.06	5.06
9.55	121.88	5.43	32.48	8			7.19	72.03					14.48	22.16	4.82	5.5	3.12	1.7			19.26	112.81	5.37	9.32			5.01	6.17					4.29	2.62	11.78	nan	3.58	4.91
9.98	133.41	5.95	32.48	8			7.17	68.45					14.68	24.12	4.64	4.92	2.95	1.84			19.5	99.26	5.45	10.44			4.89	6.17					4.61	2.62	11.71	nan	4.14	5.33
10.29	140.67	5.42	32.49	8			7.31	73.39					14.2	23.43	4.88	5.64	2.69	1.71			20.17	101.08	5.46	10.2			5.72	6.18					2.99	2.62	11.34	nan	5.03	6.39
9.36	134.43	5.48	32.5	8			7.33	76.24					14.22	24.65	5.04	5.8	2.75	1.68			19.85	95.24	5.47	9.12			6.53	6.18					5.87	2.63	11.09	nan	4.51	6.39
9.69	135.46	5.39	32.55	8			7.42	78.07					13.68	22.8	5.07	5.39	2.75	1.48			19.57	95.3	5.24	8.1			5.32	6.2					3.54	2.63	9.9	nan	4.52	6.15
9.57	165.94	6.15	32.56	8			7.7	85.15					13.76	22.38	5	5.12	2.83	2.12			19.91	94.71	5.26	9.07			5.49	6.21					3.33	2.63	10.2	nan	4.03	5.58
9.7	164.95	5.57	32.56	8			7.19	75.84					14.15	22.88	4.88	5.11	3.15	2.7			18.8	91.17	5.36	8.85			4.87	6.21					3.39	2.63	10.1	nan	3.76	5.72
9.99	250.81	5.42	32.56	8			6.68	70.21					13.93	22.55	4.88	5.24	2.93	1.73			19.28	94.05	5.44	11.57			6.61	6.21					3.83	2.63	10.42	nan	4.94	7.12
10.03	168.64	5.8	32.56	8			5.77	53.53					13.54	18.53	5.08	5.24	2.88	1.79			19.78	102.02	5.46	10.87			6.38	6.22					4.86	2.63	11.27	nan	4.32	6.15
10.53	172.96	6.12	32.57	8			6	56.68					13.2	19.98	5.19	5.52	2.73	1.72			20.54	88.7	5.4	10.74			5.07	6.22					3.62	2.63	11.06	nan	4.46	5.58
11.07	132.81	5.19	32.58	8			6.62	57.83					13.75	20.81	5.05	5.38	2.65	1.71			21.14	102.78	5.45	10.11			6.43	6.22					5.06	2.64	11.77	nan	4.82	7.37
11	139.72	6.27	32.59	8			6.43	60.75					13.83	21.49	5.32	5.6	2.85	2.35			20.98	101.48	5.55	10.99			6.14	6.22					3.59	2.64	11.34	nan	4.38	6.4
11.17	173.04	5.03	32.59	8			7.12	70.36					13.97	21.2	5.19	5.41	2.74	1.99			20.32	98.15	5.4	11.17			5.79	6.22					3.97	2.64	11.45	nan	4.48	6.97
11.09	175.28	5.34	32.6	8			5.98	53.99					14.14	19.13	5.25	5.96	2.85	2.08			20.6	94.88	5.66	12			5.8	6.24					3	2.64	11.78	nan	4.4	6.61
11.4	139.87	5.96	32.61	8			6.01	53.4					14.05	19.36	5.21	5.71	2.72	1.51			20.6	92.8	5.72	11.6			5.51	6.26					5.15	2.64	11.26	nan	4.16	5.68
11.66	143.27	6.29	32.62	8			5.42	48.12					14.47	20.23	5.25	5.49	2.62	1.62			20.94	83.35	5.9	13.3			6.31	6.26					2.86	2.64	11.66	nan	4.19	5.7
11.73	139.31	5.64	32.62	8			4.87	40.49					14.74	23.11	5.37	6.1	2.74	1.63			20.15	95.62	5.94	13.58			5.39	6.26					4.77	2.64	10.54	nan	4.34	5.48
11.79	132.12	5.52	32.63	8			4.67	35.22					14.47	21.18	5.03	5.43	2.69	1.35			20.67	96.03	5.65	12.51			5.56	6.26					4.5	2.64	10.09	nan	4.9	7.55
11.49	132.29	5.32	32.63	8			4.2	30.7					14.59	22.59	5.04	5.66	3.04	2.59			20.93	94.55	5.67	12.35			5.14	6.27					4.25	2.64	9.27	nan	4.16	6.02
11.19	129.31	5.52	32.63	8			4.29	31.35					14.91	23.21	5.02	5.55	2.71	2.01			21.16	94.07	5.67	12.89			6.01	6.27					4.68	2.64	8.86	nan	5.68	8.17
11.16	137.04	5.55	32.65	8			4.41	29.97					13.87	21.14	5.06	5.9	2.76	1.5			21.52	92.79	5.5	12.76			5.74	6.27					5.22	2.65	8.34	nan	5.72	7.36
10.9	131.3	5.25	32.66	8			3.87	21.72					14.18	21.56	5.02	5.78	2.73	1.84			22.29	92.72	5.6	12.86			5.49	6.27					4.66	2.65	7.67	nan	5.83	7.92
10.8	136.57	5.22	32.66	8			3.84	23.05					14.77	22.84	4.94	5.45	2.83	2.33			21.99	92.17	5.49	11.56			6.18	6.28					5.03	2.65	7.5	nan	5.26	8.3
11.36	134.15	5.82	32.67	8			3.79	24.17					14.98	23.28	5.03	5.85	2.6	1.34			21.86	92.22	5.42	11.1			6.46	6.28					3.67	2.65	6.22	2.45	5.27	7.42
11.82	145.14	5.67	32.67	8			4.19	31.16					15.36	22.29	5.36	6.55	2.67	2.02			22.39	79.11	5.55	10.64			6.01	6.28					3.6	2.65	5.1	1.99	5.54	6.68
12.32	137.14	5.97	32.68	8			4.11	32.63					14.19	22.15	5.55	7.14	2.53	1.37			22.37	87.47	5.42	11.62			5.63	6.29					5.39	2.65	4.6	2.11	4.3	5.66
12.02	136.06	5.8	32.68	8			3.89	27.93					14.01	21.98	5.59	6.73	2.53	1.76			22.45	85.88	5.36	12.69			6.03	6.29					3.1	2.65	4.19	2.41	4.62	6.01
11.55	145.41	5.65	32.69	8			3.5	26.3					13.54	20.23	5.48	6.34	2.65	1.76			22.7	84.58	5.48	12.62			5.96	6.29					4.62	2.65	3.57	1.92	4.82	6.83
11.9	138.98	5.61	32.69	8			4.03	34.78					13.35	19.98	5.47	6.51	2.59	1.46			23.23	73.87	5.55	12.86			5.45	6.29					4.97	2.65	3.18	2.07	5.02	6.61
11.35	137.15	5.46	32.71	8			4.12	36.06					13.48	18.22	5.53	6.62	2.49	1.43			22.79	76.36	5.46	13.6			5.63	6.29					5.3	2.66	2.98	2.17	5.01	6.25
11.77	125.06	5.08	32.78	8			4.31	39.75					13.75	20.32	5.52	6.4	2.38	1.08			23.07	75.66	5.28	12.81			5.14	6.29					3.23	2.66	3.19	2.07	5.73	6.63
12.28	157.61	5.27	32.78	8			4.12	35.69					13.27	19.24	5.96	6.13	2.23	1.13			22.74	85.97	5.6	13.73			5.77	6.3					4.2	2.66	2.94	2.13	4.97	6.09
12.26	145.68	6.01	32.78	8			3.53	25.73					13.09	16.46	5.74	6.55	2.46	1.53			23.2	86.37	5.5	12.11			5.54	6.31					3.63	2.66	3.05	2.4	5.36	7.19
12.23	154.78	5.69	32.79	8			3.95	29.85					12.86	18.13	5.19	6.37	2.54	1.45			23.7	85.26	5.62	11.94			6.45	6.31					2.71	2.66	3.19	2.41	4.5	6.41
12.13	166.88	6.12	32.81	8			4.41	36.58					12.56	15.68	5.36	6.57	2.49	1.16			23.85	78.71	5.45	11.87			6.52	6.31					4.42	2.66	3.26	2.25	4.51	6.04
12.55	171.06	5.76	32.82	8			4.15	33.06					12.08	15.83	5.7	6.95	2.43	1.49			24.04	91.1	5.57	12.32			5.44	6.31					6.17	2.66	4.19	2.65	4.38	6.58
12.27	141.15	5.09	32.84	8			3.84	31.82					11.63	17.44	5.44	6.05	2.48	1.45			24.14	88.84	5.68	11.84			6.08	6.33					3.49	2.66	4.1	2.3	4.75	6.55
12.09	137.37	6.13	32.84	8			4.28	37.33					11.44	17.57	5.1	5.92	2.49	1.54			24.59	81.92	5.75	13.05			5.17	6.34					3.53	2.66	4.21	2.46	5.42	7.74
11.71	132.91	5.21	32.84	8			3.76	29.79					10.98	15.21	5.06	6.24	2.78	1.66			24.13	89.62	6.12	14.59			5.89	6.34					4.64	2.66	3.77	2.97	4.84	6.53
12.07	130.12	5.75	32.86	8			3.7	30.44					10.82	14.74	5.04	5.6	2.88	1.76			23.39	80.31	6.23	14.69			5.86	6.34					3.99	2.67	3.46	3.08	4.83	6.83
11.77	121.38	5.46	32.86	8			3.59	30.53					11.32	14.72	5.16	5.58	2.74	1.32			23.7	93.18	6.13	13.4			5.61	6.34					5.01	2.67	4.09	2.95	4.47	5.67
12.27	124.51	5.85	32.86	8			3.35	25.88					11.46	14.14	5.31	5.63	2.9	1.54			23.98	79.42	5.99	14.69			5.14	6.36					3.94	2.67	4.62	2.7	4.77	7
12.12	123.74	6.02	32.88	8			3.43	28.73					11.47	14.04	5.34	5.35	2.79	2.15			24.23	89.52	6.13	15.14			5.76	6.36					5.46	2.67	4.12	2.39	5.16	7.06
10.79	152.01	5.4	32.89	8			3.52	27.65					11.69	15.6	5.2	5.55	2.59	1.59			24.41	85.9	6.55	15.47			5.46	6.36					3.12	2.67	3.98	2.57	4.15	5.57
10.8	154.83	5.4	32.89	8			3.6	29.7					11.64	15.36	5.42	5.21	2.52	1.75			24.91	82.54	6.44	16.52			5.46	6.37					5.27	2.67	3.62	2.57	5.11	7.16
10.28	111.62	6.57	32.9	8			3.33	26.64					12.05	15.99	5.76	5.52	2.64	1.57			25.37	84.5	6.5	15.58			5.94	6.37					4.88	2.67	3.88	2.3	4.84	5.99
9.62	125.19	6.1	32.93	8			3.15	25.21					12.5	15.94	5.39	5.78	2.68	1.59			24.93	85.51	6.6	15.9			5.68	6.38					5.02	2.67	3.82	1.81	3.89	6.24
9.72	134.33	5.57	32.94	8			3.06	25.8					12.44	16.89	5.08	5.4	2.61	1.29			25.43	85.34	6.48	15.65			5.78	6.38					5.12	2.67	4.16	1.48	4.47	7.69
9.65	132.56	6.12	32.97	8			3.19	29.09					12.36	15.36	4.79	4.8	2.55	1.58			25.53	84.42	6.33	14.61			5.95	6.38					4.21	2.67	4.26	1.96	4.88	7.18
9.81	97.02	5.97	32.98	8			3.28	32.02					12.82	16.64	4.97	4.74	2.48	1.28			25.75	82.97	6.24	15.18			5.73	6.38					3.68	2.67	4.8	2.23	3.65	3.63
9.66	96.48	6.06	32.98	8			3.82	33.61					13.1	17.62	4.99	5.28	2.56	1.67			26.09	100.74	6.24	14.48			5.64	6.39					4.08	2.68	4.68	2.16	5	5.73
9.85	105.68	5.32	32.98	8			4.25	35.98					12.97	17.91	5.07	5.28	2.47	1.61			26.06	103.38	6.08	13.2			6.31	6.39					5.13	2.68	4.86	2.11	5.27	7.1
9.84	106.68	4.97	33	8			4.37	37.75					13.14	18.2	5.17	5.72	2.53	1.59			25.73	99.88	6.35	14.36			5.71	6.4					3.45	2.68	4.34	2.43	5.68	7.46
10.35	105.06	5.53	33	8			4.37	34					13.34	17.62	5.49	5.59	2.43	1.5			26.28	102.65	6.46	16.07			5.09	6.4					4.18	2.68	4.11	nan	4.23	5.99
9.85	103.04	6.25	33.03	8			4.41	28.49					13.35	17.08	5.46	5.67	2.78	2.02			26.09	87.81	6.19	14.58			6.1	6.4					5.34	2.68	4.26	2.67	5.29	7
9.98	129.28	6.08	33.04	8			3.9	21.08					12.95	17.24	5.62	5.7	2.79	1.87			26.06	98.08	6.35	14.66			4.63	6.41					5.25	2.68	4.57	2.75	4.66	6.28
10.26	125.84	5.9	33.04	8			4.03	21.41					12.72	17.43	5.56	5.37	3.2	2.02			25.61	83.18	6.3	14.1			5.19	6.41					4.25	2.68	4.18	2.51	4.58	6.25
9.94	117.53	6.31	33.04	8			3.93	20.3					13.04	17.19	5.9	6.22	2.81	2.62			25.29	80.96	6.34	13.29			5.75	6.42					5.3	2.68	4.15	2.55	4.77	7.21
10.14	89.03	5.06	33.05	8			4.21	23.01					12.88	17.63	5.42	5.53	2.8	2.31			25.74	95.9	6.35	12.77			6.47	6.42					5.41	2.68	3.49	2.22	5.03	7.05
10.44	186.09	5.11	33.05	8			4.62	30.91					12.68	18.22	5.77	5.76	2.81	2.31			25.87	93.46	6.44	12.92			4.99	6.43					2.85	2.68	3.63	2.23	5.13	6.27
9.98	129.53	6.11	33.06	8			3.92	22.1					12.63	18.03	5.91	6.47	2.78	2.29			25.59	93.22	6.44	13.51			5.74	6.43					4.9	2.69	3.76	2.06	6.23	9.42
9.97	91.18	5.28	33.06	8			4.12	24.77					12.29	17.7	5.9	6.56	2.87	2.48			26.2	99.4	6.34	14.3			6.86	6.45					4.79	2.69	4.03	1.74	5.53	7.04
9.49	104.9	5.32	33.07	8			4.75	29.57					12.59	19.73	5.78	6.79	2.67	2.01			26.16	105.11	6.45	14.87			6.39	6.45					3.09	2.69	4.42	2.34	6.33	8.19
9.12	110.49	5.47	33.09	8			5.37	28.46					12.69	18.64	6.02	6.88	2.66	1.6			25.94	103.84	6.71	14.82			6.34	6.45					4.98	2.69	3.61	2.08	5.04	6.29
9.62	92.82	6.61	33.09	8			5.4	33.68					12.58	18.53	6.23	6.78	2.5	1.65			25.89	96.93	6.59	14.47			5.85	6.47					3.57	2.69	3.75	2.17	5.55	6.55
9.63	118.28	4.96	33.1	8			5.19	32.35					12.13	20.12	5.68	6.12	2.57	1.55			26.07	99.33	6.32	13.1			4.78	6.47					4.85	2.69	4.13	2.59	5.02	6.09
9.33	108.46	6.27	33.11	8			5.48	37.02					11.75	19.41	5.88	5.91	2.54	1.47			26.45	109.51	6.33	13.37			5.56	6.47					4.62	2.69	4.44	3.3	5.23	6.99
9.7	165.19	5.42	33.11	8			5.6	41.83					11.92	17.6	6.03	6.12	2.66	1.65			26.35	103.2	6.46	14.72			5.62	6.48					5.16	2.69	4.86	3.96	5.14	7.68
9.72	108.82	5.81	33.12	8			4.78	28.32					11.85	17.92	5.81	5.45	2.62	1.77			26.51	106.18	6.02	12.85			5.83	6.48					5.8	2.69	5.59	3.97	4.42	5.62
9.58	174.59	6.22	33.12	8			5.24	33.76					11.64	18.05	6.22	6.46	2.69	2.08			26.57	106.57	6.09	13.38			5.52	6.48					4.04	2.7	5.55	5.08	3.89	5.66
9.23	107.54	5.88	33.12	8			5.42	36.02					11.53	18.33	6.39	5.78	2.77	1.7			26.55	112.54	6.09	13.2			6.52	6.48					3.15	2.7	6.27	5.09	3.86	6.13
8.46	77.96	5.46	33.13	8			5.84	42.87					11.93	18.86	6.5	6.19	2.93	2.1			26.64	110.96	5.95	13.36			5.46	6.49					5.55	2.7	6.05	4.9	4.55	6.24
8.24	69.49	5.72	33.16	8			5.12	37.53					12.4	19.43	6.42	6.5	2.95	1.96			26.63	108.76	5.98	13.75			6.17	6.5					4.53	2.7	6.08	4.93	4.45	5.12
8.11	58.41	5	33.17	8			4.95	34.42					12.78	19.46	6.67	6.61	2.91	2.22			26.51	99.96	5.97	12.69			6.81	6.5					4.03	2.7	5.88	4.47	4.17	5.09
8.58	59.23	6.11	33.18	8			4.52	33.22					13.1	18.61	6.07	6.09	2.73	1.82			26.36	97.91	5.84	10.9			6.08	6.51					3.92	2.7	5.7	3.03	6.2	8.71
9.16	68.24	5.13	33.18	8			3.97	26.01					12.79	19.05	6.02	5.98	2.9	2.78			26.5	103.74	5.84	10.84			5.26	6.52					3.82	2.7	5.75	2.92	5.88	6.75
9.53	65.66	5.51	33.19	8			3.87	23.5					12.93	18.66	5.75	5.84	2.71	1.97			26.53	105.65	5.92	11.56			5.44	6.52					5.02	2.7	5.74	1.99	5.56	7.76
9.26	127.54	5.65	33.21	8			4.15	26.55					13.02	18.12	5.37	5.09	2.93	2.31			26.51	103.64	6.04	11.8			4.82	6.52					5.03	2.7	5.9	2.55	5.62	6.64
10.04	161.69	5.52	33.22	8			4.37	29.06					13.24	17.76	5.11	5.32	3	2.26			26.38	100.75	6.14	11.9			6.27	6.52					5.07	2.7	5.84	3.15	4.89	7.32
9.74	180.24	5.9	33.22	8			4.52	31.43					13.33	17.19	5.2	4.53	2.71	2.13			26.28	96.08	6.12	12.92			6.33	6.52					3.52	2.7	5.67	2.95	5.99	8.95
9.55	190.79	6.06	33.23	8			4.75	32.59					12.63	15.39	5.26	4.5	2.82	1.95			26.49	98.02	6.04	13.86			5.75	6.52					3.55	2.7	5.21	2.48	5.82	8.23
9.62	106.97	5.39	33.24	8			4.84	31.67					13.05	15.9	5.15	4.62	2.9	2.52			26.55	82.37	6.11	14.35			5.04	6.52					5.04	2.71	4.82	2.67	5.76	7.86
10.07	95.09	5.19	33.25	8			4.71	32.16					12.89	16.43	5.43	4.86	2.9	2.54			26.44	88.17	6.25	14.53			4.92	6.53					3.86	2.71	4.92	3.03	5.71	8.31
9.84	95.3	6.06	33.26	8			4.64	30.91					13.08	15.53	6.03	5.14	2.7	1.97			26.33	92.27	6.3	16.36			4.76	6.54					4.07	2.71	5.18	3.51	6.05	6.91
9.59	96.8	6.09	33.27	8			4.71	31.27					13.07	15.18	6.08	5.23	2.7	2.06			26.5	104.89	6.18	16.54			5.36	6.54					4.98	2.71	3.94	2.06	5.89	8.15
9.03	90.17	6.69	33.28	8			4.87	32.76					13.66	15.34	5.86	5.25	2.78	2.06			26.49	96.51	6.13	14.61			5.48	6.54					4.54	2.71	4.51	1.82	4.82	7.23
8.76	142.55	5.21	33.28	8			5.03	38.21					13.84	15.95	5.68	4.73	2.83	2.26			26.36	96.65	6.28	14.3			5.5	6.54					3.93	2.71	4.58	3.59	5.39	8.12
9.24	89.5	4.99	33.28	8			4.64	33.46					13.92	15.76	5.26	4.82	3.08	2.56			26.34	94.56	6.34	14.84			6.59	6.55					3.82	2.71	4.56	3.31	4.15	5.78
9.08	98.1	5.36	33.29	8			4.47	33.79					13.77	16.18	5.13	5.58	2.91	2.3			25.95	90.25	6.21	13.97			5.88	6.55					4.23	2.71	4.26	2.71	4.44	6.47
8.79	101.08	4.9	33.3	8			4.51	30.36					13.63	15.85	5.01	5.36	3	2.03			25.38	87.47	6.06	13			5.7	6.55					5.01	2.71	4.14	2.6	4.47	5.61
9.3	116.07	6.21	33.32	8			4.18	24.45					13.46	17.3	4.83	4.91	2.96	2.22			24.67	83.29	5.92	11.66			5.15	6.55					4.37	2.71	3.61	2.29	4.63	5.99
8.77	175.51	5.47	33.34	8			4.56	33.3					13.39	17.46	5.18	5.34	2.89	2.32			24.96	81.98	6.23	13.18			6.01	6.57					4.95	2.72	3.39	1.95	4.9	5.29
8.47	183.69	5.32	33.34	8			4.45	28.3					13.9	18.42	5.41	6.18	2.87	1.85			25.42	81.44	6.13	13.54			5.86	6.57					2.51	2.72	2.91	2.19	5.38	8.24
8.29	125.48	6.06	33.35	8			4.48	26.69					14.07	17.12	5.62	6.7	2.92	1.66			25.69	89.71	6.01	13.59			5.98	6.58					2.88	2.72	3.45	2.32	4.21	4.82
7.71	173.24	4.85	33.39	8			4.46	30.46					14.2	16.24	5.27	6.44	2.86	1.64			25.74	92.87	5.8	12.7			5.6	6.6					2.82	2.72	3.41	2.57	1.58	1.45
8.19	194.64	5.88	33.39	8			4.33	35.66					14.14	16.64	5.34	6.2	2.78	1.45			26.12	100.67	5.8	11.75			6.19	6.6					5.08	2.72	2.97	1.64	1.54	2.04
7.91	112.89	5.67	33.39	8			4.43	42.23					14.49	17.2	5.52	7.52	3.03	1.98			25.88	95.6	5.7	10.37			5.87	6.6					3.83	2.72	3.61	2.67	2.4	2.77
8.27	153.5	6.22	33.4	8			4.57	41.83					14.27	17.32	5.45	7.12	2.83	1.92			25.51	97.29	5.69	9.78			7.31	6.6					4.53	2.72	3.18	1.67	2.09	2.82
8.17	102.37	5.08	33.4	8			4.37	39.96					14.11	16.42	5.66	6.78	2.64	2.91			25.6	99.24	5.78	9.31			5.6	6.6					4.08	2.72	3.75	2.17	2.21	3.12
7.88	108.43	6.31	33.41	8			4.79	43.39					13.76	16.74	5.85	7.21	2.93	2.92			25.32	100.91	5.66	10.26			5.8	6.61					6.28	2.73	3.88	3.02	1.64	2.3
7.85	99.09	5.19	33.41	8			4.69	43.91					13.67	15.66	6.07	6.18	3.07	2.65			25.45	102.17	5.79	10.33			5.4	6.62					5.32	2.73	3.92	3.19	1.35	2.22
7.57	143.74	5.48	33.42	8			4.36	31.58					14.15	16.54	6.84	6.96	2.79	1.39			25.26	104.76	5.9	10.39			6.3	6.62					5.38	2.73	4.17	2.42	1.36	2.12
7.47	149.15	6.11	33.42	8			4.13	24.23					14.11	15.78	7.17	7.36	2.81	1.68			25.47	102.3	5.93	10.99			5.74	6.63					3.41	2.73	4.55	2.15	1.64	2.28
7.19	129.55	6.02	33.43	8			4.02	23.76					14.11	13.82	6.5	7.18	3.03	3.3			25.75	106.32	5.72	11.44			5.21	6.64					4.83	2.73	4.2	1.96	2.5	3.44
7.05	71.97	5.07	33.43	8			3.98	22.74					13.85	13.64	6.96	6.2	2.83	1.87			25.9	95.09	5.63	10.74			5.88	6.64					3.65	2.73	4.18	2.55	1.8	2.79
7.73	100.87	5.64	33.43	8			3.98	23.43					14.01	14.44	6.72	6.51	2.7	1.76			25.67	93.57	5.57	9.77			5.08	6.64					5.63	2.73	4.68	3.95	2.27	3.38
7.82	108.47	6.3	33.44	8			4.33	32.61					13.94	13.41	6.52	6.36	2.73	1.39			25.88	91.43	5.58	9.57			6.77	6.65					4.45	2.73	3.74	2.84	2.48	3.16
7.87	105.98	5.79	33.44	8			4.53	29.34					13.79	13.97	6.44	6.34	3.06	1.84			25.81	93.41	5.66	9.93			5.93	6.65					3.37	2.73	3.42	2.89	3.78	5.87
8.11	nan	5.79	33.46	8			5.1	38.27					14.22	14.87	6.66	7.52	2.97	1.76			25.59	87.91	5.78	9.04			5.23	6.65					4.96	2.73	4.12	3.18	3.43	5.03
8.19	110.08	5.22	33.46	8			4.97	42.58					14.47	15.67	6.35	6.27	2.76	2.02			25.19	85.41	5.97	10.36			6.85	6.66					3.53	2.73	3.46	2.86	3.66	5.86
9	120.56	6.63	33.47	8			5.06	41.14					14.96	15.58	6.69	7	2.84	2.46			25.54	99.72	5.76	10.4			4.81	6.68					3.59	2.74	4.16	nan	3.26	4.77
9.4	134.24	5.5	33.48	8			5.28	38.72					15.21	14.36	6.61	6.75	2.76	1.86			25.51	86.03	5.77	9.66			5.49	6.68					3.96	2.74	4.43	3.15	2.85	4.98
9.66	140.05	5.75	33.48	8			5.26	41.38					14.87	13.41	6.79	8.56	2.61	2.28			25.82	87.93	6.08	10.24			5.95	6.69					4.34	2.74	4.93	4.2	2.63	4.45
9.71	134.7	4.95	33.48	8			5.4	47.15					14.91	14.61	6.53	7.63	2.89	2.33			26.08	88.27	5.94	9.85			5.92	6.69					3.61	2.74	5.47	4.62	2.76	4.31
10.19	136.87	5.26	33.48	8			5.36	45.22					14.51	14.43	6.28	6.89	3.03	1.58			26.29	89.86	6.06	9.64			6.08	6.7					4.24	2.74	6.03	5.45	2.98	4.35
9.8	134.01	5.46	33.49	8			4.85	33.57					14.66	14.81	6.49	7.57	2.92	1.85			26.49	92.15	6.27	10.34			6.47	6.7					4.18	2.74	5.52	4.33	3.67	5.19
10.64	495.7	6.26	33.51	8			4.69	29.48					14.43	14.49	6.96	7.21	3.05	2.3			26.08	87.49	6.24	11.99			5.87	6.7					3.05	2.74	5.57	3.78	2	2.9
10.81	224.3	6.51	33.51	8			4.21	18.18					14.33	13.91	6.6	7.38	3.16	2.36			26.17	88.31	6.15	11.03			4.92	6.7					5.2	2.74	4.96	3.08	2.86	4.4
10.69	nan	5.66	33.52	8			4.55	23.3					14.26	13.12	6.63	6.76	2.86	2.24			26.53	90.84	6.13	11.53			4.99	6.7					3.37	2.74	5.22	2.86	2.02	2.82
9.95	nan	5.42	33.53	8			4.9	41.28					14.57	14.07	6.31	6.2	2.6	2.55			26.36	87.76	5.97	8.84			5.84	6.7					4.87	2.74	4.9	2.27	2.55	2.59
9.39	203.93	6.07	33.56	8			4.87	29.47					14.74	14.47	6.17	6.09	2.6	2			26.56	87.93	5.86	7.71			6.83	6.7					5.12	2.74	6.79	nan	1.75	2.83
9.91	223.42	6.18	33.56	8			5.07	33.71					14.62	14.79	6.26	6.09	2.45	1.36			26.41	88.39	5.89	7.6			6.34	6.7					4.2	2.74	7.27	6.17	2.59	3.23
9.04	197.28	5.45	33.58	8			5.39	49.97					14.97	17.21	6.31	7.15	2.52	1.5			26.31	89.44	5.89	8.27			4.67	6.71					5.11	2.75	6.73	6.52	2.36	3.54
8.59	425.77	6.13	33.58	8			5.1	51.94					15.16	17.03	6.31	6.66	2.67	2.87			26.57	90.53	5.99	7.77			5.92	6.71					3.61	2.75	6.42	6.02	3.03	3.25
8.49	183.21	5.39	33.59	8			4.74	26.47					14.49	14.82	6.21	7.64	3.02	1.82			26.9	94.99	5.92	7.54			6.7	6.72					5.12	2.75	6.62	7.29	2.24	2.63
7.89	nan	6.14	33.6	8			5.24	32.41					14.46	15.64	6.02	7.71	2.93	2.21			26.56	94.23	6.18	7.43			6.47	6.72					5.6	2.75	5.73	6.29	3.56	4.34
7.49	nan	6.07	33.61	8			5.17	43.36					14.38	15.1	5.94	8.46	2.87	2.05			26.84	94.25	5.74	5.9			6.8	6.73					6.46	2.75	4.54	3.97	3.44	4.49
8.3	157.23	5.61	33.63	8			4.84	39.62					14.44	15.71	5.91	8.05	2.86	1.64			26.89	95.48	5.74	5.64			5.26	6.73					4.92	2.75	3.95	3.46	2.89	4.1
8.52	nan	5.1	33.63	8			5.19	46.73					14.29	15.34	5.95	8.47	2.86	1.74			26.78	94.05	5.98	6.5			4.8	6.74					2.99	2.75	3.95	2.95	2.71	3.6
8.65	nan	5.53	33.64	8			5.26	31.87					14.26	15.17	6.41	8.17	3.02	1.83			26.37	88.7	6.14	6.25			5.88	6.75					4.64	2.75	3.61	2.33	3.53	5.78
8.82	nan	5	33.64	8			5.38	33.22					14.8	16.43	6.11	7.91	2.98	1.46			26.24	84.94	6.05	4.63			6.72	6.76					4.45	2.75	3.47	2.68	2.79	4.53
7.98	nan	5.61	33.64	8			5.22	34.7					15.08	18.73	6.37	7.45	2.8	1.59			26.32	84.6	6.06	6.03			5.78	6.77					4.55	2.75	3.89	5.07	2.17	3.08
8.22	nan	6.07	33.66	8			5	26.53					15.19	18.8	6.42	7.62	2.67	1.58			26.38	84.37	6.23	7.1			6.4	6.78					3.91	2.75	3.77	3.89	2.19	3.3
8.39	nan	5.79	33.66	8			5.03	28.48					15.32	19.52	6.23	7.94	2.54	1.31			26.25	95.05	6.15	7			6.14	6.8					4.5	2.76	2.84	2.12	2.72	3.54
7.82	nan	6.56	33.67	8			5.27	32.22					15.33	18.01	6.95	9.04	2.73	1.47			25.99	89.99	6.31	7.22			5.68	6.8					4.01	2.76	2.72	2.24	2.75	4
8.38	321.66	5.67	33.67	8			5.13	27.89					15.61	19.84	6.85	9.06	2.82	1.72			25.78	88.25	6.06	7.01			4.89	6.8					3.93	2.76	2.9	2.28	3.61	4.27
8.31	362.02	5.34	33.68	8			5.15	25.79					15.41	17.44	6.78	8.76	2.84	1.87			25.89	91.96	6.18	7.33			6.14	6.81					4.47	2.76	2.71	1.91	3.21	4.44
8.93	391.58	5.08	33.68	8			5.05	27.04					15.32	16.96	6.16	8.56	2.65	1.63			26.22	96	6.2	8.03			5.93	6.81					5.18	2.76	3.02	2.07	3.67	5.42
8.95	142.81	5.6	33.7	8			5.21	27.15					15.25	18.36	6.25	8.2	2.58	1.46			25.97	80.63	6.24	8.66			5.8	6.81					3.71	2.76	2.79	1.98	4.99	6.95
8.64	139.76	5.18	33.71	8			4.33	19.01					15.24	17.65	6.4	8.96	2.61	1.45			26.33	82.06	5.96	7.42			6.3	6.83					2.77	2.77	2.75	2.03	4.61	6.53
8.9	128.97	5.85	33.72	8			4.73	20.28					15.05	17.13	6.31	9.26	2.72	1.48			26.1	92.36	6.12	9.34			6.61	6.83					4.83	2.77	2.65	2.17	3.68	5.86
8.15	145.7	5.45	33.73	8			5.32	27.99					14.92	14.78	6.18	9.52	2.94	1.91			26.19	92.88	6.19	9.57			6.74	6.83					4.15	2.77	2.65	2.2	4.18	6.39
7.9	135.11	6.23	33.73	8			4.54	23.67					14.36	13.9	5.73	8.59	3.49	2.36			26.03	91.86	6.28	8.54			4.8	6.84					4.09	2.77	2.84	2.22	3.34	3.69
8.5	172.51	4.82	33.75	8			4.99	26.6					14.13	14.45	5.78	8.2	3.18	2.43			26.05	94.31	6.3	8.66			5.53	6.85					3.26	2.77	2.57	1.68	4.11	5.99
8.91	134.19	5.49	33.76	8			5.01	27.68					14.21	13.67	6.31	9.86	2.89	2.06			25.86	92.51	6.4	10.06			5.98	6.85					3.55	2.77	3.16	2.3	5.61	7.35
9.25	137.62	5.55	33.76	8			3.99	15.86					13.97	13.61	6.07	8.86	3.12	1.96			25.98	93.53	6.36	10.33			6.6	6.85					4.36	2.77	3.39	2.27	4.97	6
9.21	133.05	5.42	33.77	8			3.96	16.68					14.18	14.23	5.67	7.99	2.97	1.79			25.61	92.16	6.28	11.43			5.54	6.86					5.22	2.77	3.35	2.1	5.32	7.15
9.58	136.53	5.64	33.77	8			4.17	18.7					14.27	14.89	5.82	7.92	2.89	1.75			26.19	82.64	6.36	11.91			6.05	6.86					4.95	2.77	3.65	1.57	4.83	6.79
9.53	142.31	5.71	33.79	8			4.3	18.43					14.17	13.68	5.49	7.81	2.62	1.41			26.32	83.53	6.37	10.57			6.51	6.87					6.15	2.77	3.86	1.61	4.57	6.35
9.5	145.45	6.17	33.8	8			4.22	19.09					13.9	13.85	5.59	8.3	2.65	1.5			26.22	84.34	6.2	10.79			6.3	6.87					4.83	2.77	3.83	1.76	4.74	7.21
10.08	148.08	6.63	33.86	8			4.85	24.58					14.01	14.43	5.81	7.65	2.95	2.12			25.92	96.38	6.18	13.43			5.94	6.88					4.75	2.77	3.97	1.49	5.09	7.59
9.87	146.19	5.87	33.86	8			4.81	20.45					13.72	13.36	5.6	7.73	2.85	2.37			24.77	92.49	6.19	12.32			6.21	6.88					4.71	2.77	3.73	1.74	3.95	4.89
9.76	149.73	5.55	33.86	8			5.09	23.15					13.84	12.4	5.86	8.64	3.1	2.63			25.25	93.84	5.99	11.32			6.2	6.88					4.76	2.77	3.41	2.06	4.11	5.43
9.51	147.03	5.23	33.9	8			5.23	26.83					13.37	12.96	5.34	9.51	2.96	2.72			25.37	93.52	6.06	11.27			6.02	6.89					5.64	2.77	3.41	1.56	4.26	5.79
9.97	144.89	5.81	33.9	8			4.78	24.26					13.26	12.2	5.51	8.95	2.74	1.9			25.55	94.43	6.13	10.13			6.05	6.9					4.78	2.78	4.13	1.28	4.35	6.49
10.16	133.85	5.82	33.9	8			5.06	25.02					13.54	11.78	5.24	7.92	3.07	1.99			26.05	96.74	6.09	9.4			5.85	6.91					5.19	2.78	4.03	2.3	4.81	6.28
10.19	139.61	5.53	33.9	8			4.82	20.36					13.31	14.65	5.53	8.17	3.05	2.1			25.83	96.2	6.11	9.6			4.77	6.91					4.46	2.78	4.27	1.4	4.65	6.78
10.09	129.19	5.03	33.91	8			4.13	19.06					13.82	13.04	5.28	7.98	2.97	2.34			25.56	95.56	6.24	10.86			6.06	6.92					4.6	2.78	3.62	1.09	4.11	4.99
9.97	130.51	5.52	33.93	8			3.97	17.01					14.16	13.13	5.46	7.99	2.88	2.32			25.74	96.01	6.25	11.62			6.14	6.93					5.14	2.78	3.44	1.57	4.24	6.33
9.77	128.12	6.95	33.94	8			4.05	15.86					13.92	13.12	5.81	8.73	2.81	1.72			25.73	95.28	6.21	11.02			6.69	6.93					3.29	2.78	3.93	1.44	3.48	4.81
9.58	96.1	5.89	33.94	8			4.44	20.61					13.91	12.96	5.41	8.08	2.76	1.81			26.07	97.14	6.36	13.49			5.66	6.93					4.61	2.78	3.77	1.24	5	6.46
9.38	99.96	6.01	33.96	8			4.84	25.19					13.85	14.03	5.26	7.56	3.02	2.1			26.28	96.99	6.24	13.23			6.89	6.93					4.36	2.78	4	1.4	3.88	4.83
8.86	117.98	5.24	33.97	8			5.22	32.45					14.09	13.15	5.42	7.32	2.82	1.85			26.12	95.52	6.13	12.87			5.27	6.93					4.68	2.78	3.67	1.13	5.16	7.72
8.74	82.95	5.36	33.97	8			5.3	36.74					14.2	12.29	5.31	7.29	2.95	2.3			26.39	96.48	6.15	13.14			5.62	6.94					4.64	2.78	4.67	1.38	4.53	6.06
9.1	79.42	5.86	33.98	8			5.24	39.82					14.31	13.7	5.14	7.24	3.16	2.23			26.5	101	5.98	13.56			5.1	6.94					4.63	2.78	4.65	1.22	4.77	6.58
8.9	106.96	5.76	33.99	8			5.18	33.73					14.12	14.48	5.09	7.26	2.94	1.95			26.44	89.83	6.11	13.55			5.81	6.94					4.21	2.78	3.93	1	4.97	7.47
9.52	130.82	6.12	33.99	8			5.23	43.96					14.22	13.88	5.08	6.75	2.87	2.24			26.44	92.08	6.21	14.25			6.69	6.95					5.28	2.79	3.52	1.28	4.51	6.65
8.68	131.39	6.24	34.01	8			5.24	63.38					14.22	13.29	5.07	6.9	2.7	1.78			26.16	109.19	6.33	16.13			6.97	6.95					4.98	2.79	3.3	1.06	4.74	5.72
8.9	122.74	5.98	34.01	8			5.36	34.54					14.02	13.28	5.19	6.86	2.81	2.1			26.09	112.89	6.43	17.35			5.19	6.95					4.93	2.79	3.48	1.3	5.77	8.15
8.9	134.49	6.28	34.03	8			4.93	32.69					14.21	14.08	5.26	7.31	2.8	2.22			26.35	110.17	6.42	17.38			6.53	6.96					5.01	2.79	3.4	1.35	4.43	5.52
9.13	331.54	5.68	34.04	8			5.5	33.99					14.27	13.86	5.36	7.63	2.93	2.13			26.51	107.67	6.37	17.07			6.71	6.96					4.4	2.79	4.22	1.75	3.97	4.77
9.12	114.37	5.01	34.05	8			5.89	42.27					13.97	14.23	5.24	7.56	2.56	1.86			26.22	111.84	6.08	14.53			6	6.98					4.38	2.79	4.03	1.74	3.77	4.98
9.4	153.91	4.86	34.05	8			5.43	37.07					13.96	14.48	5.35	7.35	2.58	1.82			25.83	109.42	6.17	14.74			6.4	6.98					3.48	2.79	4.59	1.42	3.94	5.15
9.24	121.18	6.14	34.06	8			5.71	41.72					14.34	15.34	5.2	6.97	2.72	1.99			26.09	117.77	6.15	15.53			5.96	6.98					4.74	2.79	4.59	1.17	3.52	4.41
9.15	154.14	5.33	34.07	8			5.71	34.37					14.21	15.34	5.49	6.81	2.89	2.03			26.13	119.85	6.24	15.19			5.66	6.98					5.47	2.8	4.66	1.12	4	4.89
9.31	133.57	4.84	34.07	8			5.54	30.06					14.04	14.38	5.37	6.64	2.49	3.15			26.31	119.6	6.29	15.9			5.92	6.98					4.75	2.8	5.32	1.52	4.41	4.88
9.34	144.58	5.79	34.08	8			5.05	26.18					13.81	12.94	5.39	7.36	2.6	2.08			26.12	123.82	6.16	16.47			6.58	6.99					4.24	2.8	5.96	1.84	3.03	4.27
9.05	142.61	5.54	34.09	8			4.95	26.82					13.95	13	5.39	7.69	2.45	2.18			25.97	125.55	6.3	16.75			6.24	6.99					4.6	2.8	5.49	1.51	3.05	4.14
9.87	146.69	4.9	34.09	8			5.11	26.23					13.98	13.3	5.06	6.86	2.53	2.74			26.1	108.25	6.29	17.24			6.51	6.99					3.16	2.8	4.54	1	4.95	7.02
9.28	220.46	5.64	34.1	8			5.19	35.51					14.14	13.38	5.34	7.03	2.65	3.54			25.98	106.84	6.12	16.92			6.01	7					5.33	2.8	4.15	1.1	5.3	7.37
8.96	209.66	5.33	34.1	8			4.89	23.6					14.2	14.16	5.23	7.06	2.92	3.75			25.69	108.6	6.16	17.19			5.01	7					5.12	2.8	3.86	1.04	4.08	5.92
8.87	143.92	6.04	34.1	8			4.96	24.44					14.27	14.24	5.14	6.7	2.49	2.99			25.6	126.76	6.31	18.05			6.48	7.02					3.35	2.8	3.7	1.33	4.52	6.03
9.35	154.71	5.7	34.13	8			4.69	33.53					13.88	14.44	5.17	6.96	2.41	2.93			25.77	104.84	6.04	15.2			6.51	7.02					4.83	2.8	3.83	1.74	4.13	6.59
9.68	nan	6.17	34.15	8			4.15	34.82					13.61	14.39	5.29	7.12	2.67	2.56			26.24	103.87	6	14.34			5.13	7.03					2.42	2.8	3.51	1.53	4.1	5.16
9.41	524.45	5.2	34.17	8			4.5	26.72					13.48	12.69	5.14	5.14	2.9	2.67			26.19	124.98	5.97	12.77			5.61	7.03					3.15	2.8	2.94	1.16	4.41	5.45
9.99	nan	5.71	34.17	8			4.21	26.36					13.72	12.01	5.19	4.86	2.83	2.46			25.72	102.87	6.24	11.77			6.61	7.04					5.47	2.81	3.03	1.46	4.48	5.23
9.74	nan	5.7	34.18	8			3.86	23.86					13.98	11.85	5.24	6.71	2.87	2.61			25.6	104.52	6.21	11.87			5.91	7.04					3.63	2.81	3.34	1.67	3.43	4.49
9.16	nan	5.54	34.18	8			4.31	29.33					13.91	11.69	5.2	6.93	2.76	2.74			25.37	97.77	6.14	12.33			5.19	7.05					5.14	2.81	3.57	2.19	4.15	4.94
9.49	nan	5.54	34.2	8			4.48	28.22					13.65	12.08	5.29	7.88	2.86	2.71			25.68	108.96	6.36	12.91			5.18	7.05					4.84	2.81	3.54	1.01	4.55	5.53
5.49	81.83	5.54	34.22	8			4.44	27.56					13.22	12.37	5.14	6.38	2.65	2.06			25.76	90.23	6.32	11.86			4.86	7.07					1.92	2.81	3.27	1.15	4.71	6.97
5.65	78.59	5.7	34.22	8			4.45	23.93					12.91	12.43	5.08	6.48	2.8	2.17			25.65	90.3	6.29	11.6			5.56	7.07					4.23	2.81	3.42	1.36	4.87	6.08
5.44	70.86	5.81	34.23	8			4	21.74					12.65	12.82	5.22	6.46	2.53	2.21			25.81	83.16	6.28	10.35			4.94	7.08					3.26	2.81	3.96	1.37	3.54	4.86
5.4	70.1	5.86	34.23	8			3.42	18.44					12.73	12.01	5.84	8.15	3.04	3.16			26.15	82.19	6.18	9.39			5.3	7.08					3.56	2.81	3.63	1.26	3.36	3.72
5.24	68.21	4.91	34.23	8			2.64	10.38					13.09	12.13	5.66	7.63	3.07	2.96			26.22	82.45	6.47	10.15			6.59	7.09					3.15	2.81	3.87	2.2	4.52	6.73
5.06	63.02	6.16	34.23	8			2.4	12.44					13	13.55	5.34	7.28	2.92	2.73			25.81	83.75	6.16	10.47			6.23	7.09					5.64	2.81	3.59	2.23	4.63	6.69
5.17	63.64	6.07	34.24	8			2.6	12.64					12.88	11.94	5.31	6.93	3.25	4.14			25.66	87.42	6.11	9.59			5.03	7.09					4.33	2.81	3.38	2.07	5.03	7.71
5.56	63.42	5.5	34.24	8			2.55	12.81					12.91	12.21	5.18	6.79	2.93	3.78			25.9	82.03	6.06	8.94			5.94	7.09					4.49	2.81	3.26	1.26	6	8.92
6.13	70.2	5.86	34.24	8			3.39	18.56					12.93	13.36	5.22	6.28	2.83	3.36			25.76	85.32	6.22	9.49			5.98	7.09					3.23	2.82	3.38	1.78	4.91	6.78
6.1	74.04	5.32	34.25	8			3.85	23.58					13.5	13.9	5.43	6.81	2.87	3.02			25.93	83.14	5.9	8.6			5.06	7.1					4.97	2.82	3.31	1.8	5.18	7.08
6.72	90.97	5.37	34.25	8			3.9	21.52					13.95	14.99	5.54	6.65	2.82	2.65			25.56	87.65	6.06	9.96			5.49	7.1					4.65	2.82	3.47	1.49	5.39	7.48
7.13	105.95	5.56	34.25	8			4.24	23.98					13.53	13.92	5.72	6.36	2.73	2.54			25.99	109.01	6.22	10.71			4.97	7.11					4.73	2.82	3.14	1.58	4.67	6.57
7.85	110.24	5.59	34.27	8			3.64	19.31					13.74	14.74	5.86	6.89	2.71	2.37			25.76	94.45	6.05	9.96			6.79	7.13					4.55	2.82	3.55	1.64	5.63	7.95
7.34	97.53	5.12	34.28	8			3.17	13.33					14.1	14.94	6.18	8.94	2.83	2.61			25.95	110.48	6.22	10.47			6.08	7.14					4.94	2.82	3.57	1.52	5.9	9.35
7.4	104.51	5.88	34.29	8			3.12	13.01					14.45	15.39	6.43	9.54	2.71	2.91			26.29	88.69	6.08	9.52			5.77	7.14					5.18	2.82	3.34	2.02	3.66	5.28
8.21	112.4	5.24	34.29	8			3.47	14.04					14.92	16.85	6.57	9.55	3.25	3.58			26.49	83.63	5.94	10.24			6.13	7.14					4.89	2.82	3.1	2.1	10.18	nan
7.32	108.33	5.19	34.3	8			4.13	18.53					15.31	17.1	6.03	7.96	3.19	3.45			26.58	81.26	5.83	8.29			6.56	7.14					3.56	2.82	3.59	1.78	9.74	nan
7.14	135.64	6.26	34.31	8			4.1	18.02					15.45	17.18	5.86	7.05	3.11	2.88			26.41	88.21	5.93	8.9			6.05	7.14					2.93	2.83	3.23	1.79	9.24	6.57
7.49	147.19	5.41	34.32	8			3.84	19.32					15.77	17.4	5.78	5.67	3.14	3			26.56	82	5.96	10.39			6.47	7.14					4.95	2.83	3.46	1.98	8.51	7.71
7.03	100.32	6.15	34.34	8			3.66	18.01					16.04	17.59	6.08	5.74	3.03	3.33			26.58	81.88	5.86	8.98			5.17	7.14					4.49	2.83	3.48	1.94	7.67	7.61
7.03	98.64	4.9	34.35	8			3.42	16.23					16	17.95	5.74	5.11	3.2	3.47			26.02	74.47	5.97	9.88			5.77	7.15					4.89	2.83	3.82	1.95	6.67	4.57
6.77	91.54	5.66	34.36	8			3.36	16.59					16.19	18.52	5.92	5.77	2.78	2.4			25.99	74.76	5.83	8.74			6.62	7.15					5.13	2.83	3.72	1.63	5.31	3.68
7.02	92.11	5.27	34.37	8			3.59	20.06					16.33	17.49	5.41	5	3.08	3.44			25.65	73.92	5.78	8.33			6.38	7.16					4.64	2.83	3.46	1.31	5.63	3.87
7.67	105.23	5.4	34.37	8			3.51	18.6					16.32	20.58	5.5	4.53	2.8	2.84			25.76	73.32	6	8.21			6.04	7.17					5.36	2.83	3.46	2.01	6.06	3.75
7.8	101.84	5.28	34.37	8			3.42	18.88					16.17	20.55	5.66	4.57	2.75	2.29			26.13	87.28	6.03	8.23			5.03	7.17					3.28	2.83	3.24	2.04	5.81	3.31
7.86	112.42	5.52	34.37	8			3.33	18.8					15.82	16.76	5.95	4.58	2.72	1.94			26.12	73.48	6	9.13			6.25	7.18					4.45	2.83	2.97	2.16	5.49	3.51
8.15	113.51	5.19	34.4	8			3.45	18.98					15.66	16.11	5.96	4.91	2.67	2.33			26.34	86.03	6.03	9.26			6.68	7.18					5.58	2.83	4.13	1.67	5.6	3.51
7.65	110.98	5.93	34.41	8			3.44	23.98					15.35	15.6	5.83	5.37	2.9	2.47			26.34	84.82	6.06	9.14			6.36	7.18					5.25	2.83	3.67	1.35	5.69	3.42
7.85	112.99	6.05	34.42	8			3.44	22.66					15.44	15.31	5.66	5.44	2.92	2.59			26.42	79.59	6.07	9.75			6.22	7.21					5.49	2.83	4.33	2.19	6.03	3.29
7.42	99.28	5.68	34.42	8			3.37	22.58					15.58	17.99	5.9	5.85	3.01	2.93			26.53	84.48	6.04	10.21			5.23	7.22					3.57	2.84	4.29	1.43	5.53	3.17
7.9	110.15	5.46	34.43	8			3.5	23.63					15.6	17.64	5.77	4.79	2.93	2.8			26.45	83.79	6.1	11.03			5.7	7.22					4.44	2.84	3.57	1.46	5.75	3.19
8.08	118.74	5.5	34.43	8			3.44	18.35					15.56	16.74	5.4	4.98	2.91	2.51			26.48	83	6	11.5			6.29	7.22					4.74	2.84	3.64	1.76	5.41	3.26
8.94	135.99	5.69	34.44	8			3.23	16.08					15.62	17.46	5.63	5.3	3.11	3.01			26.5	79.5	5.94	11.81			7.02	7.22					4.44	2.84	4.05	1.94	5.91	4.2
8.5	129.93	5.71	34.44	8			3.02	12.82					15.53	17.06	5.43	5.61	3.17	2.85			26.36	80.65	5.65	12.62			6.12	7.22					4.44	2.84	3.98	2.07	6.13	3.25
9.45	142.42	5.13	34.44	8			3.79	19.75					15.9	18.25	5.01	4.65	2.93	2.68			26.14	92.01	5.65	11.63			6.28	7.23					4.37	2.84	4.26	2.74	6.05	3.68
8.79	128.42	7	34.45	8			3.63	19.62					15.65	17.34	4.94	4.86	3.09	2.47			26.14	91.79	5.85	12.35			6.3	7.24					4.58	2.84	3.72	2.28	5.92	4.2
8.46	124.95	5.13	34.47	8			3.88	25.82					15.24	15.92	4.58	4.71	2.95	2.28			25.61	86.28	5.7	11.39			6.97	7.24					5.79	2.84	3.94	2.05	5.74	3.53
9.42	139.98	5.5	34.47	8			4.26	28.86					15.43	17.04	4.64	5.18	2.83	2.4			26	79.38	5.73	10.98			6.56	7.25					5.73	2.84	4.4	2.16	6	4.21
9.19	129.67	5.72	34.5	8			4.25	28.6					15.62	16.52	4.81	5.53	2.95	2.83			26.15	80.03	5.68	9.44			6.99	7.25					3.59	2.85	4.39	1.83	5.66	3.71
9.28	135.42	6.25	34.5	8			4.24	25.84					15.65	16.57	4.67	5.17	3.02	2.8			26.05	83.28	5.75	9.93			6.94	7.25					4.82	2.85	4.94	2.02	5.16	3.83
9.87	139.02	4.91	34.53	8			4.09	22.07					15.31	16.32	4.68	5.4	2.74	2.44			25.83	80.23	5.71	10.11			6.54	7.25					5.03	2.85	4.83	2.43	6.55	5.52
9.14	123.46	5.88	34.53	8			4.17	27.27					15.01	15.9	4.8	5.22	2.65	2.77			25.5	77.43	5.73	10.47			6.72	7.26					5.69	2.85	4.37	2.2	5.78	4.23
8.96	167.73	5.76	34.54	8			4.27	29.42					15.12	15.62	5.1	5.45	2.72	2.74			24.84	86.08	5.85	10			4.92	7.26					3.86	2.85	4.37	1.44	6.52	5.19
9.12	181.89	5.33	34.55	8			4.32	29.64					15.02	16.09	4.86	5.93	2.89	1.92			24.82	85	6.05	9.36			5.68	7.27					5.46	2.85	4.07	1.38	6.38	5.14
8.68	177.1	5.39	34.57	8			4.22	30.52					15	16.3	4.93	6.35	2.8	1.96			25.02	80.68	5.96	9.1			6.6	7.27					4.76	2.85	4.38	1.46	6.97	5.34
8.3	150.03	5.17	34.57	8			4.42	30.92					15.19	15.89	5.06	7.36	2.82	2.49			24.84	72.21	6.08	9.69			4.95	7.27					6.19	2.85	3.85	nan	6.55	5.65
8.31	150.89	6.05	34.57	8			4.58	27.95					15.39	15.92	5.4	8.48	2.95	2.05			24.94	74.75	6.09	11.29			6.74	7.28					4.69	2.85	4.49	1.93	6.26	6.28
8.47	153.85	4.94	34.63	8			4.65	29.55					15.55	15.55	5.8	8.72	2.87	2.65			25.42	77.47	5.9	11.04			6.09	7.29					4.31	2.85	4.23	2.69	6.26	6.42
8.5	155.76	7.14	34.63	8			4.88	27.74					15.98	16.51	5.41	7.78	2.85	1.74			18.92	83.6	5.82	10.48			6.14	7.29					3.19	2.85	4.1	2.4	6.64	4.79
9.29	169.79	5.66	34.63	8			5.06	31.48					16.05	16.91	5.16	7.57	2.88	1.56			19.47	85.7	5.94	10.99			6.1	7.29					3.36	2.85	3.77	1.82	6.2	5.22
9.64	172.13	5.02	34.64	8			5.11	35.52					16.13	17.41	5.09	7.19	2.75	1.6			19.71	85.29	6.04	9.87			5.91	7.3					4.82	2.85	3.91	1.6	6.25	5.71
8.75	152.11	5.55	34.65	8			4.95	31.22					15.98	16.81	5.28	7.44	2.77	1.93			19.75	84.51	6.06	10.83			6.94	7.3					3.26	2.85	3.58	2.4	6.02	5.46
9.74	171.34	5.74	34.67	8			4.56	31.57					16.12	18.23	5.3	7.38	2.84	1.59			19.99	84.25	6.28	11.66			5.48	7.3					4.82	2.85	3.61	1.98	6.24	6.16
9.76	170.48	6.59	34.69	8			4.62	36.33					16.07	18.79	5.49	6.89	2.9	1.78			20.17	84.7	6.26	13.09			6.48	7.31					3.97	2.85	4.08	1.83	5.11	5.17
9.93	161.91	5.2	34.69	8			4.52	27.8					16.08	18.84	5.24	5.04	2.87	1.74			20.55	85.14	6.18	14.12			6.32	7.33					5.25	2.86	4.29	2.53	5.74	5.91
10.53	252.01	5.47	34.69	8			4.83	26.63					16.04	19.97	5.73	6.09	2.68	1.77			21.04	86.06	6.14	13.57			6.61	7.33					3.49	2.86	4.11	2.92	5.23	4.67
11.91	176.26	5.7	34.7	8			4.9	28.1					15.74	20.4	5.97	6.21	2.77	1.49			21.02	86.76	6.24	15.08			6.23	7.34					4.63	2.86	3.72	2.2	5.29	5.53
11.17	172.26	5.65	34.7	8			5.14	27.96					15.63	19.89	5.41	5.56	2.77	2.18			20.58	86.12	6.17	14.09			5.14	7.34					5.63	2.86	3.49	1.73	5.45	5.31
10.41	174.43	5.09	34.71	8			5.44	32.11					15.77	19.73	6.17	6.45	2.87	2.38			20.23	85.52	6.11	13.02			6.03	7.34					4.54	2.86	3.81	2.03	4.83	5.06
9.71	164.89	5.5	34.71	8			5.46	32.54					15.76	18.26	6.44	6.37	2.7	2.03			20.75	86.62	6.16	11.76			6.87	7.34					4.84	2.86	3.63	1.98	5.88	5.39
9.91	164.05	5.8	34.72	8			5.76	40.67					15.69	19.62	6.15	6.87	2.65	2.03			20.6	87.21	6.2	10.44			5.8	7.34					5.39	2.86	3.68	1.46	4.92	4.28
10.46	177.79	5.35	34.72	8			5.64	44.25					15.77	19.89	6.52	6.93	2.71	2.18			21.16	86.38	6.13	11.35			5.98	7.34					5.16	2.86	10.06	nan	5.36	4.21
10.02	178.43	6.08	34.73	8			5.67	43.19					15.94	20.52	7.33	7.9	2.77	1.83			21.02	85.86	6.1	9.5			5.9	7.34					5.4	2.86	9.46	nan	4.98	3.83
9.44	584.82	5.45	34.73	8			5.41	40.96					16.14	21.29	6.94	7.65	2.61	1.69			20.79	86.15	6.17	10.56			6.39	7.34					3.76	2.86	9.77	nan	5.49	3.99
9.02	538.68	6.27	34.73	8			5.33	37.98					15.98	21.54	6.58	7.01	2.54	1.78			20.5	87.72	6.08	9.45			6.77	7.34					4.57	2.86	8.83	5.48	5.22	3.55
8.76	164.07	5.03	34.75	8			5.55	42.83					16.02	22.19	5.71	6.51	2.59	2.3			21.2	88.52	6.15	7.72			4.8	7.35					5.03	2.86	9.63	5.63	5.39	3.6
8.46	169.65	5.95	34.76	8			5.51	42.91					15.93	22.41	5.18	5.66	2.49	2.07			21.71	89.48	6.27	7.34			7.21	7.36					4.58	2.86	7.63	4.24	5.86	4.66
8.43	578.02	5.96	34.77	8			5.91	56.07					15.77	21.91	5.59	6.46	2.65	2.27			21.46	89.51	6.31	6.83			6.69	7.38					4.12	2.86	7.05	3.34	5.65	4.29
9.01	172.07	6.75	34.82	8			5.47	49.13					15.44	21.65	5.85	7.05	2.82	2.49			21.22	88.54	6.27	7.4			6.87	7.39					4.54	2.86	6.29	2.65	6.03	5.36
8.91	161.73	5.26	34.82	8			5.23	48					15.13	20.64	6.11	6.86	2.75	2.18			21.53	88.44	6.17	7.04			6.28	7.4					4.33	2.87	6.17	2.41	6.17	5.13
9.31	161.38	5.68	34.84	8			4.57	31.07					15.03	21.06	6.55	6.45	2.87	2.2			21.62	86.62	6.12	7.19			7.07	7.4					5.41	2.87	5.91	2.39	5.86	5.26
9.16	558.55	5.5	34.85	8			4.72	36.59					15.16	22.59	6.34	5.62	3	2.21			21.11	85.58	6.03	7.78			6.06	7.41					4.7	2.87	5.15	1.88	5.23	5.26
9.33	171.43	5.96	34.86	8			4.84	41.68					15.37	21.25	6.38	6.43	2.9	2.71			21.42	86.86	5.94	7.54			5.99	7.41					5.26	2.87	5.7	1.83	5.86	5.9
8.98	170.24	5.1	34.87	8			5	49.26					15.51	21.85	6.53	5.65	2.85	2.57			21.47	87.48	5.89	5.11			5.1	7.42					4.16	2.87	5.74	1.61	6.14	4.97
9.3	624.13	5.34	34.87	8			4.59	41.47					15.79	21.63	6.73	5.93	2.6	2.57			21.59	86.72	5.79	4.83			6.51	7.42					3.73	2.88	5.14	1.87	6.01	5.13
8.78	128.56	5.52	34.87	8			4.43	39.45					15.76	21.63	6.3	4.56	2.58	1.96			21.44	87.03	6	5.61			7.08	7.42					3.32	2.88	4.66	1.77	5.51	5.28
8.96	130.34	5.99	34.87	8			4.86	37.77					15.54	20.22	6.2	4.56	2.79	2.45			21.81	86.54	6.07	5.16			6.6	7.43					5.66	2.88	4.43	1.84	6.5	7
9.05	272.41	6.27	34.89	8			5.13	44.09					15.81	20.48	5.98	4.18	2.69	2.68			22.15	85.61	6.35	5.8			5.35	7.43					4.83	2.88	4.19	1.85	6.2	7
9.74	nan	6.98	34.89	8			5.09	42.22					15.84	23.27	5.98	4.31	2.92	2.87			22.72	84.96	6.3	5.96			6.3	7.43					4.88	2.88	4.89	2.31	6.51	6.86
9.34	nan	5.84	34.9	8			4.69	38.94					15.54	20.38	6.24	5.36	2.89	2.64			23.15	85.55	6.55	8.44			6.4	7.43					4.94	2.88	4.87	2.11	7.18	7.43
9.73	nan	6.35	34.9	8			5	39.57					15.55	23.26	6.54	5.16	2.73	2.13			23.84	84.42	6.72	6.2			5.91	7.43					2.92	2.88	5.76	2.67	6.04	5.92
9.69	nan	5.59	34.9	8			5.04	39.07					15.66	22.34	5.67	3.95	2.92	2.64			23.61	83.58	6.77	6.53			7.1	7.44					4.86	2.89	5.18	1.81	5.91	6.04
9.97	nan	5.92	34.92	8			5.02	41.69					15.72	23.54	5.22	4	2.89	2.87			23.94	82.64	6.6	8.96			6.58	7.44					5.58	2.89	5.38	1.77	5.43	5.04
10.12	641.08	5.75	34.93	8			4.94	32.85					15.83	21.45	5.11	3.81	2.76	2.37			23.59	84.82	6.6	6.26			5.39	7.45					4.9	2.89	6.78	2.86	5.63	5.56
9.59	nan	5.6	34.95	8			4.67	31.48					15.95	22.24	5.27	3.84	2.76	2.02			23.34	85.76	6.56	6.11			6.36	7.45					3.49	2.89	7	2.45	5.61	5.45
9.81	nan	5.72	34.96	8			4.5	30.56					15.81	22.52	5.07	4.18	2.84	1.96			23.63	81.68	6.66	6.25			5.25	7.46					4.99	2.89	7	2.77	5.28	4.75
10.34	274.4	6.25	34.98	8			4.21	28.79					16.06	22.22	5.16	4.19	2.8	1.91			24.19	81.17	6.51	5.88			7.43	7.46					4.66	2.89	7.31	2.34	5.83	5.53
9.91	584.49	6.68	34.99	8			4.53	32.13					15.93	22.87	5.24	4.53	2.68	2.02			23.53	82.71	6.47	5.18			6.44	7.48					3.69	2.89	7.91	2.75	6.23	4.5
9.63	267.46	5.3	34.99	8			4.47	34.68					15.91	23.28	5.17	5.71	2.71	2.14			23.95	80.2	6.48	5.58			5.91	7.48					4.32	2.9	7.98	3.26	5.76	4.45
10.67	184.48	6.55	35.01	8			4.48	34.12					15.83	22.58	5.13	5.3	2.87	2.48			23.96	83.1	6.17	5.56			6.79	7.49					3.68	2.9	8.42	4.09	5.79	4.83
10.06	141.26	6.03	35.01	8			4.27	29.19					15.87	23.28	5.54	4.72	2.71	2.19			24.69	81.77	6.41	6.27			5.79	7.49					4.78	2.9	9.26	4.29	5.29	4.54
10.5	283.39	6.29	35.02	8			4.18	25.93					16.02	22.01	5.82	4.51	2.63	1.99			24.79	80.85	6.13	7.29			5.05	7.51					5.47	2.9	8.54	3.5	5.3	4.26
10.81	646.68	5.05	35.03	8			3.59	14.89					16.09	23.67	6.26	5.24	2.82	2.33			25.24	78.26	6.14	7.99			7.26	7.51					4.71	2.9	8.9	3.8	5.68	5.27
10.52	nan	5.1	35.04	8			4.18	21.33					15.96	22.8	6.27	5.81	2.86	2.53			25.13	78.84	6.31	6.88			6.94	7.52					4.48	2.9	8.5	3.42	5.53	4.98
10.71	nan	6.37	35.04	8			3.83	23.73					15.8	21.51	6.3	6.06	2.8	2.56			24.65	80.83	6.42	5.92			6.2	7.52					5.43	2.9	8.95	3.4	5.12	3.99
10.15	575.56	5.77	35.07	8			3.95	28.05					15.79	21.06	5.86	6.9	2.93	2.76			24.53	81.62	6.31	5.61			6.81	7.52					3.56	2.91	8.08	3.64	5.48	4.14
10.17	nan	5.32	35.08	8			4.72	29.95					15.65	19.83	5.65	7.45	2.73	2.15			24.31	79.27	6.4	5.43			6.37	7.52					4.79	2.91	7.35	2.77	5.59	5.38
10.3	nan	5.06	35.08	8			5.09	32.93					15.6	20.6	5.9	6.98	2.77	2.46			24.52	78.48	6.4	5.81			5.34	7.53					5.2	2.91	7.39	2.84	4.79	4.2
10.92	546.29	5.94	35.09	8			4.62	29.72					15.53	18.68	5.85	6.1	3.05	2.77			24.44	74.97	6.44	5.31			6.19	7.53					4.41	2.91	5.84	2.75	5.23	4.88
11.15	169.81	5.5	35.1	8			4.49	31.35					15.49	16.97	5.85	6.41	2.96	2.89			24.66	70.76	6.76	5.87			5.24	7.54					4.76	2.91	5.64	2.56	5.6	5.43
10.91	585.34	6.45	35.13	8			5.03	30.87					15.61	18.31	6.26	7.01	2.97	3.08			25.08	69.36	6.77	6.83			7.33	7.54					2.9	2.91	6.16	2.38	4.95	4.81
10.36	172.32	5.01	35.14	8			5.36	35.16					15.6	17.79	6.1	6.72	2.88	2.47			25.44	74.42	6.56	5.47			6.89	7.55					3.1	2.91	5.9	1.84	5.37	4.56
11.28	271.26	6.23	35.14	8			4.94	30.64					15.59	17.11	6.14	7.4	2.67	2.06			25.61	74.95	6.76	5.57			5.54	7.55					6.02	2.91	5.68	2.29	5.2	4.22
11.92	181.17	5.91	35.15	8			4.91	34.17					15.6	16.38	6.14	8.8	2.75	2.55			25.91	75.93	7.04	5.57			6.35	7.56					5.42	2.92	5.23	2.07	5.8	5.59
12.14	176.74	5.83	35.15	8			5.36	38.04					15.58	16.15	6.01	8.47	2.93	2.71			25.95	72.64	6.9	5.46			6.73	7.56					4.14	2.92	5.84	2.26	4.98	4.07
12.25	136.07	6.4	35.16	8			5.6	40.51					15.52	15.75	6.5	9.1	2.76	2.45			26	75.7	7	7.43			6.35	7.57					3.28	2.92	5.97	2.31	5.52	5.3
11.44	179.45	6.2	35.18	8			5.52	45.15					15.53	17.34	6.6	9.98	2.85	2.71			26.1	74.47	6.66	7.01			6.32	7.57					4.64	2.92	6.09	2.25	4.73	5.44
11.55	159.49	6.32	35.18	8			5.89	50.92					15.45	18.17	6.42	6.74	2.81	2.67			26.01	71.45	6.58	6.98			6.39	7.57					4.97	2.92	6.13	2.39	4.52	4.69
11.21	nan	5.82	35.19	8			5.37	41.82					15.52	16.84	6.23	6.37	2.81	3.28			25.92	70.48	6.38	7.01			5.84	7.58					4.48	2.93	5.32	1.99	4.97	4.47
11.66	154.96	5.73	35.19	8			4.43	32.15					15.55	17.12	6.25	5.63	2.73	3.18			25.76	82.31	6	6.09			6.7	7.58					4.64	2.93	4.87	2.04	5.51	5.84
12.22	446.63	6.66	35.19	8			4.91	36.98					15.61	17.28	6.56	5.88	2.79	3.58			25.84	73.44	5.96	5.64			6.66	7.58					5.5	2.93	3.67	1.64	4.58	4.88
12.22	469.52	5.47	35.2	8			4.96	37.22					15.51	17.48	6.95	6.66	2.94	3.2			26.24	76.11	6.41	5.59			5.8	7.58					4.38	2.93	4.05	1.98	5.11	4.71
12.94	475.6	5.98	35.21	8			5.14	37.39					15.37	16.06	6.99	7.22	3	2.79			25.87	85	6.3	6.86			5.59	7.59					4.92	2.93	4.56	1.6	4.97	4.6
12.99	515.71	5.8	35.21	8			5	38.06					15.28	15.6	7.07	7.94	2.63	2.55			25.82	88.87	6.4	6.7			6.98	7.6					6.03	2.93	5.99	3.34	5.29	5.38
13.32	nan	5.64	35.21	8			4.64	33.09					15	15	9.39	13.97	2.68	2.24			26.04	77.38	6.46	6.6			7.77	7.6					4.45	2.93	6.54	3.8	4.58	3.83
12.8	nan	5.14	35.23	8			4.52	31.42					15.37	16.01	9.41	13.58	2.84	2.39			26.09	79.42	6.18	5.67			6.35	7.6					4.71	2.93	6.35	4.17	4.9	5.01
12.14	491.01	6.46	35.23	8			4.09	26.29					15.63	17.04	9.34	12.66	2.75	2.2			25.96	88.02	5.99	5.66			4.98	7.6					5.17	2.94	6.58	2.69	4.4	3.73
12.15	nan	5.97	35.23	8			3.7	20.95					15.64	18.21	9.29	11.43	2.81	2.57			26.15	75.66	6	5.62			7.12	7.61					2.82	2.94	6.78	2.63	4.14	4.09
12.33	499.52	6.39	35.24	8			4.01	22.94					15.75	20.22	9.3	12.05	2.78	2.62			25.88	80.04	6.12	6.15			6.62	7.61					2.94	2.94	7.21	4.14	4.58	4.4
12.49	535.52	5.09	35.25	8			4.45	25.55					15.74	18.45	9.27	10.4	2.88	2.44			25.87	77.24	5.89	8.48			6.47	7.61					5.72	2.94	7.56	3.91	4.84	4.61
11.96	nan	5.79	35.29	8			3.85	20.22					15.37	20.26	9.22	10.68	2.69	2.35			25.7	71.56	6.15	9.39			5.29	7.62					5.36	2.94	7.65	3.53	5.14	5.27
12.38	542.55	5.47	35.29	8			3.88	19.74					15.36	20.85	8.61	9.93	2.98	2.01			25.7	68.85	6.43	9.09			5.82	7.62					3.44	2.94	7.99	4.81	4.22	3.9
12.36	513.41	5.39	35.3	8			4.09	23.72					15.44	20.27	8.48	9.06	2.69	2.69			25.52	67.58	6.34	10.11			6.72	7.63					6.02	2.94	7.2	3.15	5.15	4.86
12.74	nan	6.14	35.3	8			3.61	19.66					15.4	19.03	8.74	9.68	2.87	2.67			25.29	77.07	6.15	8.08			7.36	7.65					4.3	2.94	7.24	2.6	5.42	4.66
13.27	nan	5.36	35.31	8			3.38	17.33					15.4	18.1	8.41	9.19	2.73	2.71			24.98	75.36	6.28	8.09			6.37	7.66					4.98	2.94	7.19	2.28	4.64	4.1
13.52	582.63	5.54	35.31	8			3.55	17.52					15.57	17.25	8.34	8.9	2.73	2.41			24.69	73.27	5.99	7.29			5.18	7.67					4.87	2.94	2.95	1.25	5.1	4.69
12.67	598.4	5.45	35.31	8			3.54	16.26					15.68	17.64	8.31	8.13	2.89	2.62			24.34	67.66	5.99	10.33			6.49	7.67					4.67	2.94	3.45	1.53	3.96	3.83
12.64	309.36	5.76	35.32	8			3.28	15.83					15.83	17.97	8.09	7.44	2.88	3.4			24.81	69.9	5.85	10.16			6.41	7.67					3.22	2.95	3.22	1.01	4.29	4.07
12.42	150.7	5.84	35.34	8			3.09	13.26					15.78	18.66	8.14	6.94	2.97	3.53			24.76	76.78	5.84	9.34			5.04	7.69					3.76	2.95	2.77	0.82	5.42	5.9
12.15	194.7	6.29	35.36	8			3.35	15.7					15.58	18.87	8.21	7.13	2.91	3.38			24.94	77.79	5.84	9.97			6.92	7.7					4.13	2.95	3.16	0.81	4.92	5.43
11.91	200.84	5.61	35.36	8			2.67	11.3					15.98	19.63	8.46	7.12	2.9	2.82			24.69	70.95	5.81	9.11			7.05	7.7					4.74	2.95	3.59	0.88	5.04	5.03
11.97	639.11	6.03	35.36	8			2.64	8.92					15.84	17.07	8.41	7.51	2.94	3.19			24.27	80.35	5.67	8.78			7.45	7.7					5.31	2.95	3.87	1.19	5.62	6.12
11.09	204.82	5.28	35.37	8			2.67	7.76					15.69	16.71	8.69	7.13	2.87	3.05			23.78	79.05	9.99	28.45			5.04	7.7					4.76	2.95	4.06	1.31	5.68	5.71
11.82	149.99	5.77	35.37	8			2.33	5.47					15.51	17.3	8.64	7.01	3.04	3			24	77.15	10.07	27.62			6.88	7.71					4.44	2.95	3.47	1.13	5.72	5.47
11.58	161.9	4.72	35.37	8			2.23	4.17					15.24	18.25	8.4	7.11	3	3.14			23.56	75.4	9.98	29.99			6.57	7.72					3.41	2.95	3.21	1.16	5.37	5.07
11.34	160.82	5.95	35.37	8			2.01	2.73					15.36	18.83	8.37	6.77	2.73	2.74			23.18	71.85	9.54	25.39			5.17	7.72					5.02	2.95	2.93	1.2	5.57	5.56
11.51	297.78	6.05	35.38	8			1.96	3.85					15.15	17.15	8.73	7.41	3.06	2.74			24.43	60.94	9.58	23.71			6.6	7.73					5.23	2.95	3.08	1.12	5.04	4.47
12.01	156.63	6.22	35.38	8			1.99	3.92					15.19	16.25	8.82	6.06	2.73	2.24			24.83	62.05	9.65	22.05			5.43	7.73					5.42	2.96	2.69	1.16	5.05	4.26
12.13	211.58	6.56	35.4	8			2.07	4.21					15.07	15.06	8.89	6.51	2.97	2.77			24.58	69.51	9.28	21.99			7.24	7.73					5.48	2.96	2.14	1.36	5.27	4.89
12.37	154.46	6.46	35.41	8			1.67	3.39					14.95	14.48	9.06	6.71	3.13	3.36			24.27	70.43	9.22	20.77			5.27	7.74					3.32	2.96	2.34	1.26	6.29	6.26
11.83	149.4	4.89	35.41	8			1.83	5.69					14.91	17.29	8.9	6.22	3.1	3.17			24.2	68.2	9.45	20.09			5.07	7.74					4.47	2.96	2.8	2.82	6.18	6.18
12.32	196.41	6.64	35.41	8			2.18	7.37					14.84	18.76	8.8	5.82	3.03	3.21			24.83	70.57	9.29	19.54			5.48	7.74					3.98	2.96	2.19	2.03	5.78	5.3
12.4	197.94	5.39	35.41	8			2.46	8.2					14.88	18.96	8.79	5.36	3.14	3.5			24.98	70.86	9.45	20.02			6.82	7.74					3.8	2.96	2.21	1.12	4.94	5.17
12.72	153.2	5.93	35.42	8			2.58	11.25					14.86	17.61	8.86	5.68	3.16	3.23			24.81	70.66	9.42	19.78			6.64	7.75					5.31	2.96	2.36	1.08	5.53	5.64
12.98	206.61	5.47	35.42	8			3.07	11.11					14.79	14.48	8.59	4.97	3.16	3.07			24.45	62.34	9.23	20.76			6.95	7.75					5.08	2.97	3.02	1.54	5.67	5.96
13.25	199.75	5.26	35.43	8			3.55	8.83					15.01	14.93	8.62	4.82	2.9	3.12			24.35	62.38	8.94	18.26			5.93	7.76					5.66	2.97	3.06	1.51	5.68	6.13
13.13	148.48	5.13	35.43	8			3.68	9.18					15.07	17.16	8.83	5.37	2.82	3.12			24	61.27	8.95	18.9			6.59	7.76					5.45	2.97	2.37	1.63	5.64	6.09
12.96	199	6.2	35.44	8			4.07	12.72					15.16	15.48	8.98	6.11	2.89	2.6			23.42	58.95	8.55	18.47			5.35	7.77					4	2.97	3.27	1.98	5.11	5.89
12.51	154.02	6.06	35.45	8			3.91	10.27					15.11	15.28	8.98	6.18	2.78	3.03			23.64	55.51	8.46	18.93			5.96	7.77					5.28	2.97	2.52	1.79	6.23	7.23
12.78	203.41	6.09	35.46	8			3.71	8.25					15.22	16.29	8.71	5.54	2.97	3.61			23.78	62.1	8.72	18.86			6.35	7.79					3.1	2.97	1.95	1.48	5.88	6.42
13.41	206.53	6.08	35.47	8			3.71	8.17					15.18	14.42	8.54	5.05	2.7	2.51			24.1	63.7	8.54	17.52			6.49	7.79					3.82	2.97	1.86	1.65	6.58	6.58
13.78	nan	5.09	35.49	8			3.88	10.5					14.99	14.18	8.59	6.01	2.82	2.72			24.55	58.16	8.58	18.63			7.01	7.8					3.24	2.97	2.01	2.16	6.4	6.45
13.96	nan	5.43	35.49	8			4.48	13.56					15.06	14.03	9.18	6.96	2.72	2.57			24.35	56.7	8.74	18.21			6.98	7.8					5.69	2.97	2.48	2.87	6.13	6.11
14.05	nan	5.78	35.5	8			4.12	14.33					15.26	15.37	9.09	7.03	2.59	2.26			25.03	58.34	8.63	18.42			6.09	7.81					3.44	2.97	2.64	2.53	5.6	5.57
14.47	nan	5.24	35.5	8			4.25	14.74					15.39	16.02	8.95	7.8	2.65	2.06			24.83	58.42	8.77	18.05			7.7	7.81					5.52	2.97	2.13	2.1	4.08	3.95
14.82	496.88	5.64	35.5	8			4	12.09					15.47	16.26	9.18	7.37	2.75	2.37			25.18	66.38	8.76	19.86			6.71	7.82					5.9	2.97	2.92	2.49	5.71	6.54
14.79	511.05	5.4	35.52	8			3.99	11.52					15.45	17.39	8.89	6.49	2.6	2.63			25.16	68.3	8.4	19.42			5.92	7.82					4.44	2.98	2.61	1.96	5.93	4.75
14.58	489.89	6.57	35.53	8			4.18	13.52					15.54	17.63	8.69	6.14	2.53	2.18			24.75	60.12	8.79	18.87			5.97	7.82					5.45	2.98	2.3	1.98	4.82	4
15.14	168.06	5.38	35.54	8			4.23	15.3					15.57	16.73	8.89	7.02	2.6	2.35			24.17	62.19	8.72	18.39			7.91	7.83					5.23	2.98	3.11	2.63	5.43	4.87
14.84	558.74	6.5	35.54	8			4.63	18.45					15.42	17.86	9.08	6.94	2.57	2.58			24.35	63.39	8.69	18.28			6.78	7.83					4.18	2.98	3.04	2.31	6.33	6.19
15.21	548.77	5.9	35.57	8			4.59	17.15					15.55	16.99	9.08	6.72	2.62	2.33			24.31	63.51	8.66	16.85			7.31	7.83					3.24	2.98	3.16	2.53	5.43	5.64
15.56	493.49	5.62	35.57	8			4.75	20.88					15.56	18.02	9.31	6.46	2.79	2.64			24.26	60.86	8.82	16.77			7.11	7.84					5.04	2.98	3.14	2.01	5.79	5.57
15.18	183.48	6.81	35.59	8			4.44	20.01					15.38	19.28	9.53	6.6	2.78	2.43			24.61	60.99	9.18	17.69			6.11	7.84					4.58	2.98	2.64	1.84	6.4	6.97
14.5	190.7	6.8	35.6	8			5.11	20.39					15.09	20.22	9.17	6.66	2.78	2.5			24.05	62.11	9.16	15.64			5.19	7.85					5.56	2.98	2.96	2.49	5.97	4.99
14.42	192.66	5.89	35.65	8			4.54	14.55					15.01	18.79	9.01	5.14	2.56	2.77			24.21	61.88	9.36	15.71			7.19	7.86					4.09	2.99	2.62	1.85	5.96	4.97
14.05	199.12	5.45	35.65	8			4.55	15.73					14.88	19.08	9.29	5.79	2.64	2.38			23.96	62.31	9.1	16.7			7.4	7.87					5.63	2.99	2.77	1.97	5.89	5.56
13.2	nan	5.81	35.66	8			4.06	12.27					14.94	20.14	9.37	5.56	2.76	2.81			24.22	62.64	9.29	17.73			5.27	7.87					4.7	2.99	2.45	1.59	6.3	6.32
13.94	545.48	5.9	35.66	8			4.26	15.29					14.72	21.16	9.33	5.48	2.72	2.57			23.87	62.87	9.36	17.88			5.58	7.88					5.04	2.99	2.71	2.02	5.81	4.74
14.13	251.94	5.83	35.66	8			4.24	18.54					14.83	23.1	9.4	5.4	2.8	2.16			22.97	60.5	9.44	17.06			5.31	7.89					4.83	2.99	2.83	1.72	4.77	4.08
14.04	173.28	5.24	35.67	8			4.06	14.72					14.82	23.48	9.15	5.37	2.5	2.04			22.26	59.65	9.24	15.77			7.13	7.92					5.13	2.99	2.8	2.02	4.93	4.79
14.32	124.53	5.88	35.67	8			4.17	14.34					15.07	25.17	9.18	5.41	2.78	2.1			21.74	57.74	9.27	15.25			5.68	7.92					3.59	2.99	3.36	2.46	5.62	5.57
14.86	158.49	6.44	35.69	8			4.22	13.6					14.83	26.17	9.41	4.76	2.67	1.68			22.74	63.82	9.28	15.26			5.72	7.92					6.58	2.99	3.42	2.1	5.14	4.52
14.74	120.78	7	35.69	8			3.97	14.43					14.76	23.75	9.34	5.06	2.6	1.26			22.68	60.68	9.24	15.76			7.11	7.93					3.66	2.99	3.08	1.67	5.52	5.13
14.53	173.01	5.19	35.69	8			3.57	11.04					14.64	24.44	9.3	4.48	2.85	1.84			22.67	59.32	9.09	14.51			6.26	7.93					4.92	2.99	3.13	2.49	5.83	5.34
14.23	272.08	6.04	35.7	8			2.98	8.78					14.48	26.27	9.22	4.72	2.62	1.42			22.12	58.06	8.97	15.73			7.4	7.94					4.75	2.99	3.03	1.7	8.6	nan
14.35	173.87	5.88	35.72	8			2.96	6.2					15.01	29.3	9.45	5.04	2.72	2.01			21.79	60.51	9.04	17.13			5.97	7.94					4.1	3	3.34	2.48	7.97	nan
14.58	154.33	5.44	35.75	8			2.85	7.03					14.99	27.22	9.49	4.78	2.69	2.15			22.18	61	8.97	16.59			7.8	7.94					4.47	3	3.46	2.31	6.97	nan
14.8	246.02	7.03	35.77	8			3.03	6.89					15.08	27.53	9.51	6	2.61	2.39			21.98	61.44	9.01	18.14			6.98	7.95					3.46	3	4	2.29	7.4	nan
14.47	163.49	5.44	35.78	8			3.25	8.67					15.24	27.45	9.3	5.54	2.76	2.24			22.5	64.57	8.89	18.14			7.14	7.95					4.58	3	4.59	3.01	7.22	nan
13.73	172.52	5.37	35.79	8			3.41	8.58					14.98	25.25	9.78	6.38	2.77	2.48			23.07	64.54	8.77	18.09			5.51	7.95					3.69	3	4.49	2.61	6.53	4.71
13.61	134.5	5.61	35.8	8			3.94	12.34					14.73	22.63	9.45	5.35	2.81	2.46			23.73	65.85	8.78	17.63			5.27	7.96					5.1	3	4.36	2.3	6.37	5.22
14.29	123.41	6.42	35.8	8			4.12	11.36					14.56	20.34	9.81	5.57	2.74	2.18			24.18	63.44	8.73	15.7			6.55	7.96					3.6	3	3.54	1.78	6.63	4.13
14.1	119.39	6.17	35.81	8			4.49	13.04					14.19	22.6	10.05	6.23	2.82	1.95			23.86	63.23	8.77	15.63			6.82	7.97					5.03	3	3.84	2.36	7.2	nan
13.44	127.16	6.08	35.82	8			4.33	13.48					14	21.34	10.18	7.18	2.79	1.52			23.59	65.8	9.01	16.29			5.55	7.97					4.74	3	3.65	1.52	6.88	nan
13.22	128.86	6.05	35.85	8			4.18	13.91					13.77	24.22	10.37	8.37	3.03	2.3			23.52	66.79	9.12	16.72			6.86	7.97					4.01	3	3.02	1.28	6.5	nan
12.81	127.22	5.77	35.85	8			3.6	10.05					13.78	23.21	10.44	9.09	2.88	2.16			23.87	70.28	9.24	15.87			7.81	7.97					4.62	3	2.96	1.24	6.92	nan
12.65	162.28	5.16	35.85	8			4.15	12.62					13.51	23.57	10.08	8.04	2.68	2.14			24.18	75.29	9.39	16.41			5.13	7.98					4.73	3.01	2.55	1.02	7.73	nan
13	244.21	5.18	35.86	8			3.91	10.69					13.72	22.4	10.09	8.02	2.91	1.99			24.56	74.88	9.25	15.45			6.92	7.99					5.43	3.01	2.31	0.94	6.77	3.63
12.46	246.82	6.37	35.86	8			4.32	14.28					13.99	26.05	9.91	7.24	3.05	2.96			24.71	78.4	9.07	17.81			7.45	7.99					4.29	3.01	2.16	1.22	6.9	4.06
12.59	246.8	5.88	35.88	8			4.55	16.7					14.48	25.88	10.08	7.2	3.15	2.92			24.71	78.37	9.25	17.22			7.3	8					3.89	3.01	2.31	0.9	6.7	nan
12.53	nan	6.77	35.89	8			5.4	18.78					14.29	29.87	10.11	6.25	3.19	2.63			25.34	82.22	9.37	18.33			6.22	8					4.88	3.01	2.72	1.02	6.46	3.78
11.88	nan	6.19	35.91	8			5.66	21.66					14.25	27.89	10.01	5.82	2.81	1.89			25.65	85.32	9.29	17.73			7.49	8					5.31	3.01	2.81	1.21	6.91	nan
12.08	nan	5.42	35.91	8			5.2	17.53					13.97	25.16	10.26	6.57	2.97	2.29			25.38	83.17	9.58	19.19			6.85	8					4.63	3.02	3.19	1.1	6.51	nan
12.83	nan	5.74	35.91	8			5.94	23.56					14.34	26.83	10.44	7.68	3.02	2.73			25.74	87.69	9.61	19.95			6.9	8.01					5.51	3.02	3.39	1.23	6.01	nan
12.9	522.44	5.6	35.92	8			5.66	23.05					14.97	29.38	10.59	6.93	2.84	2.28			25.86	89.69	9.51	20.13			7.74	8.01					5.53	3.02	3.46	1.39	6.47	nan
12.88	538.82	5.48	35.92	8			5.12	19.9					15.19	28.45	10.93	7.66	2.63	2.15			25.76	88.19	9.17	18.74			6.7	8.01					5.83	3.02	2.9	0.87	6.49	nan
12.1	nan	6.33	35.93	8			4.38	15.72					15.34	27.1	10.49	5.72	2.69	2.58			26.06	92.65	9.4	18.58			5.63	8.02					4.4	3.02	2.97	0.84	6.75	nan
11.07	242.06	5.76	35.95	8			4.08	15.47					15.48	26.69	10.6	6.69	2.77	2.38			25.81	91.63	9.5	18.67			7.36	8.03					3.29	3.02	2.79	1.02	7.17	nan
11.03	128.82	5.73	35.95	8			3.91	13.84					15.62	26.82	10.71	7.4	2.69	2.3			25.56	89.62	9.7	19.88			6.85	8.03					4.93	3.02	3.13	1.18	6.83	nan
11.68	266.51	5.25	35.96	8			3.92	17.73					15.17	29.43	10.43	7.05	3.13	3.54			25.63	93.7	9.52	19.88			5.1	8.03					3.56	3.02	2.6	1.22	6.79	4.36
11.04	265.1	5.34	35.96	8			4.44	18.91					15.27	26.03	10.6	9.8	2.76	2.32			25.26	92.01	9.69	21.26			6.41	8.04					5.73	3.02	3.25	1.37	6.73	nan
11.7	134.83	5.97	35.98	8			4.03	16.78					14.95	24.73	10.43	8.65	2.56	2.75			24.86	89.6	9.65	21.71			7	8.06					3.32	3.03	2.97	1.07	6.51	nan
11.63	130.9	5.55	35.98	8			3.85	16.93					14.76	24.16	10.75	9.7	2.77	3.35			25.05	89.28	9.55	20.34			7.32	8.06					3.28	3.03	3.39	1.08	7.05	nan
11.52	262.56	5.32	35.99	8			3.53	15.74					14.83	25.09	10.71	8.54	2.79	3.11			24.45	85.24	9.4	20.02			5.85	8.06					5.39	3.03	3.09	0.86	6.74	3.74
11.51	263.66	7.2	35.99	8			3.32	14.98					15.28	26.62	10.52	9.07	2.82	2.9			24.92	86.84	9.76	22.23			7.17	8.07					4.75	3.03	2.95	0.9	7	nan
11.04	121.58	5.43	36.01	8			3.67	17.67					15.34	27.59	10.58	7.72	2.85	2.98			24.61	86.81	9.7	21.19			6.9	8.07					5.22	3.03	3.01	0.73	6.35	nan
10.98	117.92	5.95	36.02	8			3.82	21.24					15.33	26.77	10.62	8.38	2.61	2.64			23.75	81.31	9.79	20.54			7.55	8.07					4.22	3.03	2.66	1.35	7.33	4.2
11.27	167.27	5.89	36.07	8			4.05	19.72					15.04	25.26	10.64	7.68	2.65	2.51			24.4	85.33	9.73	21.89			6.33	8.07					5.6	3.03	2.94	1.55	7.21	nan
11.72	246.91	5.75	36.07	8			4.42	22.89					15.22	26.14	11.11	8.8	2.42	2.05			24.99	88.12	9.7	21.86			7.39	8.08					4.2	3.03	3.17	2.57	6.33	nan
11.23	252.69	5.78	36.08	8			4.77	26.2					15.69	25.12	11.21	10.23	2.6	2.15			25.33	90.57	9.8	21.12			6.25	8.08					4.16	3.04	2.83	2.33	6.63	nan
12.25	231.96	6.89	36.08	8			5.94	36.56					15.32	23.08	11.31	8.41	2.52	2.8			24.68	90.06	9.84	22.56			6.99	8.09					4.91	3.04	2.85	2.19	7.03	nan
12.9	110.19	5.68	36.09	8			5.28	33.27					14.77	21.17	11.39	9.83	2.5	2.15			24.17	89.18	9.83	22.16			6.9	8.09					3.8	3.04	2.69	1.55	6.77	nan
13.08	219.96	6.85	36.1	8			5.24	33.32					15.06	20.82	11.01	7.74	2.33	2.14			24.08	88.1	9.87	21.23			6.63	8.09					5.87	3.04	2.34	1.59	7.01	3.96
13.09	228.22	5.9	36.12	8			4.82	29.61					15.06	24	11.16	9.34	2.58	2.07			24.91	88.36	10.06	20.14			7.56	8.1					5.98	3.04	1.79	1.32	6.04	3.57
12.73	217.66	5.71	36.13	8			4.91	29.76					14.77	23.72	11	9.8	2.43	2.68			24.63	83.48	10.06	19.58			6.63	8.11					4.73	3.04	2.69	2.24	6.22	nan
12.61	188.38	6.57	36.13	8			5.25	27.22					14.3	21	11.04	9	2.35	2.16			24.08	83.4	9.78	18.77			7.47	8.11					5.14	3.05	2.33	1.46	6.39	nan
12.93	103.96	6.53	36.13	8			4.96	24.64					14.31	21.79	11.23	9.58	2.69	2.05			23.95	78.89	10.04	18.77			7.85	8.12					4.25	3.05	2.34	2.28	7.01	4.67
13.14	217.87	5.69	36.14	8			4.92	23.53					14.27	22.98	11.11	9.26	2.57	1.98			23.59	77.89	10.05	18.24			7.19	8.13					2.8	3.05	2.52	1.85	6.47	nan
13.18	212.31	6.11	36.16	8			4.47	21.91					14.58	21.38	11.14	8.81	2.42	2.49			23.56	78.34	10.05	18.53			6.4	8.14					5.71	3.05	2.16	1.79	6.49	nan
13.35	226.15	5.51	36.16	8			4.56	26.82					14.58	20.65	10.94	9.28	2.44	1.92			23.11	80.16	10.13	18.11			7.34	8.15					4.32	3.05	2.68	1.75	6.4	nan
12.81	241.71	5.58	36.17	8			5.46	32.52					14.4	22	11.17	10.24	2.42	1.83			23.35	82.64	9.94	17.43			7.34	8.16					3.98	3.05	2.7	1.72	6.2	nan
13.42	566.18	5.62	36.18	8			5.06	26.46					14.73	21.35	10.87	9.48	2.6	2.41			23.53	80	9.99	17.77			7.66	8.16					4.64	3.05	2.72	1.74	6.59	nan
[truncated: 28,649 more rows]

[truncated: 2 more sheets: SF8, SF10]
